# Supplementary material for: Metabolic and fitness determinants for in vitro growth and intestinal colonization of the bacterial pathogen Campylobacter jejuni
Source: PLoS Biol. 2017 May 19;15(5):e2001390. doi: 10.1371/journal.pbio.2001390 (PMC5438104; doi:10.1371/journal.pbio.2001390)
Supplement: S1 Table — (XLSX) [file pbio.2001390.s018.xlsx]

## Sheet: INSeq_raw data_in vitro
Table S1: INSeq raw data for each C. jejuni gene after growth under different in-vitro growth condition
Gene ID	Symbol	Input inoculum	Blood Agar							DMEM+Asn				DMEM+Gln				DMEM+Ser				Annotation
			R1	R2	R3	R4	R5	R6	log2(fc)*	R1	R2	R3	log2(fc)	R1	R2	R3	log2(fc)	R1	R2	R3	log2(fc)
CJJ81176_0001	rplC	0	0	0	15.9551	0	0	0	0.680607	0	0	0	0	0	0	0	0	0	0	0	0	50S ribosomal protein L3
CJJ81176_0002	rpsJ	0	0	0	0	0	0	0	0	0	0	0	0	0	0	0	0	0	0	0	0	30S ribosomal protein S10
CJJ81176_0003	-	210.789	104.721	159.417	121.259	75.9684	112.68	125.125	-0.883598	126.52	96.598	40.8451	-1.39637	112.96	29.538	51.6806	-1.89845	62.641	53.0039	64.5037	-1.79969	RNA pseudouridine synthase family protein
CJJ81176_0004	-	4.05364	0	0	0	0	0	0	-2.33732	0	3.33096	0	-1.63243	0	0	0	-2.33732	16.5467	11.4603	14.4804	1.57093	metallo-beta-lactamase family protein
CJJ81176_0005	ksgA	0	0	0	0	0	0	0	0	0	0	0	0	0	0	0	0	0	0	0	0	dimethyladenosine transferase
CJJ81176_0006	-	0	0	0	0	0	0	0	0	0	0	0	0	0	0	0	0	0	0	0	0	hypothetical protein
CJJ81176_0007	-	1001.25	752.336	879.919	717.978	774.878	913.96	831.85	-0.307529	895.287	664.527	208.48	-1.00341	716.687	252.058	216.263	-1.55775	414.849	479.9	410.718	-1.20402	ribosomal RNA large subunit methyltransferase N
CJJ81176_0010	-	1961.96	2444.4	2489.72	2051.82	2350.68	2588.06	2530.31	0.292008	1968.56	1596.36	536.092	-0.720764	1847.82	490.331	633.683	-1.23787	809.605	1072.97	1017.58	-1.03084	lipopolysaccharide core biosynthesis protien, putative
CJJ81176_0013	-	3977.64	5420.67	5546.77	6847.92	6153.44	5292.38	5426.72	0.533174	3231.61	2442.43	747.125	-1.13795	2961.39	795.557	938.201	-1.60957	1228	1600.14	1516.5	-1.46618	acetyltransferase
CJJ81176_0014	leuD	4324.22	6090.34	5653.05	5833.17	5916.86	5201.17	5813.68	0.409635	4673.72	4960.64	1663.59	-0.355821	5206.86	1690.56	1656.96	-0.823291	1852.05	1866.6	1750.82	-1.24613	isopropylmalate isomerase small subunit
CJJ81176_0015	leuC	16291.6	14917.2	15154	17368.7	17023.4	15950.5	15795.9	-0.0251533	10595.5	8783.75	3232.72	-1.28157	10058	3048.32	3476.91	-1.78043	4252.5	5147.11	4599.51	-1.80798	isopropylmalate isomerase large subunit
CJJ81176_0016	leuB	15987.6	12296.4	13294.1	14889.3	14047.6	12841.9	12069.9	-0.275946	8694.47	6837.64	2533.25	-1.58713	8068.27	2566.85	2731.12	-2.05796	3561.08	4475.25	4209.86	-1.97593	3-isopropylmalate dehydrogenase
CJJ81176_0017	leuA	14412.7	14269.6	14750.8	15470	15046.1	14927.4	14106.7	0.0338115	9891.05	8005.97	2739.17	-1.26211	9148.26	2654.48	3002.24	-1.78632	4391.96	5509.54	4935.19	-1.54911	2-isopropylmalate synthase
CJJ81176_0018	-	1969.06	1248.38	1331.6	1391.28	1360.92	1184.03	1281.37	-0.601188	1326.31	1231.62	416.109	-1.16199	1210.51	376.117	477.846	-1.70906	543.676	555.825	535.776	-1.85118	hypothetical protein
CJJ81176_0019	-	3474.98	3993.17	4258.93	3845.17	3989.43	3773.89	4001.68	0.193594	2348.12	1864.51	707.131	-1.25283	2285.92	674.451	895.266	-1.64098	1144.08	1491.27	1337.47	-1.39957	hypothetical protein
CJJ81176_0020	queF	1017.46	498.801	578.277	625.439	538.291	522.263	477.329	-0.918426	572.555	474.662	209.331	-1.40081	541.904	205.781	255.222	-1.73292	262.383	276.48	310.671	-1.84513	7-cyano-7-deazaguanine reductase
CJJ81176_0021	-	1483.63	642.103	793.959	963.686	811.777	676.08	667.333	-0.980577	825.594	695.339	226.35	-1.54807	768.588	199.874	237.731	-2.15678	309.659	375.325	260.648	-2.24706	hypothetical protein
CJJ81176_0022	metA	4768.1	6426.54	5704.63	5801.26	6142.59	5930.9	6837.85	0.362051	3997.16	3422.57	1347.04	-0.851817	4104.73	1166.75	1372.32	-1.34737	1899.32	2388.04	2158.9	-1.15584	homoserine O-succinyltransferase
CJJ81176_0023	metB	8294.76	7840.27	8571.01	8740.19	8632.18	8236.37	7859.7	0.00183937	5962.51	4753.29	1757.19	-1.17255	5394.62	1617.7	1980.56	-1.68129	2529.28	3290.54	3007.98	-1.50326	homoserine O-acetyltransferase
CJJ81176_0024	-	1597.13	782.649	939.31	1432.77	1024.49	876.4	771.604	-0.750603	912.442	717.823	197.418	-1.65649	761.719	241.227	245.681	-2.1616	356.935	432.626	368.593	-2.05095	hypothetical protein
CJJ81176_0025	flgE	0	0	0	0	0	0	0	0	97.5702	219.011	74.8827	6.8834	129.752	61.0452	81.8938	6.45304	91.0067	25.7857	38.1757	5.51965	flagellar hook protein FlgE
CJJ81176_0026	ruvC	24.3219	0	0	0	0	0	0	-4.66231	0	0	0	-4.66231	0	0	0	-4.66231	0	0	0	-4.66231	Holliday junction resolvase
CJJ81176_0027	dnaA	0	0	0	0	0	0	0	0	0	0	0	0	0	0	0	0	0	0	0	0	chromosomal replication initiation protein
CJJ81176_0028	dnaN	0	0	0	0	0	0	0	0	0	0	0	0	0	0	0	0	0	0	0	0	DNA polymerase III subunit beta
CJJ81176_0029	gyrB	19.2548	0	0	0	0	0	0	-4.34019	51.4656	72.4485	30.6338	1.29159	57.2434	35.4456	25.4427	0.91864	50.8219	54.4364	42.1249	1.29938	DNA gyrase subunit B
CJJ81176_0030	sorB	2929.77	1383.42	1637.93	1838.02	1755.96	1650.85	1425.03	-0.866256	1578.28	1100.88	421.215	-1.69952	1284.54	437.162	496.928	-2.16264	654.776	783.598	733.236	-2.01941	hypothetical protein
CJJ81176_0031	sorA	9500.72	7702.48	8608.52	9978.3	10084.3	8803.35	8812.05	-0.0844531	5337.41	4286.95	1678.05	-1.49341	5061.08	1578.31	1846.19	-1.9534	2474.91	3343.54	2886.87	-1.7216	molybdopterin oxidoreductase family protein
CJJ81176_0032	-	8668.71	6274.97	6754.9	7428.68	7219.17	7427.94	6726.63	-0.316888	4528.97	3593.28	1396.39	-1.61334	4068.86	1432.59	1681.61	-2.01755	2088.43	2484.02	2310.29	-1.92096	Na+/H+ antiporter family protein
CJJ81176_0033	gltB	30149	32595.7	30895.6	36556.3	35692.1	33389.1	34370	0.167609	21078.4	16408.3	4918.43	-1.33652	18927	4745.77	5272.21	-1.95139	3206.51	3892.21	3559.55	-3.08925	glutamate synthase, large subunit
CJJ81176_0034	-	13026.4	10191	11634.3	11950.3	11603.6	9710.16	10327.4	-0.261187	7241.64	5963.26	2119.69	-1.53101	7006.59	2003.66	2459.2	-1.99979	1558.93	1962.58	1692.89	-2.9117	hypothetical protein
CJJ81176_0035	gltD	11499.2	9182.35	10387.1	11580.2	10837.4	10479.2	9539.62	-0.158356	7289.89	5393.66	1594.66	-1.53299	6121.23	1576.34	1732.49	-2.1685	1045.99	1333.69	1107.09	-3.31331	glutamate synthase subunit beta
CJJ81176_0036	rnhB	1468.43	821.231	956.502	1142.38	944.179	819.166	651.114	-0.744573	753.757	579.588	213.586	-1.69216	676.235	192.982	225.009	-2.24653	219.834	315.158	298.823	-2.41461	ribonuclease HII
CJJ81176_0037	comEA	893.828	473.999	453.244	628.63	507.903	450.72	472.695	-0.852831	438.53	378.897	110.622	-1.75488	389.255	93.537	151.066	-2.33225	166.649	184.797	190.878	-2.30182	competence protein ComEA
CJJ81176_0038	rbr	4672.84	4164.03	3558.75	5223.69	3739.82	3392.92	3693.51	-0.253418	3242.33	2766.37	886.679	-1.22657	2970.55	1012.17	1097.22	-1.64952	1672.4	2200.38	1794.26	-1.31615	rubrerythrin
CJJ81176_0039	ilvD	19912.5	18370.2	19838	23393.3	26042	24120.7	20383.8	0.134697	7909.62	6356.31	1455.11	-2.2509	7337.08	985.584	1166.39	-3.28927	7086.7	8525.03	7968.19	-1.34513	dihydroxy-acid dehydratase
CJJ81176_0040	-	1050.91	2910.13	2957.03	2367.73	3051.76	3362.51	3491.91	1.5128	1442.11	1091.72	438.234	-0.249617	1359.34	418.455	509.65	-0.66602	716.235	876.713	838.549	-0.379665	inner membrane protein YagU
CJJ81176_0041	-	1576.87	1824.34	1847.36	2169.89	2005.57	2142.71	2143.35	0.355038	1168.7	913.517	337.823	-1.14603	1096.78	304.241	364.944	-1.6672	561.405	578.745	630.557	-1.41792	membrane protein, putative, degenerate
CJJ81176_0042	-	7539.77	5674.21	5865.61	6634.12	6897.93	6156.26	6353.57	-0.270749	5218.4	4045.46	1398.09	-1.28637	4824.47	1209.09	1501.92	-1.8702	2362.63	2952.46	2514.33	-1.53666	hypothetical protein
CJJ81176_0043	queC	865.453	391.325	461.059	443.551	421.082	423.891	461.109	-0.997567	425.663	386.392	301.233	-1.23427	434.287	330.826	382.436	-1.18466	446.76	555.825	464.69	-0.828681	Queuosine biosynthesis protein
CJJ81176_0044	cjaE	9229.13	8270.18	9197.74	9244.37	9476.52	9372.12	9405.23	-0.0121985	6521.12	5285.41	970.922	-1.5175	5882.33	995.43	1044.74	-2.33435	2868.48	3677.32	3229.14	-1.50921	DsbB family disulfide bond formation protein
CJJ81176_0045	-	403.337	578.72	682.992	641.394	722.785	715.429	725.262	0.742718	272.339	203.189	37.4413	-1.64845	266.373	48.2454	31.8034	-2.41928	156.012	157.579	173.765	-1.3084	dihydroneopterin aldolase
CJJ81176_0046	tlpB	6265.92	4390	4940.36	4783.33	4924.93	4703.94	4916.95	-0.392688	3886.73	3682.38	970.071	-1.38189	3849.81	1091.92	1167.98	-1.88156	1655.85	2038.5	1858.76	-1.76383	methyl-accepting chemotaxis protein
CJJ81176_0047	ccpA-1	4064.79	6958.41	6282.91	6739.42	6967.39	6648.12	7007	0.734208	4108.67	4129.56	1088.35	-0.620592	4245.17	1244.53	1318.25	-1.08932	1993.87	2370.85	2129.94	-0.912269	cytochrome c551 peroxidase
CJJ81176_0048	-	12628.1	18874.5	19302	22611.5	21099.7	19912.2	20557.6	0.688783	10985.8	8581.4	3077	-0.931659	10008.4	3000.08	3255.08	-1.45471	4954.55	6446.42	5634.2	-1.16127	fumarylacetoacetate hydrolase family protein
CJJ81176_0049	-	4000.94	3334.53	4290.19	4470.61	3967.72	3602.18	3818.63	-0.0387898	3027.89	2371.65	731.808	-1.20177	2706.47	708.912	923.094	-1.72445	1174.81	1445.43	1307.19	-1.61613	RNA pseudouridine synthase family protein
CJJ81176_0050	purB-1	12.1609	0	9.37747	0	13.0232	7.15429	0	-2.01608	22.5162	31.6442	0	-0.52341	28.2401	0	3.18034	-1.40702	4.72762	7.16269	7.89842	-0.818013	adenylosuccinate lyase
CJJ81176_0051	nrdA	40.5364	35.8255	39.0728	35.1012	28.2168	23.2514	46.3426	-0.253813	123.303	83.2741	9.36033	0.199606	113.724	13.7844	10.3361	-0.63268	26.0019	27.2182	27.6445	-0.571728	ribonucleotide-diphosphate reductase subunit alpha
CJJ81176_0052	-	2311.59	104.721	195.364	153.169	158.448	134.143	108.905	-4.04442	219.801	149.893	50.2054	-4.27456	146.543	45.2916	51.6806	-5.023	70.9143	68.7618	64.5037	-5.0666	sodium/dicarboxylate symporter
CJJ81176_0053	thyX	410.431	85.43	93.7747	92.5394	75.9684	91.2172	99.6366	-2.18558	120.086	99.9289	30.6338	-2.49768	92.3527	19.692	45.3199	-3.20145	44.9124	50.1388	51.3397	-3.04884	FAD-dependent thymidylate synthase
CJJ81176_0054	pyrG	0	0	0	0	0	0	0	0	0	0	0	0	0	0	0	0	0	0	0	0	CTP synthetase
CJJ81176_0055	recJ	506.705	71.651	96.9005	25.5281	71.6274	103.737	120.491	-2.76395	36.4548	22.484	28.9319	-4.09308	19.0811	25.5996	23.8526	-4.42237	16.5467	20.0555	19.746	-4.68651	single-stranded-DNA-specific exonuclease RecJ
CJJ81176_0056	ansA	3999.93	3295.95	4037	3573.94	4434.39	4458.91	4064.25	-0.0166515	334.526	277.303	1569.98	-2.92337	235.08	1707.3	1602.1	-2.21008	1863.86	2442.48	2191.81	-0.893406	L-asparaginase
CJJ81176_0061	-	0	0	0	0	0	0	0	0	0	0	0	0	0	0	0	0	0	0	0	0	hypothetical protein
CJJ81176_0063	-	5469.38	5889.16	5157.61	5756.59	6162.13	6233.17	6411.5	0.114277	5021.11	3800.63	1399.8	-0.871254	4390.95	1231.73	1463.75	-1.45585	2089.61	2668.82	2312.92	-1.22131	hypothetical protein
CJJ81176_0064	-	11133.3	13828.6	13272.2	14066	15239.3	15852.1	17292.7	0.416903	8497.19	6900.09	2493.25	-1.07941	7775.18	2507.78	2807.45	-1.55167	4277.32	5228.76	4641.64	-1.24403	cytochrome c family protein
CJJ81176_0065	-	1814	1038.94	1139.36	1158.34	1026.66	1053.47	1065.88	-0.748545	985.352	752.798	538.645	-1.29914	789.959	483.438	681.388	-1.50507	570.86	560.122	581.85	-1.6662	hypothetical protein
CJJ81176_0066	-	17470.2	18166.3	18858.1	20100.2	19447.9	19080.5	20036.2	0.141428	50613.2	62001.7	265363	2.42895	54510.2	268573	277747	3.19153	251417	213182	231741	3.72852	cytochrome c biogenesis protein
CJJ81176_0067	ggt	26710.5	29247.4	31383.3	35717	34277	32967	33035.3	0.292116	18426.8	14536.3	5434.1	-1.23678	16885.3	5098.26	6149.19	-1.72315	8577.09	10550.6	9845.38	-1.47284	gamma-glutamyltransferase
CJJ81176_0068	-	36790.9	39262	40821.7	48905.5	55198.7	46660.3	44903.7	0.311666	29972.3	26713.5	9066.76	-0.926014	29001	9089.82	9305.68	-1.44773	13896.8	17356.6	16082.5	-1.22738	type II restriction-modification enzyme
CJJ81176_0069	-	4327.26	3433.74	3915.09	3730.3	4104.47	3373.25	3635.58	-0.229791	2050.05	1648.83	562.471	-1.80343	1985.2	532.668	696.495	-2.25903	918.341	1027.13	1062.34	-2.11136	hypothetical protein
CJJ81176_0070	-	10074.3	11158.3	11378	10310.2	10896	11436.1	11629.7	0.143245	6866.37	5762.57	2209.89	-1.1823	6573.83	2097.2	2650.81	-1.60172	3455.89	4334.86	3946.58	-1.3705	transglycosylase domain-containing protein
CJJ81176_0071	-	5404.52	7889.88	6706.45	6624.55	6611.42	7372.49	7150.66	0.3822	4821.68	3878.08	1364.06	-0.876263	4780.21	1352.84	1488.4	-1.34471	2297.62	2766.23	2477.47	-1.10821	putative integral membrane protein
CJJ81176_0072	-	4506.64	3373.11	3611.89	3640.95	3527.11	3430.48	3663.38	-0.348427	2795.23	2430.77	1404.9	-1.08671	2729.37	1399.12	1326.2	-1.39136	1551.84	1737.67	1706.06	-1.43757	hypothetical protein
CJJ81176_0073	-	16304.8	18860.7	19744.3	21628.7	21349.3	20588.2	21227.2	0.333304	13478.6	11831.6	6086.77	-0.719538	12611.1	5907.6	6796.39	-1.03247	8222.52	8728.45	8206.46	-0.959783	Bcr/CflA subfamily drug resistance transporter
CJJ81176_0074	-	7068.54	5583.27	6075.04	6263.96	6333.6	6277.89	5957.34	-0.218203	4446.41	3665.73	1345.34	-1.33612	4142.9	1246.5	1584.61	-1.80993	2090.79	2456.8	2384.01	-1.61625	hypothetical protein
CJJ81176_0075	tsdA	9608.14	7245.02	7766.11	8551.92	8245.83	7817.85	7699.82	-0.28661	5802.75	4696.66	1837.18	-1.38201	5683.89	1728.96	1955.91	-1.84226	2521	3055.6	2917.15	-1.76722	bi-functional tetrathionate reductase
CJJ81176_0076	-	3526.67	3417.2	3008.61	3251.64	3106.02	2920.74	3016.9	-0.17866	2284.86	1825.37	736.913	-1.27764	2210.36	685.281	870.619	-1.68419	1413.56	1666.04	1451.99	-1.22649	hypothetical protein
CJJ81176_0077	typA	1454.24	658.638	887.734	784.989	892.086	817.377	834.167	-0.846261	3139.4	3244.36	1086.65	0.615586	2963.68	1048.6	1070.98	0.0380699	1750.4	2102.97	1823.22	0.375039	GTP-binding protein TypA
CJJ81176_0078	-	252.339	104.721	101.589	134.023	149.766	96.5829	122.808	-1.10516	136.169	132.406	45.9507	-1.41407	138.147	25.5996	54.0658	-2.10596	46.0943	70.1944	57.9217	-2.12096	hypothetical protein
CJJ81176_0079	fliK	95.2606	11.0232	7.81456	12.7641	0	0	0	-4.83713	256.256	333.929	146.362	1.27712	257.977	136.859	153.451	0.876041	222.198	230.639	217.206	1.22028	flagellar substrate switch protein fliK
CJJ81176_0080	flgD	343.546	30.3139	70.331	95.7304	52.0926	48.2914	46.3426	-2.65524	135.097	118.249	34.8885	-2.04463	102.275	37.4148	46.91	-2.58316	36.6391	28.6508	30.2773	-3.39815	flagellar basal body rod modification protein
CJJ81176_0081	flgE-1	13418.6	15611.7	16288.7	16341.2	17492.3	16744.6	17705.2	0.314013	10304.9	9150.16	3775.62	-0.920783	9619.94	3766.09	3907.05	-1.36424	5378.85	6121.23	5565.75	-1.24011	flagellar hook protein
CJJ81176_0082	-	16085.9	18747.8	19553.6	19608.8	20398.6	18958.9	19741.9	0.277234	11980.8	9788.87	3381.63	-1.13041	11288.4	3086.72	3871.27	-1.64894	5523.04	7172.72	6493.82	-1.33857	hypothetical protein
CJJ81176_0083	fedA	474.276	832.254	731.443	609.484	662.011	815.589	956.975	0.67791	363.476	379.73	98.709	-0.985304	379.333	93.537	141.525	-1.46296	197.378	263.587	188.246	-1.14468	flagellar coexpressed determinants
CJJ81176_0084	-	738.776	485.022	540.767	650.967	655.499	466.817	435.62	-0.471987	262.689	178.207	93.6033	-2.16695	209.892	73.845	104.156	-2.64342	108.735	140.389	154.019	-2.46504	C4-dicarboxylate ABC transporter
CJJ81176_0085	-	3264.2	2719.98	2930.46	2907.01	3010.52	2734.73	2803.73	-0.19616	1949.26	1534.74	519.073	-1.49404	1791.34	489.346	635.273	-1.98669	885.247	1105.92	962.291	-1.73438	anion transporter
CJJ81176_0086	-	1175.56	914.928	1123.73	1480.63	1143.87	946.154	1031.12	-0.105813	614.371	529.623	222.946	-1.4924	638.836	191.012	207.517	-1.99681	299.022	415.436	343.581	-1.74716	anion transporter
CJJ81176_0087	-	439.82	523.603	592.344	568.001	644.646	515.109	655.748	0.40019	457.829	341.424	104.666	-0.789108	432.76	126.029	123.238	-1.21514	171.376	207.718	210.624	-1.16398	2-oxoglutarate/malate translocator
CJJ81176_0088	-	1050.91	823.987	759.575	899.866	839.994	788.76	778.556	-0.368446	585.421	486.321	171.89	-1.51938	560.985	153.598	193.206	-2.03606	265.929	362.432	315.937	-1.74749	anion transporter
CJJ81176_0089	-	6559.81	21057.1	15962	16009.3	16109.6	17241.8	17529.1	1.39338	10029.4	8244.97	3861.56	0.0593099	9069.64	3687.33	4084.35	-0.348996	5525.41	6575.35	6200.26	-0.108477	2-oxoglutarate/malate translocator
CJJ81176_0090	mnmA	32.4291	0	7.81456	12.7641	10.8526	0	0	-3.31472	4.2888	8.32741	3.40376	-2.47532	11.4487	3.9384	5.5656	-2.1774	0	0	6.58201	-4.08884	tRNA-specific 2-thiouridylase MnmA
CJJ81176_0091	-	57.7644	27.5581	50.0132	47.8652	36.899	42.9257	39.3912	-0.517469	34.3104	24.1495	17.8697	-1.19938	29.7666	0	3.18034	-3.54123	0	0	5.26561	-4.99439	lysine decarboxylase family protein
CJJ81176_0092	-	3021.99	1884.97	2183.39	2182.65	2070.68	1860.11	2094.69	-0.565364	1399.22	1119.2	354.842	-1.8764	1356.29	338.702	414.239	-2.39095	644.138	885.308	681.897	-2.04821	hypothetical protein
CJJ81176_0093	-	6084.52	5150.6	5252.95	5443.87	5133.3	5507.01	5463.79	-0.192849	4347.77	3848.1	1736.77	-0.984592	4090.23	1577.33	1699.89	-1.45297	2305.9	2559.95	2474.84	-1.3152	hypothetical protein
CJJ81176_0094	-	5896.02	9474.47	9055.51	9521.99	9548.15	9735.2	10454.9	0.706603	6868.51	5825.86	1914.61	-0.473076	6646.34	1870.74	2083.12	-0.994454	2926.4	3786.2	3446.34	-0.807909	HmcD domain-containing protein
CJJ81176_0095	-	249.299	1245.63	1073.72	915.821	1128.67	1042.74	1438.94	2.175	468.551	418.036	130.194	0.2397	479.318	116.183	152.656	-0.286166	261.201	350.972	385.706	0.395471	peptidase family protein
CJJ81176_0096	-	2925.72	2747.54	2746.04	2492.18	2782.62	2579.12	2919.58	-0.111752	1746.61	1434.81	490.141	-1.44879	1640.21	520.853	667.077	-1.81776	842.699	999.911	1053.12	-1.60523	peptidase family protein
CJJ81176_0097	fliY	145.931	0	6.25165	0	0	0	0	-6.72261	1609.37	1994.41	436.532	2.93064	1588.31	483.438	485.797	2.29485	555.496	495.658	551.573	1.86312	flagellar motor switch protein FliY
CJJ81176_0098	fliM	1810.96	424.394	396.98	516.944	499.221	443.566	370.741	-2.04222	37559.2	52354.4	14899.9	4.08869	36017.5	14907.8	14407.7	3.44832	19065.3	16881	17255.4	3.28892	flagellar motor switch protein FliM
CJJ81176_0099	fliA	1269.8	377.546	328.211	398.877	310.385	321.943	359.155	-1.86473	15111.6	18948.2	8601.3	3.40975	14163.5	8737.34	8619.52	3.00737	16118.8	14064.7	14978	3.56417	flagellar biosynthesis sigma factor
CJJ81176_0100	-	957.673	614.545	572.026	529.708	564.337	631.366	632.576	-0.699077	13217	17155.3	8641.29	3.70639	13665.1	8712.72	9381.21	3.43614	13716	11908.7	12642.7	3.73166	hypothetical protein
CJJ81176_0101	flhG	768.165	44.0929	129.722	89.3484	88.9916	82.2743	53.294	-3.31101	179.057	134.071	43.3979	-2.90638	145.78	84.6756	65.9921	-3.02574	59.0953	81.6547	59.2381	-3.52355	ParaA family ATPase
CJJ81176_0102	flhF	4361.72	6126.16	5168.55	5510.88	5721.51	5515.96	6172.83	0.383854	49278.3	57704	224378	4.30255	48095.9	225739	203151	4.89904	126101	116117	116956	4.77735	flagellar biosynthesis regulator FlhF
CJJ81176_0103	folK	365.841	206.686	181.298	188.27	253.952	252.189	157.565	-0.84238	1230.89	1231.62	5246.04	2.44481	1148.68	5271.55	4901.7	3.07788	2872.03	2698.9	2667.03	2.90386	2-amino-4-hydroxy-6-hydroxymethyldihydropteridine pyrophosphokinase
CJJ81176_0104	aroQ	0	0	0	0	0	0	0	0	0	0	0	0	0	0	0	0	0	0	0	0	3-dehydroquinate dehydratase
CJJ81176_0105	-	0	0	0	0	0	0	0	0	0	0	0	0	0	0	0	0	0	0	0	0	chlorohydrolase
CJJ81176_0106	sppA	3968.52	2951.47	3099.25	3768.59	3600.9	3328.53	3304.23	-0.252706	2313.81	1916.97	702.025	-1.44159	2231.73	610.452	702.06	-2.00868	1034.17	1329.4	1159.75	-1.76337	signal peptide peptidase SppA, 36K type
CJJ81176_0107	-	8523.8	14724.3	14653.9	12780	13913.1	15204.6	16185.2	0.770194	8233.43	6340.49	1655.08	-0.946912	7156.19	1732.9	1835.85	-1.58812	3680.45	4675.8	4461.29	-1.0038	hypothetical protein
CJJ81176_0108	-	176.333	68.8952	82.8343	111.685	62.9453	66.1772	55.6111	-1.26625	85.776	75.7794	21.2735	-1.74394	84.7202	25.5996	41.3444	-1.95066	49.64	60.1666	46.0741	-1.75241	hemerythrin family non-heme iron protein
CJJ81176_0109	-	1610.31	1923.55	1895.81	1665.71	1884.02	1974.58	2036.76	0.233257	1111.87	905.19	382.923	-1.14455	1041.07	310.149	380.846	-1.69284	535.403	651.805	655.569	-1.39519	hypothetical protein
CJJ81176_0110	-	3238.86	3196.74	3389.96	3698.39	4002.45	3859.74	3943.76	0.180083	2445.69	1808.71	685.857	-1.16104	2227.91	664.605	842.791	-1.58792	1100.35	1401.02	1283.49	-1.3666	hypothetical protein
CJJ81176_0111	-	3829.68	3690.03	3725.98	4097.26	3783.23	3806.08	3950.71	0.00376717	3249.84	2528.2	1139.41	-0.861252	2936.97	912.724	1036.79	-1.44488	1353.28	1816.46	1732.39	-1.23992	iron-sulfur cluster binding protein
CJJ81176_0112	frdD	3294.6	5015.57	4682.48	4563.15	4647.1	4954.34	5239.03	0.556098	3787.01	3091.13	1058.57	-0.509366	3526.96	959.985	1302.35	-1.00599	1678.31	1969.74	1775.83	-0.868571	hypothetical protein
CJJ81176_0113	lctP	10157.4	16658.9	15488.5	17196.4	16587.2	17805.2	19053.8	0.751081	11836	9820.52	4626.56	-0.320793	11352.5	3756.25	4463.61	-0.820178	5792.52	7714.22	6754.46	-0.598536	L-lactate permease
CJJ81176_0114	cdtC	5024.49	5486.81	5856.23	6139.51	6340.11	6306.5	6133.44	0.26466	7733.78	8756.27	4192.58	0.387411	7738.54	4720.17	3841.85	0.048593	5499.41	5755.94	5332.75	0.137399	cytolethal distending toxin, subunit C
CJJ81176_0115	cdtB	6031.82	5864.36	6370.43	6267.15	6596.23	6054.32	6443.94	0.0538519	4131.19	3287.66	1229.61	-1.23824	3642.21	1169.7	1356.42	-1.74835	1762.22	2130.18	2193.13	-1.57833	cytolethal distending toxin, subunit B
CJJ81176_0116	cdtA	4799.51	2364.48	2570.99	3050.61	3036.57	2416.36	2546.53	-0.856516	2389.93	1837.86	625.44	-1.77598	2016.49	664.605	803.036	-2.22631	940.797	1104.49	1101.83	-2.19673	cytolethal distending toxin, subunit A
CJJ81176_0117	-	420.565	586.987	529.827	469.079	510.074	606.326	660.382	0.40398	369.909	321.438	125.088	-0.770916	347.277	121.106	131.984	-1.24255	164.285	187.662	164.55	-1.28641	hypothetical protein
CJJ81176_0118	cydA	8038.37	6558.82	7089.37	8098.79	7933.27	7100.63	7159.93	-0.138116	4785.23	3926.37	1401.5	-1.4336	4341.34	1266.2	1441.49	-2.01086	1985.6	2610.08	2455.09	-1.78331	cytochrome d ubiquinol oxidase, subunit I
CJJ81176_0119	cydB	1206.97	1231.85	1215.95	1113.66	1148.21	1323.54	1306.86	0.0166149	651.898	515.467	154.871	-1.68922	591.515	149.659	190.025	-2.23055	374.664	371.027	397.554	-1.66131	cytochrome d ubiquinol oxidase, subunit II
CJJ81176_0120	-	2120.05	2386.53	2417.82	2319.87	2298.59	2146.29	2500.18	0.143716	1682.28	1321.56	599.912	-0.944836	1644.03	491.315	656.741	-1.38766	741.055	800.789	816.17	-1.43158	aspartate racemase, putative
CJJ81176_0121	ung	4598.86	3723.1	3991.68	4327.02	3922.14	3478.77	3661.07	-0.259654	2752.34	2165.13	856.896	-1.41653	2600.38	712.85	948.537	-1.92883	1121.63	1395.29	1308.5	-1.85576	uracil-DNA glycosylase
CJJ81176_0122	aspA	22308.2	53076.9	56941.6	45312.4	52105.7	55855.3	56412.8	1.25183	2704.09	1893.65	658.627	-3.89379	1761.57	640.974	655.945	-4.6222	23309.5	29222.3	26328.1	0.230614	aspartate ammonia-lyase
CJJ81176_0123	dcuA	4729.59	6286	6154.75	6433.08	6630.96	6610.56	7468.11	0.477215	3022.53	2243.4	1475.53	-1.13376	2736.23	1484.78	1763.5	-1.29429	2299.99	2806.34	2563.04	-0.892061	anaerobic C4-dicarboxylate transporter
CJJ81176_0124	-	6489.88	4442.36	4474.62	4537.62	4310.67	3838.27	4235.71	-0.593745	4592.23	4321.09	1621.04	-1.02873	4797.76	1577.33	1760.32	-1.45251	2120.34	2419.56	2243.15	-1.52292	putative lipoprotein
CJJ81176_0125	-	419.552	187.395	229.748	258.472	186.665	216.417	169.15	-1.02377	202.646	157.388	45.9507	-1.8727	192.338	38.3994	70.7626	-2.36273	70.9143	91.6824	64.5037	-2.47083	putative lipoprotein
CJJ81176_0126	-	1027.6	520.848	562.648	638.203	642.476	543.726	512.086	-0.855055	498.573	411.374	99.5599	-1.90504	408.336	94.5216	135.96	-2.55563	154.83	194.825	189.562	-2.51601	putative lipoprotein
CJJ81176_0127	-	6425.02	6071.04	6075.04	5900.19	6018.87	6240.33	6432.35	-0.0700137	3815.96	3150.26	1266.2	-1.37393	3793.33	1174.63	1400.94	-1.80236	1860.32	2448.21	2169.43	-1.58172	hypothetical protein
CJJ81176_0128	-	4409.35	3072.73	3499.36	3408	3351.29	3271.3	3371.42	-0.406546	2667.63	2112.66	706.28	-1.47549	2456.12	697.097	724.323	-2.03584	1115.72	1376.67	1209.77	-1.84175	hypothetical protein
CJJ81176_0129	rplU	0	0	0	0	0	0	0	0	0	0	0	0	0	0	0	0	0	0	0	0	50S ribosomal protein L21
CJJ81176_0130	rpmA	0	0	0	0	0	0	0	0	0	0	0	0	0	0	0	0	0	0	0	0	50S ribosomal protein L27
CJJ81176_0131	obgE	17.228	0	0	0	0	0	0	-4.18808	0	0	0	-4.18808	0	0	0	-4.18808	0	0	0	-4.18808	GTPase ObgE
CJJ81176_0132	proB	1721.78	1259.4	1269.08	1493.39	1295.8	1144.69	1290.64	-0.418284	111.509	61.6228	40.8451	-4.69403	69.4553	3.9384	0	-7.9363	30.7295	44.4087	27.6445	-5.63958	gamma-glutamyl kinase
CJJ81176_0133	fmt	0	0	0	0	0	0	0	0	0	0	0	0	0	0	0	0	0	0	0	0	methionyl-tRNA formyltransferase
CJJ81176_0134	birA	7.09387	0	0	0	0	0	0	-3.01683	0	0	0	-3.01683	0	0	0	-3.01683	0	0	0	-3.01683	biotin--protein ligase
CJJ81176_0135	parA	0	0	0	0	0	0	0	0	0	4.99645	16.1678	2.22858	0	0	0	0	8.27334	5.73015	0	1.98791	ParA family chromosome partitioning ATPase
CJJ81176_0136	parB	419.552	410.615	404.794	229.753	323.408	298.691	291.958	-0.388887	1004.65	820.25	597.359	0.91068	1018.93	533.653	771.233	0.83373	893.52	1210.49	1201.88	1.37713	ParB family chromosome partitioning protein
CJJ81176_0137	-	0	0	0	0	0	0	0	0	0	0	0	0	0	0	0	0	0	0	0	0	F0F1 ATP synthase subunit B'
CJJ81176_0138	-	0	0	0	0	0	0	0	0	0	0	0	0	0	0	0	0	0	0	0	0	F0F1 ATP synthase subunit B
CJJ81176_0139	atpH	0	0	0	0	0	0	0	0	0	0	0	0	0	0	0	0	0	0	0	0	F0F1 ATP synthase subunit delta
CJJ81176_0140	atpA	0	0	0	12.7641	0	0	0	0.630472	0	0	0	0	0	0	0	0	0	0	0	0	F0F1 ATP synthase subunit alpha
CJJ81176_0141	atpG	6.08046	0	0	0	0	0	0	-2.82384	0	0	0	-2.82384	3.81623	0	0	-2.06788	0	0	0	-2.82384	F0F1 ATP synthase subunit gamma
CJJ81176_0142	atpD	0	0	0	0	0	0	0	0	0	0	0	0	0	0	0	0	0	0	0	0	F0F1 ATP synthase subunit beta
CJJ81176_0143	atpC	0	0	0	0	0	0	0	0	0	0	0	0	0	0	0	0	0	0	0	0	F0F1 ATP synthase subunit epsilon
CJJ81176_0144	-	0	0	0	0	0	0	0	0	0	0	0	0	0	0	0	0	0	0	0	0	MotA/TolQ/ExbB proton channel family protein
CJJ81176_0145	-	0	0	0	0	0	0	0	0	0	0	0	0	0	0	0	0	0	0	0	0	TonB system transport protein ExbD, putative
CJJ81176_0146	-	0	0	0	0	0	0	0	0	0	0	0	0	0	0	0	0	0	0	0	0	TonB domain-containing protein
CJJ81176_0147	tolB	0	0	0	0	0	0	0	0	0	0	0	0	0	0	0	0	0	0	0	0	translocation protein TolB
CJJ81176_0148	-	0	0	0	0	0	0	0	0	0	0	0	0	0	0	0	0	0	0	0	0	peptidoglycan-associated lipoprotein Omp18
CJJ81176_0149	-	33.4425	0	6.25165	0	0	7.15429	0	-4.12514	7.5054	6.66193	0	-3.09742	17.5546	0	0	-3.70155	0	0	0	-5.10612	hypothetical protein
CJJ81176_0150	slyD	0	0	0	0	0	0	0	0	0	0	0	0	0	0	0	0	0	0	0	0	FKBP-type peptidyl-prolyl cis-trans isomerase SlyD
CJJ81176_0151	fabD	0	0	0	0	0	0	0	0	0	0	0	0	0	0	0	0	0	0	0	0	malonyl CoA-acyl carrier protein transacylase
CJJ81176_0152	mtnA	0	0	0	0	0	0	0	0	0	0	0	0	0	0	0	0	0	0	0	0	5'-methylthioadenosine/S-adenosylhomocysteine nucleosidase
CJJ81176_0153	-	2093.71	1683.8	1570.73	1487.01	1495.49	1636.54	1418.08	-0.437349	1339.18	1160.01	372.711	-1.32748	1213.56	436.178	398.338	-1.81261	601.59	674.725	622.659	-1.72589	PP-loop family protein
CJJ81176_0154	-	200.655	74.4068	100.026	12.7641	71.6274	69.7543	76.4653	-1.77563	86.8482	45.8008	21.2735	-2.16153	64.8759	23.6304	29.4182	-2.45878	23.6381	15.7579	14.4804	-3.44176	pyrazinamidase/nicotinamidase, putative
CJJ81176_0155	-	606.019	338.964	361.033	296.764	271.316	359.503	356.838	-0.880031	277.7	271.474	81.6902	-1.7182	302.245	64.9836	108.927	-2.22267	172.558	183.365	204.042	-1.69711	putative recombination protein RecO
CJJ81176_0156	-	0	0	0	0	0	0	0	0	0	0	0	0	0	0	0	0	0	0	0	0	putative metalloprotease
CJJ81176_0157	-	6840.52	4607.71	4981	5140.72	4985.7	4625.25	4638.89	-0.503424	3856.7	2963.73	1114.73	-1.54977	3416.29	1067.31	1369.14	-2.00015	1541.2	1951.12	1899.57	-1.9355	show some homology to CJJ81176_0815, 0835
CJJ81176_0158	dusB	6021.69	5183.67	5835.91	5785.31	5513.14	5501.65	4889.14	-0.1462	4372.43	3468.37	1472.98	-1.09602	4087.18	1356.78	1635.49	-1.5293	1952.51	2443.91	2229.99	-1.45256	tRNA-dihydrouridine synthase B
CJJ81176_0159	-	153.025	55.1162	40.6357	73.3933	56.4337	50.08	37.0741	-1.57095	95.4258	64.1211	34.0376	-1.35128	67.1656	10.8306	20.6722	-2.56929	28.3657	28.6508	27.6445	-2.39827	hypothetical protein
CJJ81176_0160	-	892.815	2350.7	2169.32	2195.42	2068.51	2414.57	2284.69	1.32879	1699.44	1505.6	355.693	0.118603	1731.04	349.533	379.256	-0.543002	594.498	686.186	656.885	-0.469098	dnaK suppressor protein, putative
CJJ81176_0161	-	336.452	55.1162	56.2648	92.5394	45.5811	57.2343	74.1482	-2.42611	92.2092	89.1033	12.7641	-2.79229	94.6424	7.8768	20.6722	-3.67608	21.2743	10.0278	18.4296	-4.32502	hypothetical protein
CJJ81176_0162	accD	11.1475	0	0	0	0	0	0	-3.60259	0	0	0	-3.60259	0	0	0	-3.60259	0	0	0	-3.60259	acetyl-CoA carboxylase subunit beta
CJJ81176_0163	-	3482.08	4591.18	4121.4	3902.61	4026.33	4446.39	4940.12	0.312152	2518.6	2067.7	774.355	-1.12875	2497.34	793.587	905.602	-1.51777	1210.27	1634.53	1416.45	-1.30384	inositol monophosphatase family protein
CJJ81176_0164	bamA	25.3353	0	0	0	0	0	0	-4.71892	0	0	0	-4.71892	3.05298	0	0	-4.04593	0	0	0	-4.71892	Outer membrane protein assembly factor
CJJ81176_0165	tyrA	0	0	0	0	0	0	0	0	0	0	0	0	0	0	0	0	0	0	0	0	prephenate dehydrogenase
CJJ81176_0166	-	1006.32	311.406	442.304	663.731	527.438	393.486	412.449	-1.17346	650.826	689.51	212.735	-1.13646	627.388	199.874	226.599	-1.71763	199.742	187.662	176.398	-2.4164	M24/M37 family peptidase
CJJ81176_0167	lpxC	0	0	0	0	0	0	0	0	0	0	0	0	0	0	0	0	0	0	0	0	UDP-3-O-[3-hydroxymyristoyl] N-acetylglucosamine deacetylase
CJJ81176_0168	-	19.2548	0	7.81456	0	10.8526	0	0	-3.22235	7.5054	6.66193	3.40376	-1.61858	6.10596	3.9384	4.77051	-1.78627	7.09143	5.73015	0	-2.41785	hypothetical protein
CJJ81176_0169	thrB	0	0	0	0	0	0	0	0	0	0	0	0	0	0	0	0	0	0	0	0	homoserine kinase
CJJ81176_0170	-	0	0	14.0662	0	13.0232	0	0	1.28716	0	0	0	0	0	0	0	0	0	0	0	0	hypothetical protein
CJJ81176_0171	infB	143.904	57.872	60.9536	57.4383	82.48	66.1772	55.6111	-1.18267	137.242	101.594	35.7395	-0.848585	130.515	32.4918	54.8609	-1.20943	33.0934	53.0039	23.6953	-2.02143	translation initiation factor IF-2
CJJ81176_0172	rbfA	0	0	0	0	0	0	0	0	0	0	0	0	0	0	0	0	0	0	0	0	ribosome-binding factor A
CJJ81176_0173	-	48.6437	0	26.5695	0	26.0463	8.94286	23.1713	-2.725	4.2888	23.3167	3.40376	-2.58502	21.3709	0	6.36068	-3.17908	0	0	5.26561	-4.75105	hypothetical protein
CJJ81176_0174	-	7796.17	5911.21	5618.67	5798.07	6001.51	5737.74	5681.6	-0.429141	4040.05	3319.31	1170.04	-1.63834	3847.52	1140.17	1473.29	-2.06467	1887.5	2164.56	2118.09	-1.92447	McrBC restriction endonuclease system, McrB subunit, putative
CJJ81176_0175	-	1538.36	2196.38	2300.61	1652.95	1862.31	2443.19	1990.41	0.418564	5121.9	6025.71	2664.29	1.49855	5322.87	3511.08	2175.35	1.15991	3319.97	3316.33	3377.89	1.11706	hypothetical protein
CJJ81176_0176	-	5528.15	5588.78	4991.94	5076.9	5291.74	5288.81	5762.7	-0.0535354	3889.94	3387.59	1221.95	-1.13	3904.76	1188.41	1424	-1.55812	1834.32	2092.94	1975.92	-1.49189	hypothetical protein
CJJ81176_0177	znuB	26.3487	0	0	0	0	0	0	-4.7734	4.2888	4.16371	0	-3.18295	0	0	0	-4.7734	0	0	0	-4.7734	zinc ABC transport permease
CJJ81176_0178	znuC	407.391	140.546	181.298	159.551	173.642	144.874	155.248	-1.35602	135.097	89.936	36.5904	-2.39795	125.935	33.4764	47.7051	-2.77331	65.0048	55.869	72.4022	-2.64987	ATPase component ZnuC
CJJ81176_0179	znuA	30.4023	0	0	0	0	0	0	-4.9728	0	0	0	-4.9728	0	0	0	-4.9728	0	0	0	-4.9728	periplasmic zinc binding protein
CJJ81176_0180	ccmL	6198.02	7087.94	6568.92	5900.19	6238.09	7102.42	7127.49	0.102276	6016.12	4834.89	2977.44	-0.486236	5720.52	2986.29	3483.27	-0.666675	3786.82	4263.23	3925.51	-0.636405	Campylobacter chemoreceptor for mutli-ligands
CJJ81176_0181	-	7439.45	6324.58	5912.5	6474.57	6379.18	5598.23	6107.95	-0.280395	4732.69	3649.9	1275.56	-1.40756	3942.16	1270.13	1360.39	-1.97187	2030.51	2363.69	2169.43	-1.76799	hypothetical protein
CJJ81176_0182	trxB	10.1341	0	0	0	0	0	0	-3.47691	0	0	0	-3.47691	0	0	0	-3.47691	0	0	0	-3.47691	thioredoxin-disulfide reductase
CJJ81176_0183	trx	67.8985	38.5813	51.5761	31.9101	41.24	30.4057	34.7569	-0.840203	41.8158	39.9716	11.9132	-1.28394	32.8196	6.8922	9.54102	-2.28702	15.3648	18.623	31.5937	-1.65523	thioredoxin
CJJ81176_0184	-	310.104	135.035	148.477	169.124	154.107	130.566	115.856	-1.13002	171.552	150.726	52.7582	-1.47304	159.518	58.0914	73.1479	-1.80665	61.4591	64.4642	73.7186	-2.20763	hypothetical protein
CJJ81176_0185	hom	168.226	30.3139	45.3244	51.0562	67.2863	17.8857	20.8542	-2.23831	46.1046	46.6335	21.2735	-2.19982	53.4272	18.7074	17.4919	-2.64423	21.2743	37.246	39.4921	-2.3781	homoserine dehydrogenase
CJJ81176_0186	aspB-2	505.692	77.1626	90.6489	89.3484	112.867	110.891	108.905	-2.36477	145.819	94.0997	34.8885	-2.67339	102.275	30.5226	51.6806	-3.18901	7.09143	7.16269	0	-6.96982	aspartate aminotransferase
CJJ81176_0187	-	0	0	0	0	0	0	0	0	0	0	0	0	0	0	0	0	0	0	0	0	hypothetical protein
CJJ81176_0188	-	0	0	0	0	0	0	0	0	0	0	0	0	0	0	0	0	0	0	0	0	hypothetical protein
CJJ81176_0189	-	23.3084	0	0	0	0	0	0	-4.60339	0	0	0	-4.60339	0	0	0	-4.60339	0	0	0	-4.60339	RNA methyltransferase
CJJ81176_0190	-	1016.45	578.72	503.258	513.753	471.004	520.474	456.475	-1.00547	784.851	799.431	429.724	-0.652954	822.779	471.623	496.133	-0.814694	712.689	729.162	762.197	-0.468364	tetrapyrrole methylase family protein
CJJ81176_0191	rpmE	0	0	0	0	0	0	0	0	0	0	0	0	0	0	0	0	0	0	0	0	50S ribosomal protein L31
CJJ81176_0192	-	569.537	385.813	268.821	159.551	204.03	298.691	247.933	-1.1787	500.718	463.004	205.076	-0.650922	583.883	157.536	182.075	-1.15052	273.02	279.345	308.038	-0.98923	16S ribosomal RNA methyltransferase RsmE
CJJ81176_0193	-	14.1877	0	0	0	0	0	0	-3.92484	0	0	0	-3.92484	0	0	0	-3.92484	0	0	0	-3.92484	hypothetical protein
CJJ81176_0194	-	279.701	143.302	165.669	181.888	110.697	105.526	122.808	-1.03971	138.314	109.922	43.3979	-1.67022	109.907	35.4456	46.115	-2.28656	41.3667	51.5714	43.4413	-2.60126	cytochrome c family protein
CJJ81176_0195	-	343.546	140.546	85.9601	60.6293	75.9684	80.4857	118.174	-1.92113	161.902	124.078	76.5845	-1.56447	149.596	55.1376	86.6643	-1.92877	78.0058	95.98	114.527	-1.84336	6-pyruvoyl tetrahydrobiopterin synthase-like protein
CJJ81176_0196	-	137.824	63.3836	92.2118	63.8203	45.5811	51.8686	48.6597	-1.20554	69.693	81.6086	19.5716	-1.49235	110.671	27.5688	34.1887	-1.52494	40.1848	45.8412	38.1757	-1.71523	radical SAM domain-containing protein
CJJ81176_0197	moaA	98.3008	0	0	0	0	0	0	-6.63373	33.2382	41.6371	17.8697	-1.71721	39.6888	25.5996	13.5165	-1.98723	14.1829	20.0555	10.5312	-2.68441	molybdenum cofactor biosynthesis protein A
CJJ81176_0198	-	267.54	165.348	78.1456	159.551	102.015	101.949	139.028	-1.15009	2287	2493.23	8481.31	3.7625	2392.77	7981.17	7677.34	4.29574	6201.46	5624.14	5268.24	4.40423	hypothetical protein
CJJ81176_0199	-	64.8583	16.5348	17.192	51.0562	8.68211	12.52	16.2199	-1.84834	377.414	592.079	501.203	2.87472	500.689	590.76	430.141	2.93589	407.757	395.38	413.351	2.62556	hypothetical protein
CJJ81176_0200	ubiA	20.2682	0	0	0	8.68211	14.3086	0	-3.2087	66.4764	72.4485	43.3979	1.50517	57.2434	30.5226	41.3444	1.00485	52.0038	64.4642	50.0233	1.40062	prenyltransferase
CJJ81176_0201	miaA	0	0	0	0	0	0	0	0	0	0	0	0	0	0	0	0	0	0	0	0	tRNA delta(2)-isopentenylpyrophosphate transferase
CJJ81176_0202	-	1264.74	746.824	912.74	1024.32	820.459	674.292	695.139	-0.654313	675.486	574.591	225.499	-1.5077	649.522	206.766	231.37	-2.00425	295.476	315.158	339.632	-1.99631	hypothetical protein
CJJ81176_0204	-	860.386	1581.83	1337.85	1225.35	1356.58	1616.87	1582.6	0.744638	843.822	746.136	389.73	-0.457929	812.856	382.025	446.043	-0.732451	489.309	601.666	556.838	-0.651694	hypothetical protein
CJJ81176_0205	sodB	0	0	0	0	0	0	0	0	0	0	0	0	0	0	0	0	0	0	0	0	superoxide dismutase, Fe
CJJ81176_0206	-	1492.75	628.324	790.833	756.27	794.413	779.817	743.799	-0.998646	615.443	445.516	264.642	-1.83682	572.434	156.551	198.771	-2.5096	251.746	280.777	329.101	-2.38249	methyltransferase,chalcogen-detoxifying protein
CJJ81176_0207	tehB	4509.68	2929.42	3035.17	3210.16	3077.81	2933.26	2847.75	-0.586318	3518.96	3533.32	1400.65	-0.798639	3536.12	1355.79	1247.49	-1.31236	1752.77	1938.22	1891.67	-1.27789	methyltransferase,chalcogen-detoxifying protein
CJJ81176_0208	-	74.9924	19.2907	35.947	28.7191	36.899	10.7314	11.5856	-1.76552	37.527	35.8079	17.8697	-1.3452	32.0563	13.7844	15.1066	-1.93364	16.5467	14.3254	28.9609	-1.92245	saccharopine dehydrogenase
CJJ81176_0209	-	1660.98	1036.18	1165.93	1180.68	1198.13	1021.27	1061.25	-0.583384	999.291	884.371	281.661	-1.39893	967.795	238.273	338.706	-1.95512	306.114	350.972	373.858	-2.27464	iron ABC transporter, ATP binding subunit
CJJ81176_0210	-	4230.99	5561.22	5371.73	4869.49	4927.1	4940.04	5391.96	0.289048	3503.95	3083.64	903.698	-0.984668	3417.81	773.895	1036	-1.59534	965.617	1286.42	1255.85	-1.86623	iron ABC transporter, permease protein
CJJ81176_0211	tbpA	2676.42	1865.68	2341.24	2096.5	2150.99	2017.51	1920.9	-0.377753	1657.62	1334.05	474.824	-1.39572	1576.1	385.963	619.372	-1.88793	485.763	646.075	581.85	-2.23601	iron ABC transporter, periplasmic iron-binding protein
CJJ81176_0212	-	54.7242	19.2907	15.6291	0	32.5579	35.7714	18.537	-1.9743	13.9386	15.8221	3.40376	-2.42957	28.2401	0	4.77051	-3.33404	13.001	0	9.21482	-3.41355	hypothetical protein
CJJ81176_0213	-	7370.53	12092.5	11757.8	13446.9	13765.5	12888.4	13849.5	0.81207	6038.63	4900.68	1729.96	-0.988862	5758.69	1579.3	1834.26	-1.52791	2895.67	3525.48	3280.48	-1.19298	putative transporter
CJJ81176_0214	-	2807.15	1523.96	1476.95	1397.66	1410.84	1334.27	1452.84	-0.971117	1596.51	1428.98	337.823	-1.61281	1570.76	361.348	446.043	-2.14751	449.124	621.721	552.889	-2.38538	transporter, putative
CJJ81176_0215	-	4283.69	3927.03	4027.62	3302.7	3412.07	3451.94	3649.48	-0.24333	2964.63	2449.92	941.139	-1.17396	2807.98	891.063	1125.84	-1.60001	1261.09	1650.28	1433.56	-1.57252	Ser/Thr protein phosphatase family protein
CJJ81176_0216	-	601.966	217.709	226.622	165.933	210.541	207.474	141.345	-1.64122	314.155	213.182	97.0071	-1.68346	274.005	97.4754	108.927	-2.06746	133.555	97.4126	115.843	-2.38218	PhnA domain-containing protein
CJJ81176_0217	-	919.163	611.789	582.966	571.192	557.825	588.44	611.722	-0.646098	470.696	362.242	140.405	-1.66902	428.944	135.875	215.468	-1.97817	224.562	259.289	264.597	-1.88093	TerC family integral membrane protein
CJJ81176_0218	purN	3602.67	2323.15	2442.83	2144.36	2109.75	2101.57	2534.94	-0.666219	486.779	343.922	148.063	-3.62192	331.248	128.983	199.566	-4.13318	235.199	212.016	227.738	-3.99651	phosphoribosylglycinamide formyltransferase
CJJ81176_0219	-	10031.8	20310.3	17665.6	16807.1	17008.2	17007.5	20346.7	0.8536	7777.74	6436.26	2083.95	-1.09131	7558.42	2094.24	2494.98	-1.55831	4499.51	5817.54	5277.46	-0.956358	hypothetical protein
CJJ81176_0220	-	1645.78	358.255	395.417	392.495	421.082	273.651	359.155	-2.17622	173.696	151.559	40.8451	-3.98913	176.31	29.538	52.4756	-4.63761	59.0953	98.8451	65.8201	-4.48109	hypothetical protein
CJJ81176_0221	-	7358.37	5646.65	5785.9	6228.86	6541.97	6311.87	6172.83	-0.268908	4032.55	3285.16	1055.16	-1.61049	3649.84	1029.89	1184.68	-2.16031	1680.67	2081.48	1943.01	-1.95717	Mg chelatase-related protein
CJJ81176_0222	def	26.3487	0	7.81456	0	0	0	0	-4.25008	21.444	7.49467	0	-2.24846	9.92219	4.923	0	-2.76823	8.27334	0	0	-3.70237	peptide deformylase
CJJ81176_0223	clpP	0	0	0	0	0	0	0	0	0	0	0	0	0	0	0	0	0	0	0	0	ATP-dependent Clp protease proteolytic subunit
CJJ81176_0224	tig	0	0	0	0	0	0	0	0	0	0	0	0	0	0	0	0	0	0	0	0	trigger factor
CJJ81176_0225	folE	0	0	0	0	0	0	0	0	0	0	0	0	0	0	0	0	0	0	0	0	GTP cyclohydrolase I
CJJ81176_0226	fliI	2217.34	148.814	118.781	153.169	191.006	91.2172	134.394	-4.01649	12990.8	16793.1	7119.81	2.38433	13182.8	6922.72	7181.21	1.96941	7040.61	6533.8	6746.57	1.60999	flagellum-specific ATP synthase
CJJ81176_0227	purF	10791.8	12544.4	11667.1	10606.9	10741.9	11561.3	12533.4	0.102194	1200.86	815.253	320.804	-3.98646	793.775	264.857	350.633	-4.68217	459.761	425.464	452.843	-4.59438	amidophosphoribosyltransferase
CJJ81176_0228	dapB	9.12069	0	9.37747	0	8.68211	8.94286	9.26852	-1.11848	10.722	12.4911	7.65845	0.133828	14.5017	9.846	8.74594	0.220178	8.27334	11.4603	9.21482	0.0624129	dihydrodipicolinate reductase
CJJ81176_0229	-	4651.55	3414.45	4049.5	4486.57	4354.08	3881.2	3649.48	-0.234062	2920.67	2223.42	897.741	-1.36929	2536.26	949.154	1020.09	-1.78481	1238.64	1554.3	1529.66	-1.6976	recombination factor protein RarA
CJJ81176_0230	-	2703.78	1785.76	1750.46	2042.25	1736.42	1497.03	1469.06	-0.666733	1740.18	1522.25	570.129	-1.23581	1639.45	533.653	609.831	-1.73564	707.961	929.717	799.057	-1.74272	hypothetical protein
CJJ81176_0231	-	1034.69	534.627	590.781	721.169	616.43	586.652	611.722	-0.766674	567.194	385.559	147.213	-1.69761	478.555	101.414	170.943	-2.34651	173.74	273.615	197.46	-2.2887	cation efflux system protein
CJJ81176_0232	-	5686.25	5506.1	6178.19	5858.7	6057.94	6125.86	5639.89	0.050549	3244.48	2534.03	1107.07	-1.4449	2955.29	1074.2	1186.27	-1.86905	1459.65	1790.67	1716.59	-1.78496	hypothetical protein
CJJ81176_0233	-	171.266	49.6045	89.086	82.9664	49.9221	89.4286	64.8796	-1.30236	79.3428	55.7937	16.1678	-2.00937	59.5331	15.7536	34.9838	-2.37672	24.82	34.3809	21.0624	-2.66222	hypothetical protein
CJJ81176_0234	-	557.376	388.569	431.364	424.405	425.423	364.869	356.838	-0.486923	247.678	185.701	131.896	-1.60613	197.681	62.0298	67.5823	-2.55442	102.826	108.873	127.691	-2.2966	hypothetical protein
CJJ81176_0235	-	13368.9	14666.4	15461.9	15715.7	15682.1	16304.6	15341.7	0.215319	10675.9	8419.84	3266.76	-1.00802	9770.3	3328.93	3723.38	-1.4339	4914.36	5933.57	5469.65	-1.30153	citrate transporter, authentic frameshift
CJJ81176_0236	-	8389.01	4808.88	4865.34	5112	5111.59	4886.38	4854.39	-0.764387	4067.93	3387.59	1177.7	-1.72783	3737.61	1166.75	1395.37	-2.19937	1763.4	2333.6	2025.94	-2.04812	OPT family oligopeptide transporter
CJJ81176_0237	-	5.06705	0	0	0	0	0	0	-2.601	0	0	0	-2.601	0	0	0	-2.601	0	0	0	-2.601	undecaprenol kinase, putative
CJJ81176_0238	thrS	0	0	0	0	0	0	0	0	0	0	0	0	0	0	0	0	0	0	0	0	threonyl-tRNA synthetase
CJJ81176_0239	infC	0	0	0	0	0	0	0	0	0	0	0	0	0	0	0	0	0	0	0	0	translation initiation factor IF-3
CJJ81176_0240	-	1524.17	344.476	484.503	746.697	675.034	420.314	407.815	-1.62524	1104.37	1223.3	35.7395	-2.05232	1110.52	44.307	18.287	-3.94491	78.0058	70.1944	80.3006	-4.30716	D12 class N6 adenine-specific DNA methyltransferase
CJJ81176_0241	-	3513.49	2160.55	2511.6	2811.28	2641.53	2006.78	2212.86	-0.565471	1615.81	1314.07	417.811	-1.8691	1553.2	400.732	501.699	-2.37057	673.686	816.547	770.096	-2.22444	hypothetical protein
CJJ81176_0242	-	1362.02	666.906	762.701	724.36	764.025	611.692	641.845	-0.974324	641.176	478.826	159.977	-1.8913	563.275	149.659	240.116	-2.31627	264.747	307.996	306.722	-2.21565	hypothetical protein
CJJ81176_0243	-	684.052	272.825	357.907	268.045	301.703	268.286	250.25	-1.26273	307.721	237.331	89.3486	-1.86526	315.984	81.7218	112.107	-2.2534	117.009	166.174	143.488	-2.27248	hypothetical protein
CJJ81176_0244	-	2838.56	4392.76	4751.25	4090.88	4228.19	4349.81	3804.73	0.585442	2768.42	2230.08	690.112	-0.807563	2633.2	750.265	898.447	-1.22838	1216.18	1751.99	1573.1	-0.923038	hypothetical protein
CJJ81176_0245	-	1615.38	694.464	856.476	893.484	974.566	899.652	933.803	-0.891191	677.631	495.481	211.884	-1.95988	593.805	187.074	222.624	-2.46643	275.384	292.238	273.812	-2.5223	hypothetical protein
CJJ81176_0246	-	390.163	636.592	564.211	433.978	523.097	543.726	551.477	0.464504	379.559	288.961	129.343	-0.685673	393.835	95.5062	120.058	-1.23256	198.56	242.099	214.574	-0.838921	pathogenicity domain-containing protein
CJJ81176_0247	-	1033.68	336.209	436.052	475.461	512.244	420.314	342.935	-1.3127	459.974	338.093	119.132	-1.96078	406.81	136.859	131.189	-2.40655	164.285	246.397	231.687	-2.28772	hypothetical protein
CJJ81176_0248	-	934.364	713.754	911.178	804.136	818.289	813.8	648.796	-0.259395	918.876	799.431	263.791	-0.689838	860.178	256.981	331.551	-1.15648	384.119	489.928	418.616	-1.12223	pathogenicity protein, putative, truncation
CJJ81176_0249	argC	4104.31	3692.78	3968.23	3593.08	3468.5	3977.78	3584.6	-0.146017	3051.48	2467.41	911.356	-1.11041	2946.13	800.48	1044.74	-1.60263	1275.28	1601.58	1487.54	-1.50208	N-acetyl-gamma-glutamyl-phosphate reductase
CJJ81176_0250	-	7406	7625.32	7959.91	7648.86	7616.38	8152.31	7558.48	0.0668301	4968.58	4344.41	1355.55	-1.26471	4470.33	1438.5	1303.14	-1.86576	2255.08	2915.21	2611.74	-1.52106	acetyltransferase
CJJ81176_0251	argB	5348.78	5417.92	5689	5989.53	5645.54	6023.91	5498.55	0.0933099	3513.6	3092.8	1036.44	-1.25422	3511.69	993.461	1195.81	-1.73156	1688.94	1913.87	1766.61	-1.58081	acetylglutamate kinase
CJJ81176_0252	argD	8164.03	10141.4	9918.24	9585.81	9752.18	10157.3	9579.02	0.271223	6498.61	5550.22	1930.78	-0.988429	6344.1	1886.49	2083.92	-1.48209	3051.68	3787.63	3551.66	-1.24258	acetylornithine aminotransferase
CJJ81176_0253	pcm	1258.66	1388.93	1375.36	1110.47	1289.29	1311.02	1316.13	0.0411757	1061.48	942.663	362.5	-0.818428	991.456	326.887	422.19	-1.28645	620.5	848.062	828.017	-0.730615	protein-L-isoaspartate O-methyltransferase
CJJ81176_0254	-	3036.18	4141.98	4251.12	3931.33	3982.92	4467.85	4126.81	0.449552	2756.63	2429.94	757.336	-0.820781	2724.79	683.312	901.627	-1.3522	1248.09	1547.14	1305.87	-1.15689	hexapaptide repeat-containing transferase
CJJ81176_0255	-	0	0	0	0	0	0	0	0	0	0	0	0	0	0	0	0	0	0	0	0	nicotinate phosphoribosyltransferase
CJJ81176_0256	nrdF	0	0	0	0	0	0	0	0	0	0	0	0	0	0	0	0	0	0	0	0	ribonucleotide-diphosphate reductase subunit beta
CJJ81176_0257	-	401.311	88.1859	107.841	98.9214	97.6737	118.046	81.0995	-2.02436	212.296	194.029	13.615	-2.24762	258.74	23.6304	23.8526	-2.89263	52.0038	48.7063	53.9725	-2.93749	hypothetical protein
CJJ81176_0258	pyrE	49.6571	0	0	0	0	0	0	-5.66269	0	0	0	-5.66269	0	0	0	-5.66269	0	0	0	-5.66269	orotate phosphoribosyltransferase
CJJ81176_0259	frr	15.2012	0	0	0	0	0	0	-4.01802	0	3.33096	0	-3.31313	0	0	0	-4.01802	0	0	0	-4.01802	ribosome recycling factor
CJJ81176_0260	secG	14.1877	0	0	0	0	0	0	-3.92484	0	0	0	-3.92484	0	0	0	-3.92484	0	0	0	-3.92484	preprotein translocase subunit SecG
CJJ81176_0261	-	58.7778	0	0	0	0	0	0	-5.90154	23.5884	4.99645	3.40376	-2.78729	11.4487	0	3.18034	-4.00102	0	0	0	-5.90154	FtsH-interacting integral membrane protein
CJJ81176_0262	cynT	599.939	231.488	237.563	245.708	258.293	234.303	282.69	-1.27259	443.891	384.726	28.9319	-1.80029	410.626	32.4918	33.3936	-2.94608	44.9124	38.6785	42.1249	-3.81056	carbonic anhydrase
CJJ81176_0263	-	1366.08	804.696	848.661	622.248	733.638	769.086	801.727	-0.845708	865.266	665.36	269.748	-1.34367	830.411	191.997	230.575	-2.03448	325.024	422.599	368.593	-1.88182	mechanosensitive ion channel family protein
CJJ81176_0264	IscU	0	0	0	0	0	0	0	0	0	0	0	0	0	0	0	0	0	0	0	0	NifU family protein
CJJ81176_0265	IscS	0	0	0	0	0	0	0	0	0	0	0	0	0	0	0	0	0	0	0	0	cysteine desulfurase, putative
CJJ81176_0266	-	2707.83	4318.35	4418.35	3778.16	3956.87	4594.84	4706.09	0.661096	2407.09	2029.39	677.348	-0.86109	2421.78	697.097	946.152	-1.21106	1193.72	1398.16	1326.93	-1.0542	hypothetical protein
CJJ81176_0267	-	2670.34	1240.11	1297.22	1455.1	1271.93	1194.77	1100.64	-1.08823	1031.46	821.915	315.699	-2.04887	1057.86	288.488	378.461	-2.45219	498.764	600.233	477.854	-2.3499	hypothetical protein
CJJ81176_0268	-	0	0	0	0	0	0	0	0	0	0	0	0	0	0	0	0	0	0	0	0	hypothetical protein
CJJ81176_0269	rpmI	0	0	0	0	0	0	0	0	0	0	0	0	0	0	0	0	0	0	0	0	50S ribosomal protein L35
CJJ81176_0270	rplT	0	0	0	0	0	0	0	0	0	0	0	0	0	0	0	0	0	0	0	0	50S ribosomal protein L20
CJJ81176_0271	-	247.272	380.301	357.907	274.427	384.183	434.623	500.5	0.626592	196.213	155.723	57.0129	-1.03112	181.652	49.23	66.7872	-1.54032	93.3705	98.8451	103.996	-1.31709	MCP-domain-containing signal transduction protein
CJJ81176_0272	-	149.985	38.5813	64.0794	54.2472	58.6042	51.8686	30.1227	-1.62155	62.1876	52.4627	17.0188	-1.94044	65.6391	16.7382	14.3115	-2.52372	23.6381	20.0555	10.5312	-3.05612	MCP-domain-containing signal transduction protein
CJJ81176_0273	-	698.24	526.359	536.079	424.405	457.981	423.891	393.912	-0.609151	450.324	377.232	111.473	-1.38478	412.916	106.337	152.656	-1.88206	147.738	217.746	171.132	-1.97727	MCP-domain-containing signal transduction protein
CJJ81176_0274	-	1518.09	727.533	720.502	666.922	698.91	763.72	618.674	-1.12025	628.309	516.299	191.461	-1.93536	591.515	170.336	201.952	-2.4702	206.833	338.079	272.495	-2.50228	MCP-domain signal transduction protein
CJJ81176_0275	-	1296.15	562.185	606.41	628.63	662.011	506.166	600.137	-1.12895	681.919	697.004	250.176	-1.39606	715.161	266.827	243.296	-1.8472	293.113	267.885	256.699	-2.2476	Putative metal-dependent phosphohydrolase
CJJ81176_0276	-	1150.22	578.72	701.747	791.371	679.375	665.349	590.868	-0.791356	598.288	540.449	300.382	-1.3212	551.063	291.442	349.838	-1.58383	264.747	290.805	225.105	-2.14774	hypothetical protein
CJJ81176_0277	-	6316.59	4908.09	4974.75	4856.72	5126.78	5038.41	5160.25	-0.33438	4124.75	3380.1	1564.03	-1.1766	3720.82	1599.97	1732.49	-1.53649	1892.23	2322.14	2283.96	-1.54967	major facilitator superfamily protein
CJJ81176_0278	-	298.956	195.662	200.053	127.641	173.642	119.834	157.565	-0.903227	143.675	133.239	26.3791	-1.8885	114.487	19.692	40.5494	-2.69549	40.1848	50.1388	55.2889	-2.61022	hypothetical protein
CJJ81176_0279	moaC	1014.42	217.709	189.112	213.798	256.122	187.8	206.225	-2.26245	370.981	265.644	148.914	-2.04591	344.987	144.736	159.812	-2.33753	212.743	196.258	179.031	-2.36928	molybdenum cofactor biosynthesis protein MoaC
CJJ81176_0280	-	486.437	234.244	278.198	255.281	288.68	291.537	326.715	-0.8071	233.74	196.527	84.243	-1.62429	219.815	49.23	52.4756	-2.53641	93.3705	98.8451	92.1482	-2.34796	hypothetical protein
CJJ81176_0281	-	3546.94	2786.12	3111.76	3117.62	3010.52	3085.29	2792.14	-0.250959	1643.68	1226.63	303.785	-2.06046	1470.77	273.719	391.977	-2.71161	706.779	809.384	724.022	-2.24893	hypothetical protein
CJJ81176_0282	xth	1119.82	559.429	522.013	619.057	490.539	427.469	500.5	-1.11506	704.436	588.748	161.678	-1.4596	687.684	169.351	201.952	-1.96198	310.841	378.19	346.214	-1.69996	exodeoxyribonuclease III
CJJ81176_0283	eptC	1709.62	4153	3958.86	3242.07	3800.59	4610.94	4719.99	1.24354	2223.74	2018.56	582.043	-0.311404	2217.99	583.868	610.626	-0.885587	1252.82	1481.24	1390.12	-0.317735	lipid A phosphoethanolamine transferase
CJJ81176_0284	dgkA	0	0	0	0	0	0	0	0	0	0	0	0	0	0	0	0	0	0	0	0	diacylglycerol kinase
CJJ81176_0285	-	5.06705	0	0	0	0	0	0	-2.601	0	4.16371	0	-1.81153	3.05298	0	0	-1.928	0	5.73015	0	-1.68412	hypothetical protein
CJJ81176_0286	pyrC	52.6973	19.2907	14.0662	12.7641	0	10.7314	0	-3.14826	13.9386	23.3167	4.2547	-2.11396	22.8974	4.923	3.97543	-2.59347	0	0	5.26561	-4.86429	dihydroorotase
CJJ81176_0287	-	924.23	1692.07	1525.4	1222.16	1269.76	1280.62	1615.04	0.621532	715.158	553.773	159.977	-1.21014	652.575	190.028	231.37	-1.59029	349.844	419.734	409.401	-1.23622	hypothetical protein
CJJ81176_0288	-	3716.18	3031.39	3289.93	3175.06	3184.16	3231.95	3035.44	-0.235409	2044.69	1684.64	645.012	-1.50904	2006.57	586.821	693.314	-1.99002	914.795	1160.36	1107.09	-1.81521	hypothetical protein
CJJ81176_0289	-	3321.96	4825.42	5207.62	4792.9	5094.23	5147.51	4613.41	0.572948	3723.75	2710.57	1054.31	-0.594487	3430.79	873.34	1107.55	-1.1545	2005.69	2319.28	2362.94	-0.579031	methyl-accepting chemotaxis protein
CJJ81176_0290	zupT	9345.67	7407.61	8255.3	7875.42	8523.66	8837.33	8357.89	-0.189292	6325.98	5083.05	1809.1	-1.26993	5923.55	1598.99	1990.89	-1.81148	2549.37	2976.81	2975.07	-1.725	zinc transporter ZupT
CJJ81176_0291	-	17832	12734.6	14099	14933.9	14588.1	14122.6	13381.4	-0.353449	10592.3	8546.42	3136.56	-1.43974	9429.9	2763.77	3016.55	-2.05716	4389.6	5406.4	5212.96	-1.83923	biotin sulfoxide reductase
CJJ81176_0292	-	1755.23	2072.37	1820.79	1621.04	1716.89	1960.27	2117.86	0.095996	1292	1127.53	440.787	-1.02362	1252.49	331.81	408.674	-1.66206	556.677	706.241	724.022	-1.41452	putative cytochrome C-type haem-binding periplasmic protein
CJJ81176_0293	-	962.74	699.975	657.986	650.967	627.282	649.252	595.502	-0.574753	518.945	393.887	151.467	-1.61255	502.979	128.983	163.788	-2.12455	202.106	214.881	211.941	-2.19434	hypothetical protein
CJJ81176_0294	-	1907.24	1160.2	1139.36	1030.7	978.908	965.829	829.533	-0.914861	1592.22	1621.35	584.595	-0.732908	1450.17	588.791	732.274	-1.15627	1075.53	1091.59	991.251	-0.857932	hypothetical protein
CJJ81176_0295	-	1669.09	1267.67	1469.14	1174.29	1345.73	1584.67	1425.03	-0.283448	2632.25	2628.13	669.689	-0.00154075	2401.17	719.742	746.585	-0.615855	1155.9	1177.55	1051.81	-0.566085	SPFH domain-containing protein
CJJ81176_0296	ilvE	1012.4	462.976	522.013	459.506	449.299	432.834	528.306	-1.09175	285.205	243.993	9.36033	-3.49482	247.291	24.615	20.6722	-4.29412	320.296	282.21	289.609	-1.76618	branched-chain amino acid aminotransferase
CJJ81176_0297	-	943.485	4183.32	3374.33	3191.01	3696.41	3820.39	4451.21	1.994	1449.61	1341.55	498.65	0.0692756	1613.5	462.762	618.576	-0.286967	866.337	1028.56	980.72	0.0190929	4-oxalocrotonate tautomerase family protein
CJJ81176_0298	-	1063.07	1427.51	1501.96	1234.92	1380.45	1677.68	1598.82	0.460298	1101.15	893.531	410.153	-0.523833	1060.91	357.41	473.076	-0.913078	548.404	641.777	617.393	-0.821281	anti-oxidant AhpCTSA family protein
CJJ81176_0299	-	4157.01	3480.59	3497.8	3494.16	3770.2	3546.74	3575.33	-0.223832	2389.93	1958.61	799.032	-1.42047	2406.51	737.465	841.995	-1.86131	1090.9	1335.13	1309.82	-1.7441	hypothetical protein
CJJ81176_0300	fabZ	0	0	0	0	0	0	0	0	0	0	0	0	0	0	0	0	0	0	0	0	(3R)-hydroxymyristoyl-ACP dehydratase
CJJ81176_0301	lpxA	4.05364	0	0	0	0	0	0	-2.33732	0	0	0	-2.33732	4.57947	0	0	-1.51061	0	0	0	-2.33732	UDP-N-acetylglucosamine acyltransferase
CJJ81176_0302	clpX	4.05364	0	0	0	0	0	0	-2.33732	0	0	0	-2.33732	0	0	0	-2.33732	0	0	0	-2.33732	ATP-dependent protease ATP-binding subunit ClpX
CJJ81176_0303	mreB	0	0	0	0	0	0	0	0	0	0	0	0	0	0	0	0	0	0	0	0	rod shape-determining protein MreB
CJJ81176_0304	-	0	0	0	0	0	0	0	0	0	0	0	0	0	0	0	0	0	0	0	0	rod shape-determining protein MreC
CJJ81176_0305	carB	5978.11	1964.89	1964.58	1289.17	1480.3	1759.95	1656.75	-1.84157	359.187	208.185	22.1244	-5.63485	207.603	11.8152	16.6968	-7.36911	37.821	65.8967	44.7577	-6.92619	carbamoyl phosphate synthase large subunit
CJJ81176_0306	-	0	0	0	0	0	0	0	0	0	0	0	0	0	0	0	0	0	0	0	0	hypothetical protein
CJJ81176_0307	tal	1278.92	1289.72	1342.54	1139.19	1306.66	1459.47	1394.91	0.0436286	1471.06	1235.79	593.105	-0.318317	1472.3	585.837	642.429	-0.63808	853.336	969.828	871.459	-0.511618	transaldolase
CJJ81176_0308	serB	957.673	603.522	642.357	504.18	531.779	529.417	539.891	-0.782003	485.707	410.541	76.5845	-1.94173	454.131	80.7372	104.951	-2.60146	264.747	356.702	281.71	-1.67833	phosphoserine phosphatase SerB
CJJ81176_0309	cheW	1383.31	614.545	653.297	568.001	573.019	652.829	600.137	-1.18143	557.544	543.78	154.871	-1.93519	588.462	175.259	198.771	-2.33261	692.597	716.269	652.936	-1.00917	purine-binding chemotaxis protein CheW
CJJ81176_0310	cheA	2138.3	1278.69	1406.62	1174.29	1085.26	1243.06	1214.18	-0.797524	1556.83	1628.84	641.608	-0.861708	1648.61	778.818	784.749	-1.09198	1419.47	1262.07	1362.48	-0.666941	chemotaxis protein CheA
CJJ81176_0311	cheV	424.619	267.313	237.563	169.124	186.665	305.846	222.444	-0.901152	585.421	523.794	247.623	-0.00367888	524.35	284.549	229.78	-0.385051	379.392	424.031	338.316	-0.163669	chemotaxis protein CheV
CJJ81176_0312	-	0	0	0	0	0	0	0	0	0	0	0	0	0	0	0	0	0	0	0	0	UDP-2,3-diacylglucosamine hydrolase
CJJ81176_0313	greA	0	0	0	0	0	0	0	0	0	0	0	0	0	0	0	0	0	0	0	0	transcription elongation factor GreA
CJJ81176_0314	lpxB	203.696	507.069	457.933	437.169	382.013	409.583	396.229	1.07316	630.454	507.972	162.529	0.871792	575.487	207.751	259.198	0.622746	257.655	276.48	236.953	0.331216	ipid-A-disaccharide synthase
CJJ81176_0315	PEB3	3283.45	2386.53	2334.99	2224.14	2083.71	2505.79	2217.49	-0.520867	2648.33	2334.17	759.038	-0.971218	2387.43	730.573	803.831	-1.55169	1174.81	1418.21	1283.49	-1.349	major antigenic peptide PEB3
CJJ81176_0316	-	9796.64	8956.38	9650.98	8902.93	9849.85	10457.8	9669.38	-0.0342997	6476.09	5171.32	1801.44	-1.3204	5709.08	1762.43	1914.57	-1.86921	2880.3	3528.34	3381.84	-1.59098	glycerol-3-phosphate transporter, authentic frameshift
CJJ81176_0317	surE	3456.74	2485.74	2660.08	2699.6	2954.09	2967.24	2694.82	-0.335985	1807.73	1339.88	651.82	-1.56886	1620.37	533.653	521.576	-2.17063	616.955	956.935	772.729	-2.16534	stationary phase survival protein SurE
CJJ81176_0318	-	774.246	181.883	209.43	220.18	251.781	228.937	173.785	-1.88229	169.408	101.594	42.547	-3.08579	166.387	45.2916	43.7297	-3.46421	69.7324	80.2221	76.3514	-3.34469	thiF family protein
CJJ81176_0319	panD	5087.32	5781.68	5371.73	5877.85	6016.7	6472.84	6198.32	0.224289	3542.55	2820.49	981.133	-1.24864	3174.34	968.846	1025.66	-1.79362	1605.03	1996.96	1754.77	-1.51582	aspartate alpha-decarboxylase
CJJ81176_0320	panC	8512.65	7413.12	7600.44	7249.98	7583.82	7587.12	7403.23	-0.188122	5214.11	4174.53	1446.6	-1.43034	4793.94	1381.39	1675.24	-1.93181	2379.18	3022.65	2728.9	-1.65771	pantoate--beta-alanine ligase
CJJ81176_0321	panB	5506.87	4332.13	5240.44	5102.43	5246.16	4861.34	4773.29	-0.163943	3910.31	2978.71	1043.25	-1.25973	3425.45	964.908	1121.07	-1.83055	1631.03	2098.67	1695.53	-1.61502	3-methyl-2-oxobutanoate hydroxymethyltransferase
CJJ81176_0322	modC	2556.83	2113.7	2209.96	1975.24	2268.2	2377.01	2245.3	-0.220361	1500.01	1204.14	407.6	-1.50029	1392.16	388.917	511.24	-1.97009	728.054	881.011	793.791	-1.67772	molybdenum ABC transporter, ATP-binding protein
CJJ81176_0323	modB	3271.29	3841.6	3811.94	3526.07	3624.78	3591.45	3846.44	0.179469	2154.05	1827.03	565.875	-1.32393	2015.73	516.915	644.019	-1.90023	978.618	1254.9	1138.69	-1.54775	molybdenum ABC transporter, permease protein
CJJ81176_0324	-	421.579	181.883	189.112	181.888	210.541	139.509	196.956	-1.2083	477.129	598.741	249.325	-0.0240392	570.144	260.919	178.894	-0.495845	260.019	256.424	214.574	-0.793725	molybdenum-pterin-binding protein
CJJ81176_0325	modA	5968.99	4348.66	4849.72	4582.3	4688.34	4727.19	4277.42	-0.383855	3280.93	2576.5	929.226	-1.58567	2963.68	1020.05	1113.12	-1.99312	1488.02	1916.74	1703.43	-1.81671	molybdenum ABC transporter, periplasmic molybdenum-binding protein
CJJ81176_0326	bioC	460.088	460.22	395.417	223.371	366.819	363.08	417.083	-0.344143	174.769	163.217	69.777	-1.8615	180.126	65.9682	87.4594	-2.17117	60.2772	100.278	81.617	-2.52629	biotin biosynthesis protein BioC
CJJ81176_0327	bioG	146.945	24.8023	20.3179	12.7641	0	19.6743	11.5856	-3.72396	27.8772	7.49467	3.40376	-3.84986	8.3957	0	0	-6.13158	5.90953	0	0	-6.27938	Biotin synthesis protein bioG
CJJ81176_0328	bioF	622.234	190.151	228.185	67.0113	130.232	159.183	208.542	-2.02075	79.3428	84.9396	39.1432	-3.25682	82.4305	48.2454	57.2461	-3.32746	24.82	40.1111	35.5429	-4.2025	8-amino-7-oxononanoate synthase
CJJ81176_0329	bioA	225.991	52.3603	34.3841	19.1461	28.2168	44.7143	55.6111	-2.58958	22.5162	14.9893	0	-4.97495	16.7914	0	4.77051	-5.59922	7.09143	5.73015	6.58201	-4.92995	adenosylmethionine--8-amino-7-oxononanoate transaminase
CJJ81176_0330	bioD	74.9924	24.8023	23.4437	0	10.8526	17.8857	48.6597	-2.45759	8.5776	9.16015	0	-4.04628	7.63245	0	0	-5.21119	0	0	0	-6.24778	dethiobiotin synthetase
CJJ81176_0331	-	2413.94	1774.74	1694.2	1825.26	1621.38	1556.06	1469.06	-0.546727	1498.94	1281.59	409.302	-1.38575	1470.77	385.963	511.24	-1.86442	622.864	807.951	668.733	-1.79363	SMR family multidrug efflux pump
CJJ81176_0332	-	3078.74	2157.8	2211.52	2256.05	2235.64	2155.23	2356.52	-0.466564	1846.33	1493.1	491.843	-1.47484	1666.93	566.145	622.552	-1.87667	852.154	991.316	937.279	-1.73353	SMR family multidrug efflux pump
CJJ81176_0333	rplY	0	0	0	0	0	0	0	0	0	0	0	0	0	0	0	0	0	0	0	0	50S ribosomal protein L25/general stress protein Ctc
CJJ81176_0334	pth	0	0	0	0	0	0	0	0	0	0	0	0	0	0	0	0	0	0	0	0	peptidyl-tRNA hydrolase
CJJ81176_0335	-	0	0	0	0	0	0	0	0	0	0	0	0	0	0	0	0	0	0	0	0	hypothetical protein
CJJ81176_0336	lysA	15.2012	0	0	0	0	0	0	-4.01802	0	0	5.10564	-3.14798	0	0	0	-4.01802	0	0	0	-4.01802	diaminopimelate decarboxylase
CJJ81176_0337	-	0	11.0232	0	0	0	0	0	0.597959	0	0	0	0	0	0	0	0	0	0	0	0	HAD family hydrolase
CJJ81176_0338	pheA	17.228	16.5348	12.5033	0	8.68211	10.7314	13.9028	-1.08599	0	0	3.40376	-3.47517	0	0	0	-4.18808	0	0	0	-4.18808	chorismate mutase/prephenate dehydratase
CJJ81176_0339	hisC	0	0	0	0	0	0	0	0	0	0	0	0	0	0	0	0	0	0	0	0	histidinol-phosphate aminotransferase
CJJ81176_0340	fliF	0	0	0	0	0	0	0	0	0	0	0	0	0	0	0	0	0	0	0	0	flagellar MS-ring protein
CJJ81176_0341	fliG	0	0	0	0	0	0	0	0	0	0	0	0	0	0	0	0	0	0	0	0	flagellar motor switch protein G
CJJ81176_0342	fliH	0	0	0	0	0	0	0	0	0	0	0	0	0	0	0	0	0	0	0	0	flagellar assembly protein H
CJJ81176_0343	dxs	0	0	0	0	0	0	0	0	0	0	0	0	0	0	0	0	0	0	0	0	1-deoxy-D-xylulose-5-phosphate synthase
CJJ81176_0344	perR	16.2146	0	0	0	0	0	0	-4.10556	11.7942	18.3203	6.80751	-0.467449	15.2649	7.8768	5.5656	-0.809339	7.09143	5.73015	10.5312	-1.00739	FUR family transcriptional regulator
CJJ81176_0345	-	2393.68	4795.11	3683.78	2913.4	3201.53	3800.71	3707.41	0.604053	2768.42	2327.51	747.976	-0.502503	2766.76	733.527	897.651	-0.970016	1519.93	1826.49	1592.85	-0.544054	hypothetical protein
CJJ81176_0346	ubiE	0	0	0	0	0	0	0	0	0	0	0	0	0	0	0	0	0	0	0	0	ubiquinone/menaquinone biosynthesis methyltransferase
CJJ81176_0347	xseA	3140.56	1331.06	1652	1474.25	1432.55	1677.68	1425.03	-1.07171	1758.41	1643	527.582	-1.44731	1714.25	486.392	567.691	-2.00905	804.878	964.098	880.674	-1.83292	exodeoxyribonuclease VII large subunit
CJJ81176_0348	serC	0	0	0	0	0	0	0	0	0	0	0	0	5.34272	0	0	0.888367	0	0	0	0	phosphoserine aminotransferase
CJJ81176_0349	-	136.81	88.1859	51.5761	73.3933	82.48	53.6572	46.3426	-1.08438	73.9818	45.8008	20.4225	-1.70721	77.851	16.7382	17.4919	-2.22032	11.8191	32.9484	31.5937	-2.50921	endoribonuclease L-PSP family protein
CJJ81176_0350	fabH	0	0	0	0	0	0	0	0	0	4.16371	0	0.789469	4.57947	3.9384	0	1.59472	0	0	0	0	3-oxoacyl-(acyl carrier protein) synthase III
CJJ81176_0351	plsX	0	0	0	0	0	0	0	0	0	0	0	0	0	0	0	0	0	0	0	0	putative glycerol-3-phosphate acyltransferase PlsX
CJJ81176_0352	rpmF	0	0	0	0	0	0	0	0	0	0	0	0	0	0	0	0	0	0	0	0	50S ribosomal protein L32
CJJ81176_0353	-	0	0	0	0	0	0	0	0	0	0	0	0	0	0	0	0	0	0	0	0	hypothetical protein
CJJ81176_0354	ndk	0	0	0	0	0	0	0	0	0	0	0	0	0	0	0	0	0	0	0	0	nucleoside diphosphate kinase
CJJ81176_0355	-	7761.71	12897.2	11018.5	12697	12448	12199.8	13212.3	0.67484	7369.23	5944.94	2435.39	-0.710441	6843.26	2208.46	2584.03	-1.19364	4570.43	5422.16	4925.98	-0.645734	ferredoxin, 4Fe-4S
CJJ81176_0356	-	0	0	0	0	0	0	0	0	0	0	0	0	0	0	0	0	0	0	0	0	anti-oxidant AhpCTSA family protein
CJJ81176_0357	flhB	3784.07	4450.63	3719.73	3762.21	3735.48	3882.99	3983.15	0.0489065	73859.6	88647	263615	4.98603	70215.5	274076	266544	5.50981	231490	206950	218343	5.85248	flagellar biosynthesis protein FlhB
CJJ81176_0358	motB	2882.14	2606.99	2655.39	2370.92	2606.8	2736.51	2745.8	-0.138988	42578.1	60310.4	23789.7	3.77195	46950.3	28200.9	19531.3	3.35856	35053	35965.3	34093.5	3.60287	flagellar motor protein MotB
CJJ81176_0359	motA	3123.33	2706.2	2667.89	2319.87	2697.96	2768.71	2500.18	-0.261471	38607.8	57722.3	25207.4	3.61571	45977.1	28965.9	20220.6	3.26213	34475	35375.1	32609.9	3.44962	flagellar motor protein MotA
CJJ81176_0360	polA	20.2682	0	10.9404	12.7641	0	14.3086	0	-2.52781	11.7942	9.99289	14.466	-0.714979	4.57947	3.9384	3.18034	-2.12803	7.09143	5.73015	5.26561	-1.6058	DNA polymerase I
CJJ81176_0361	-	76.0058	0	21.8808	22.3371	17.3642	12.52	18.537	-2.71613	21.444	14.1566	6.80751	-2.47523	24.4239	6.8922	7.15577	-2.70811	5.90953	0	14.4804	-4.01991	major facilitator family transporter
CJJ81176_0362	-	112.489	46.8487	54.7019	31.9101	43.4105	51.8686	13.9028	-1.57387	70.7652	44.1353	30.6338	-1.27814	54.9537	16.7382	31.8034	-1.8295	17.7286	28.6508	38.1757	-2.02339	inner membrane metabolite transport protein YdfJ
CJJ81176_0363	-	6118.97	4508.5	5427.99	4840.77	4920.58	5251.25	4731.58	-0.309547	4279.15	3618.26	3742.43	-0.660953	3963.53	3568.19	3677.27	-0.712934	3941.65	3873.58	3676.71	-0.676186	inner membrane metabolite transport protein YdfJ
CJJ81176_0364	-	3429.38	2006.23	2347.49	2166.7	2272.54	2334.09	2099.32	-0.63968	2048.97	1717.94	593.956	-1.42237	1811.94	507.069	577.232	-2.08132	804.878	1077.27	866.193	-1.91444	inosine-uridine preferring nucleoside hydrolase family protein
CJJ81176_0365	-	1350.88	1840.88	1708.26	1595.51	1569.29	1940.6	1893.1	0.374913	988.569	933.503	298.68	-1.05208	1013.59	300.303	355.403	-1.50104	499.946	588.773	477.854	-1.37542	hypothetical protein
CJJ81176_0366	uvrA	2306.52	289.36	354.781	360.585	319.067	284.383	266.47	-2.8893	588.638	472.997	233.157	-2.51754	520.533	235.319	237.731	-2.90198	290.749	383.92	319.886	-2.80449	excinuclease ABC subunit A
CJJ81176_0367	-	644.529	0	7.81456	12.7641	10.8526	7.15429	16.2199	-6.3971	24.6606	17.4876	0	-6.37102	24.4239	0	6.36068	-6.81835	0	0	0	-9.33434	hypothetical protein
CJJ81176_0368	-	1498.83	1173.97	1236.26	1448.72	1117.82	905.017	1051.98	-0.389866	854.544	677.851	522.477	-1.15738	884.601	513.961	644.814	-1.17265	577.952	663.265	642.405	-1.25642	hypothetical protein
CJJ81176_0369	trpE	2424.08	1920.8	2150.57	2070.97	2085.88	2103.36	2159.57	-0.220534	1316.66	1000.12	318.251	-1.69391	1184.56	319.995	368.92	-2.22087	634.683	799.356	822.752	-1.69624	anthranilate synthase component I
CJJ81176_0370	trpD	3345.27	7275.33	5842.16	45976.1	36386.7	66833.6	24012.4	2.71853	3448.2	2956.23	3158.69	-0.0724568	4390.95	897.955	1000.22	-1.08157	1735.04	3501.12	2748.65	-0.388128	anthranilate synthase component II
CJJ81176_0371	trpF	764.112	327.941	373.536	338.247	310.385	320.154	324.398	-1.20076	314.155	254.819	104.666	-1.90544	330.485	85.6602	136.755	-2.27417	195.014	169.039	180.347	-2.07048	N-(5'phosphoribosyl)anthranilate isomerase
CJJ81176_0372	trpB	5056.92	6142.7	6100.04	6863.87	6079.65	7336.72	6513.45	0.359889	4517.18	3986.33	1410.86	-0.782291	4487.12	1455.24	1579.83	-1.21553	2614.37	3279.08	3023.78	-0.772685	tryptophan synthase subunit beta
CJJ81176_0373	trpA	3029.08	3604.6	3668.15	3360.14	3579.2	3471.62	4205.59	0.264534	2938.9	2446.59	734.361	-0.798139	2746.92	778.818	927.07	-1.26874	1285.91	1547.14	1537.56	-1.06068	tryptophan synthase subunit alpha
CJJ81176_0374	cheC	102.354	0	6.25165	0	0	0	0	-6.21507	182.274	252.321	31.4848	0.15	203.023	34.461	35.7788	-0.684272	72.0962	73.0594	21.0624	-1.0695	CHEC-like superfamily protein
CJJ81176_0375	fliN	51.6839	0	0	0	0	0	0	-5.71929	104.003	124.911	12.7641	0.105173	105.328	10.8306	18.287	-0.863831	20.0924	15.7579	13.164	-1.62276	flagellar motor switch protein
CJJ81176_0376	fliO	1337.7	983.823	1009.64	909.439	850.846	944.366	778.556	-0.556472	1602.94	1274.09	820.306	-0.17143	1488.33	946.2	1176.73	-0.176699	1577.84	1978.33	1866.66	0.427537	flagellar protein FliO
CJJ81176_0377	-	0	0	0	0	0	0	0	0	5.361	4.99645	0	1.75112	6.10596	0	0	0.94301	0	0	5.26561	0.882485	Ppx/GppA family phosphatase
CJJ81176_0378	fdxA	0	0	0	0	0	0	0	0	0	0	0	0	0	0	0	0	0	0	0	0	ferredoxin, 4Fe-4S
CJJ81176_0379	-	119.582	57.872	53.139	41.4832	62.9453	64.3886	67.1968	-1.05249	54.6822	39.9716	21.2735	-1.70289	46.558	31.5072	30.2132	-1.72775	28.3657	42.9761	31.5937	-1.79347	DNA-binding response regulator
CJJ81176_0380	-	0	0	0	0	0	0	0	0	0	0	0	0	0	0	0	0	0	0	0	0	FolB domain-containing protein
CJJ81176_0381	plsY	0	0	0	0	0	0	11.5856	0.608951	0	0	0	0	3.05298	0	0	0.672995	0	0	0	0	putative glycerol-3-phosphate acyltransferase PlsY
CJJ81176_0382	ccpA-2	1883.93	1102.32	1376.93	1375.33	1113.48	1098.18	959.292	-0.697924	939.247	728.648	217.84	-1.8264	804.461	255.996	276.69	-2.28809	369.936	532.904	442.311	-2.08441	cytochrome c551 peroxidase
CJJ81176_0383	glmM	0	0	0	0	0	0	0	0	0	0	0	0	0	0	0	0	0	0	0	0	phosphoglucosamine mutase
CJJ81176_0384	lspA	0	27.5581	0	0	0	0	23.1713	1.57184	0	0	0	0	0	0	0	0	0	0	0	0	lipoprotein signal peptidase
CJJ81176_0385	-	0	0	0	0	0	0	0	0	0	0	0	0	0	0	0	0	0	0	0	0	hypothetical protein
CJJ81176_0386	-	5176.5	4555.35	4751.25	4043.01	4286.79	4927.52	4414.13	-0.206235	4557.92	4342.74	1078.14	-0.899751	4369.58	1156.9	1255.44	-1.48269	1996.24	2325.01	2226.04	-1.24859	coproporphyrinogen III oxidase
CJJ81176_0387	cheX	580.684	341.72	295.39	252.09	282.168	316.577	380.009	-0.909774	347.393	356.413	96.1561	-1.34134	402.994	85.6602	120.058	-1.84575	139.465	179.067	175.082	-1.82191	chemotaxis phosphatase CheX
CJJ81176_0388	cmeC	16.2146	0	0	0	0	8.94286	0	-3.55328	0	0	3.40376	-3.39265	3.05298	0	3.18034	-2.74469	0	0	0	-4.10556	RND efflux system, outer membrane lipoprotein CmeC
CJJ81176_0389	cmeB	0	0	6.25165	0	0	0	0	0.476385	0	0	0	0	0	0	0	0	0	0	0	0	RND efflux system, inner membrane transporter CmeB
CJJ81176_0390	cmeA	10.1341	0	15.6291	15.9551	19.5347	21.4629	20.8542	0.096184	13.9386	11.6584	5.10564	-0.0858686	9.15894	0	0	-2.36202	5.90953	12.8928	0	-1.28196	RND efflux system, membrane fusion protein CmeA
CJJ81176_0391	cmeR	0	0	0	0	0	0	0	0	0	0	0	0	0	0	0	0	0	0	0	0	TetR family transcriptional regulator
CJJ81176_0392	ccoG_rdxA_fixG	29.3889	0	9.37747	0	8.68211	7.15429	0	-3.31243	4.2888	9.16015	0	-3.00954	8.3957	0	0	-3.84814	0	0	0	-4.92547	cytochrome c oxidase accessory protein CcoG
CJJ81176_0393	rpsU	0	0	0	0	0	0	0	0	0	0	0	0	0	0	0	0	0	0	0	0	30S ribosomal protein S21
CJJ81176_0394	-	774.246	416.127	504.82	564.809	527.438	470.394	481.963	-0.652985	450.324	376.399	124.237	-1.48301	454.131	108.306	156.632	-1.96425	187.923	212.016	217.206	-1.90984	colicin E1 immunity protein
CJJ81176_0395	-	274.634	101.965	89.086	60.6293	65.1158	80.4857	78.7824	-1.80025	112.581	82.4414	17.8697	-2.29052	103.801	16.7382	21.4673	-2.98993	24.82	55.869	44.7577	-2.7613	membrane protein, F1 capsule-anchoring protein?
CJJ81176_0396	-	1541.4	1380.66	939.31	986.023	996.272	1171.51	1121.49	-0.499985	1427.1	1195.82	422.917	-0.780124	1374.6	333.779	506.469	-1.32426	671.322	832.304	639.772	-1.11783	glutathionylspermidine synthase family protein
CJJ81176_0397	-	267.54	79.9184	115.655	89.3484	115.038	139.509	104.271	-1.33352	141.53	115.751	33.1866	-1.6964	129.752	17.7228	35.7788	-2.58292	5.90953	5.73015	27.6445	-4.60919	2-hydroxyacid dehydrogenase
CJJ81176_0398	-	0	0	0	0	0	0	0	0	0	0	0	0	0	0	0	0	0	0	0	0	putative nucleotide-binding protein
CJJ81176_0399	pilP?	0	0	0	0	0	0	0	0	0	0	5.10564	0.870047	3.05298	0	0	0.672995	0	0	0	0	putative lipoprotein
CJJ81176_0400	-	83.0997	11.0232	48.4503	0	21.7053	35.7714	32.4398	-2.39659	77.1984	69.1175	11.9132	-1.02351	63.3494	17.7228	20.6722	-1.50324	27.1838	28.6508	39.4921	-1.37857	periplasmic protein
CJJ81176_0401	-	566.496	253.534	328.211	284	301.703	273.651	271.104	-0.991694	401.003	427.196	83.3921	-1.21773	416.732	97.4754	126.419	-1.70795	159.557	174.77	165.867	-1.75945	ATPase, AAA family protein
CJJ81176_0402	-	634.395	192.907	325.086	303.146	297.362	259.343	222.444	-1.27052	242.317	190.698	81.6902	-2.0185	233.553	71.8758	73.9429	-2.54856	100.462	128.928	119.793	-2.44392	hypothetical protein
CJJ81176_0403	-	4300.91	4166.78	4396.47	3912.18	4117.49	4392.73	4061.93	-0.044249	3502.88	2948.74	1033.04	-0.965702	3328.51	974.754	1140.15	-1.47485	1690.12	2112.99	1854.81	-1.19498	putative sulfite oxidase subunit YedY
CJJ81176_0404	pyrF	1357.97	372.034	348.529	264.854	379.842	389.909	384.644	-1.938	117.942	50.7972	0	-6.21199	53.4272	0	3.18034	-7.79834	5.90953	10.0278	0	-8.32441	orotidine 5'-phosphate decarboxylase
CJJ81176_0405	nusB	0	0	0	0	0	0	0	0	0	0	0	0	0	0	0	0	0	0	0	0	transcription antitermination protein NusB
CJJ81176_0406	ribH	0	0	0	0	0	0	0	0	0	0	0	0	0	0	0	0	0	0	0	0	6,7-dimethyl-8-ribityllumazine synthase
CJJ81176_0407	kdsA	107.422	24.8023	28.1324	44.6742	47.7516	21.4629	25.4884	-1.7786	66.4764	44.1353	5.95658	-1.97022	55.7169	17.7228	22.2624	-1.89639	23.6381	21.4881	26.3281	-2.13177	2-dehydro-3-deoxyphosphooctonate aldolase
CJJ81176_0408	-	4624.19	5139.58	5152.92	5695.96	5823.52	5644.73	5350.25	0.239982	3353.84	2705.58	990.493	-1.15272	3025.5	987.554	1154.46	-1.61301	1619.21	2123.02	1706.06	-1.35802	integral membrane protein
CJJ81176_0409	engA	0	0	0	0	0	0	0	0	0	0	0	0	0	0	0	0	0	0	0	0	GTP-binding protein EngA
CJJ81176_0410	aroK	0	0	0	0	0	0	0	0	0	0	0	0	0	0	0	0	0	0	0	0	shikimate kinase
CJJ81176_0411	trpS	0	0	0	0	0	0	0	0	0	0	0	0	0	0	0	0	0	0	0	0	tryptophanyl-tRNA synthetase
CJJ81176_0412	serS	0	0	0	0	0	0	0	0	0	0	0	0	0	0	0	0	0	0	0	0	seryl-tRNA synthetase
CJJ81176_0413	pflB	16135.5	22192.5	23309.3	20141.7	21770.4	23382	21009.4	0.443063	278384	410766	146658	3.98755	321963	165636	115056	3.50402	200172	204533	190660	3.6198	TPR domain-containing protein
CJJ81176_0414	fedB	2354.15	1424.75	1648.87	1496.59	1562.78	1539.96	1434.3	-0.634664	1077.56	820.25	319.953	-1.84068	960.926	280.611	344.272	-2.37529	475.126	583.043	533.143	-2.15287	hydrogenase-4 component G [pdb: 3SJR]
CJJ81176_0415	pyk	1644.77	283.848	396.98	290.382	351.625	284.383	210.859	-2.46403	143.675	65.7865	94.4543	-4.07958	91.5894	98.46	124.033	-3.97288	83.9153	144.686	130.324	-3.80732	pyruvate kinase
CJJ81176_0416	mqo	79.046	33.0697	20.3179	0	17.3642	12.52	27.8056	-2.60467	25.7328	15.8221	5.10564	-2.5151	29.0033	0	3.97543	-3.91547	7.09143	5.73015	7.89842	-3.34923	malate:quinone oxidoreductase, putative
CJJ81176_0417	-	0	0	0	0	0	0	0	0	0	0	0	0	0	0	0	0	0	0	0	0	pantothenate kinase
CJJ81176_0418	traM?	111.475	11.0232	51.5761	38.2922	45.5811	16.0971	23.1713	-2.00799	35.3826	34.9751	11.0622	-2.16462	36.6358	8.8614	21.4673	-2.4716	14.1829	15.7579	21.0624	-2.66191	conjugal transfer protein TraM?
CJJ81176_0419	pgbB	0	0	0	0	0	0	0	0	0	0	0	0	0	0	0	0	0	0	0	0	plasminogen-binding protein PgbB
CJJ81176_0420	-	0	0	0	0	0	0	0	0	0	0	0	0	0	0	0	0	0	0	0	0	hypothetical protein
CJJ81176_0421	gatC	0	0	0	0	0	0	0	0	0	0	0	0	0	0	0	0	0	0	0	0	aspartyl/glutamyl-tRNA amidotransferase subunit C
CJJ81176_0422	-	7.09387	0	0	0	0	0	0	-3.01683	4.2888	0	0	-2.21585	0	0	0	-3.01683	0	0	0	-3.01683	cvpA family protein
CJJ81176_0423	fur	0	0	0	0	0	0	0	0	0	0	0	0	0	0	0	0	0	0	0	0	ferric uptake regulation protein
CJJ81176_0424	lysS	0	0	0	0	0	0	0	0	0	0	0	0	0	0	0	0	0	0	0	0	lysyl-tRNA synthetase
CJJ81176_0425	glyA	0	0	0	0	0	0	0	0	0	0	0	0	0	0	0	0	0	0	0	0	serine hydroxymethyltransferase
CJJ81176_0427	-	652.636	179.128	167.232	239.326	204.03	194.954	155.248	-1.78938	275.555	319.773	66.3733	-1.8487	274.768	66.9528	65.197	-2.60486	104.008	116.036	119.793	-2.5185	HP0184 homolog, [PDB:2atz]
CJJ81176_0428	ftsN	0	0	0	0	0	0	0	0	0	0	0	0	0	0	0	0	0	0	0	0	cell division protein FTSN
CJJ81176_0429	aroE	0	0	0	0	0	0	0	0	0	0	0	0	0	0	3.18034	0.687874	0	0	0	0	shikimate 5-dehydrogenase
CJJ81176_0430	-	1180.62	920.44	901.8	832.855	790.072	847.783	859.655	-0.460576	667.981	559.602	148.063	-1.62774	632.73	122.09	152.656	-2.36827	320.296	363.865	330.417	-1.80273	putative lipoprotein
CJJ81176_0431	lgt	0	0	0	0	0	0	0	0	0	0	0	0	0	0	0	0	0	0	0	0	prolipoprotein diacylglyceryl transferase
CJJ81176_0432	frdC	335.439	85.43	78.1456	38.2922	19.5347	23.2514	81.0995	-2.83497	93.2814	64.1211	0	-4.19955	74.0348	0	3.18034	-5.62983	0	0	0	-8.3942	fumarate reductase cytochrome b-556 subunit
CJJ81176_0433	frdA	2504.14	614.545	320.397	242.517	293.021	380.966	588.551	-2.70695	500.718	393.054	3.40376	-4.71344	375.517	4.923	7.95085	-6.52903	17.7286	7.16269	5.26561	-7.98945	fumarate reductase flavoprotein subunit
CJJ81176_0434	frdB	373.948	68.8952	18.7549	31.9101	32.5579	30.4057	37.0741	-3.42322	63.2598	65.7865	0	-4.52811	70.9818	0	0	-6.49403	0	0	0	-8.55055	fumarate reductase iron-sulfur subunit
CJJ81176_0435	-	2611.56	4230.17	3841.64	3455.87	3629.12	4110.14	3827.9	0.556053	2432.82	2313.35	628.844	-0.776497	2449.25	528.73	708.421	-1.42514	1145.27	1226.25	1258.48	-1.1104	GTP-binding protein
CJJ81176_0436	-	1341.76	890.126	940.873	922.203	900.769	964.04	1005.63	-0.518354	734.457	698.67	144.66	-1.67115	799.118	156.551	168.558	-2.27452	226.926	280.777	267.23	-2.37826	GTP-binding protein
CJJ81176_0437	-	779.313	385.813	425.112	386.113	434.105	422.103	414.766	-0.921757	373.126	314.776	124.237	-1.66836	334.301	131.936	143.91	-2.06693	145.374	222.043	215.89	-2.02274	hypothetical protein
CJJ81176_0438	-	4851.2	4147.49	4638.72	4489.76	4312.84	4564.43	4078.15	-0.151709	3006.45	2509.05	736.063	-1.45327	2740.05	789.649	838.815	-1.99064	1378.1	1734.8	1592.85	-1.63469	gluconate 2-dehydrogenase subunit 3
CJJ81176_0439	-	6659.12	5431.7	6648.63	6113.98	6146.93	6703.57	5598.19	-0.129256	5092.95	4102.92	1371.71	-1.12128	4430.64	1381.39	1441.49	-1.68769	2197.16	2827.83	2619.64	-1.39341	gluconate 2-dehydrogenase flavoprotein
CJJ81176_0440	-	601.966	617.301	575.152	462.697	518.756	624.212	486.597	-0.146108	470.696	372.235	130.194	-1.0822	464.816	144.736	173.329	-1.40377	221.016	292.238	248.8	-1.25091	hypothetical protein
CJJ81176_0441	-	895.855	1295.23	1256.58	1100.9	1102.63	1443.38	1151.61	0.44415	1037.89	830.243	256.984	-0.565034	877.732	291.442	276.69	-1.11253	469.216	595.936	492.335	-0.793719	hypothetical protein
CJJ81176_0442	-	1095.5	771.626	842.409	919.012	813.948	803.069	653.431	-0.459509	635.815	481.324	189.759	-1.49729	575.487	149.659	207.517	-2.06192	244.654	272.182	264.597	-2.06959	HIT family protein
CJJ81176_0443	-	1064.08	2050.32	2209.96	1716.77	1755.96	2427.09	1786.51	0.891138	1345.61	974.307	374.413	-0.431025	1169.29	373.163	488.182	-0.831946	596.862	802.221	688.479	-0.622519	hypothetical protein
CJJ81176_0444	-	119.582	13.779	20.3179	44.6742	28.2168	23.2514	30.1227	-2.20698	25.7328	30.8114	7.65845	-2.63184	40.452	3.9384	3.97543	-3.58313	15.3648	21.4881	17.1132	-2.67968	hypothetical protein
CJJ81176_0445	-	49.6571	165.348	75.0198	98.9214	71.6274	78.6972	125.125	0.961757	60.0432	51.6299	15.3169	-0.436737	68.6921	18.7074	28.6231	-0.558614	30.7295	31.5158	27.6445	-0.712356	hypothetical protein
CJJ81176_0446	-	788.433	349.988	304.768	398.877	345.114	357.714	285.007	-1.21856	309.866	253.153	77.4355	-2.10363	308.351	104.368	101.771	-2.39945	132.373	130.361	135.59	-2.5612	ABC transporter, ATP-binding protein
CJJ81176_0447	-	25.3353	0	0	0	0	0	0	-4.71892	0	0	0	-4.71892	0	0	0	-4.71892	0	0	0	-4.71892	hypothetical protein
CJJ81176_0448	-	666.824	912.172	922.118	820.091	833.482	901.44	790.141	0.369464	681.919	573.759	245.921	-0.539894	663.26	186.089	252.837	-1.07968	391.211	482.765	494.968	-0.554074	hypothetical protein
CJJ81176_0449	-	1458.3	2097.17	1964.58	2862.34	1877.51	2226.77	2349.57	0.598056	1093.64	945.161	1359.8	-0.380249	1247.14	484.423	378.461	-1.25223	685.505	1055.78	776.678	-0.82052	hypothetical protein
CJJ81176_0450	-	0	0	0	0	10.8526	0	0	0.594523	0	0	0	0	6.86921	0	0	0.992073	0	0	0	0	hypothetical protein
CJJ81176_0451	-	1024.56	493.29	657.986	612.675	675.034	583.074	590.868	-0.77307	420.302	328.933	107.218	-2.05468	371.7	85.6602	143.91	-2.61613	153.648	183.365	194.828	-2.53129	hypothetical protein
CJJ81176_0456	-	0	0	0	0	0	0	0	0	0	0	0	0	0	0	0	0	0	0	0	0	hypothetical protein
CJJ81176_0458	murD	0	0	0	0	0	0	0	0	0	0	0	0	0	0	0	0	0	0	0	0	UDP-N-acetylmuramoyl-L-alanyl-D-glutamate synthetase
CJJ81176_0459	mraY	0	0	0	0	0	0	0	0	0	0	0	0	0	0	0	0	0	0	0	0	phospho-N-acetylmuramoyl-pentapeptide-transferase
CJJ81176_0460	pgm	0	0	0	0	0	0	0	0	0	0	0	0	0	0	0	0	0	0	0	0	phosphoglyceromutase
CJJ81176_0461	fabG	0	0	0	0	0	0	0	0	0	0	0	0	0	0	0	0	0	0	0	0	3-ketoacyl-(acyl-carrier-protein) reductase
CJJ81176_0462	-	382.056	212.197	215.682	165.933	160.619	282.594	208.542	-0.902438	172.624	137.402	77.4355	-1.63275	145.017	29.538	48.5002	-2.66412	87.461	95.98	76.3514	-2.13476	hypothetical protein
CJJ81176_0463	mfrA	5826.1	5944.28	5889.05	5092.86	6057.94	6413.82	6026.85	0.0157063	3747.34	3069.48	1076.44	-1.332	3365.91	1086.01	1165.6	-1.84474	1764.58	2194.65	2011.46	-1.55486	succinate dehydrogenase, flavoprotein subunit
CJJ81176_0464	mfrB	1999.46	2014.5	2033.35	1802.92	1736.42	2101.57	1964.93	-0.0451392	1479.64	1187.49	419.513	-1.14514	1263.93	392.855	482.617	-1.68475	634.683	796.491	708.225	-1.49225	succinate dehydrogenase, iron-sulfur protein subunit
CJJ81176_0465	mfrE	1826.17	2871.55	2778.86	2705.98	2700.14	3326.74	3005.32	0.662082	1777.71	1541.4	544.601	-0.675631	1700.51	486.392	614.601	-1.19293	978.618	1204.76	1082.08	-0.751147	succinate dehydrogenase, C subunit
CJJ81176_0466	tenA	2078.5	2303.86	2263.1	2070.97	2324.63	2593.43	2284.69	0.147141	1466.77	1214.14	395.687	-1.22263	1350.94	397.778	472.281	-1.71309	660.685	747.785	810.904	-1.49417	TenA/Thi-4 family protein
CJJ81176_0467	-	383.069	358.255	290.702	351.012	316.897	214.629	386.961	-0.285009	130.808	167.381	35.7395	-2.03951	186.995	46.2762	60.4265	-2.23243	72.0962	110.305	72.4022	-2.18927	hypothetical protein
CJJ81176_0468	acpP	0	0	0	0	0	0	0	0	0	0	0	0	0	0	0	0	0	0	0	0	acyl carrier protein
CJJ81176_0469	fabF	0	0	0	0	0	0	0	0	0	0	0	0	0	0	0	0	0	0	0	0	3-oxoacyl-(acyl carrier protein) synthase II
CJJ81176_0470	accA	0	0	0	0	0	0	0	0	0	0	0	0	0	0	0	0	0	0	0	0	acetyl-CoA carboxylase carboxyltransferase subunit alpha
CJJ81176_0471	-	5909.2	5048.64	5352.97	4250.43	4651.44	5807.49	4701.46	-0.257489	3797.73	3156.92	1235.56	-1.26626	3387.28	1150.01	1280.88	-1.7893	1843.77	2171.73	2047.01	-1.55082	TonB-dependent receptor, putative, degenerate
CJJ81176_0472	-	1488.7	2223.94	2155.26	1413.62	1706.03	2153.44	2078.47	0.374599	1444.25	1326.56	546.303	-0.551519	1436.43	602.575	621.757	-0.871077	927.796	1040.02	1009.68	-0.586101	NUDIX domain-containing protein
CJJ81176_0473	-	1687.33	2210.16	2202.14	1624.23	1853.63	2387.74	2266.15	0.296616	1385.28	1371.52	435.681	-0.844694	1415.82	419.439	482.617	-1.35407	750.51	868.118	825.385	-1.05214	methyl-accepting chemotaxis protein
CJJ81176_0474	-	213.83	424.394	384.476	322.292	388.524	448.931	368.424	0.854303	303.433	328.1	79.9883	-0.0963814	282.401	93.537	104.156	-0.605084	170.194	189.095	168.5	-0.28198	hypothetical protein, homolog HP1242 structure is sloved [1zhc], but function still unknown
CJJ81176_0475	rpmB	0	0	0	0	0	0	0	0	0	0	0	0	0	0	0	0	0	0	0	0	50S ribosomal protein L28
CJJ81176_0476	rpe	0	0	0	0	0	0	0	0	0	0	0	0	0	0	0	0	0	0	0	0	ribulose-phosphate 3-epimerase
CJJ81176_0477	dnaQ	479.343	85.43	104.715	82.9664	47.7516	69.7543	57.9282	-2.71088	82.5594	74.9467	19.5716	-3.24318	71.7451	20.6766	34.9838	-3.64388	16.5467	25.7857	31.5937	-4.27358	DNA polymerase III subunit epsilon
CJJ81176_0478	thiC	5786.57	7630.83	7383.2	6774.52	5951.58	6329.76	5412.82	0.175265	4798.1	4290.28	1896.74	-0.77014	4573.37	1678.74	2025.88	-1.2126	2652.2	3062.77	3009.3	-0.995311	thiamine biosynthesis protein ThiC
CJJ81176_0479	-	526.973	242.511	304.768	169.124	223.564	291.537	240.982	-1.12486	2804.88	4043.79	3845.4	2.73747	3126.25	3584.93	3860.93	2.73365	4718.17	4479.55	4346.76	3.09562	hypothetical protein
CJJ81176_0480	-	1663.01	2221.18	2089.61	1764.63	1762.47	2180.27	2268.47	0.292343	15440.8	22403.2	24371.8	3.61256	17075.3	24500.8	27034.5	3.75385	31677.4	28551.9	28985.9	4.15811	hypothetical protein
CJJ81176_0481	-	1743.07	1568.05	1445.69	1234.92	1202.47	1348.58	1211.86	-0.391393	9778.47	12996.6	10499.7	2.65833	10640.4	10956.6	12249.9	2.69098	14367.2	13037.5	13923.6	2.98057	hypothetical protein
CJJ81176_0482	GPAT	0	0	0	0	0	0	0	0	0	0	0	0	0	0	0	0	0	0	0	0	Strucural homology to Glycerol-3-Phosphate Acyltransferase [PDB: 1IUQ]
CJJ81176_0483	miaB	0	0	0	0	0	0	0	0	0	0	0	0	0	0	0	0	0	0	0	0	(dimethylallyl)adenosine tRNA methylthiotransferase
CJJ81176_0484	-	0	0	0	0	0	0	0	0	0	0	0	0	0	0	0	0	0	0	0	0	hypothetical protein
CJJ81176_0485	nusA	0	0	0	0	0	0	0	0	0	0	0	0	0	0	0	0	0	0	0	0	transcription elongation factor NusA
CJJ81176_0486	-	2032.9	1019.65	994.012	1088.14	1004.95	969.406	871.241	-1.03867	790.212	697.004	205.927	-2.06737	752.56	206.766	232.96	-2.61453	484.581	686.186	577.901	-1.81493	transporter, putative
CJJ81176_0487	-	9.12069	0	0	12.7641	0	8.94286	0	-2.15649	7.5054	5.82919	0	-1.38587	3.05298	0	3.18034	-1.97837	0	7.16269	0	-2.32955	hypothetical protein
CJJ81176_0488	-	264.5	225.976	175.046	114.877	160.619	160.971	217.81	-0.620529	292.711	235.666	87.6468	-0.534251	319.037	85.6602	113.697	-0.85221	164.285	196.258	173.765	-0.571895	peptidase, putative
CJJ81176_0489	recG	887.748	355.499	298.516	347.821	349.455	212.84	294.276	-1.5373	435.313	378.064	132.747	-1.66267	512.138	123.075	192.411	-1.94437	184.377	174.77	205.359	-2.23534	ATP-dependent DNA helicase RecG
CJJ81176_0490	-	925.244	680.685	695.496	628.63	633.794	670.714	658.065	-0.485012	407.436	382.228	145.511	-1.70495	467.869	103.383	155.837	-2.23128	193.832	283.642	243.535	-1.95758	group III truncated hemoglobin, [PDB:2IG3]
CJJ81176_0491	nssR	862.412	680.685	440.741	462.697	453.64	515.109	475.012	-0.788569	520.017	424.698	171.89	-1.35638	527.403	147.69	190.025	-1.80748	208.015	226.341	247.484	-1.92284	a member of the Crp-Fnr superfamily, regulates a nitrosative stress-responsive regulon that includes both a single-domain and a truncated haemoglobin [PUBMED: 16045618]
CJJ81176_0492	paqP	596.899	283.848	329.774	271.236	273.486	318.366	303.544	-1.00999	166.191	156.555	50.2054	-2.43599	204.55	47.2608	62.0167	-2.80583	78.0058	124.631	97.4138	-2.59118	His/Glu/Gln/Arg/opine ABC transporter permease
CJJ81176_0493	-	350.64	107.477	101.589	98.9214	123.72	101.949	97.3195	-1.73255	83.6316	69.1175	39.1432	-2.50398	83.1937	16.7382	22.2624	-3.42984	22.4562	50.1388	67.1366	-3.01842	His/Glu/Gln/Arg/opine ABC transporter permease
CJJ81176_0494	paqQ	379.016	234.244	223.496	181.888	164.96	241.457	190.005	-0.890395	208.007	173.21	48.5035	-1.64273	203.787	63.999	57.2461	-2.04844	82.7334	134.659	110.578	-1.81209	amino acid ABC transporter, ATP-binding protein
CJJ81176_0499	tuf	0	0	0	0	0	0	0	0	0	0	0	0	0	0	0	0	0	0	0	0	elongation factor Tu
CJJ81176_0500	rpmG	0	0	0	0	0	0	0	0	0	0	0	0	0	0	0	0	0	0	0	0	50S ribosomal protein L33
CJJ81176_0502	secE	0	0	0	0	0	0	0	0	0	0	0	0	0	0	0	0	0	0	0	0	preprotein translocase subunit SecE
CJJ81176_0503	nusG	0	0	0	0	0	0	0	0	0	0	0	0	0	0	0	0	0	0	0	0	transcription antitermination protein NusG
CJJ81176_0505	rplK	0	0	0	0	0	0	0	0	0	0	0	0	0	0	0	0	0	0	0	0	50S ribosomal protein L11
CJJ81176_0506	rplA	0	0	0	0	0	0	0	0	0	0	0	0	0	0	0	0	0	0	0	0	50S ribosomal protein L1
CJJ81176_0507	rplJ	0	0	0	0	0	0	0	0	0	0	0	0	0	0	0	0	0	0	0	0	50S ribosomal protein L10
CJJ81176_0508	rplL	0	0	0	0	0	0	0	0	0	0	0	0	0	0	0	0	0	0	0	0	50S ribosomal protein L7/L12
CJJ81176_0509	rpoB	1488.7	898.393	1395.68	1911.42	1686.5	1459.47	1260.52	-0.091537	563.977	432.193	236.561	-1.94312	420.548	173.29	213.878	-2.57005	284.839	362.432	285.659	-2.26487	DNA-directed RNA polymerase subunit beta
CJJ81176_0510	rpoC	0	19.2907	0	0	8.68211	0	16.2199	1.95401	0	0	0	0	4.57947	0	0	0.82671	0	0	0	0	DNA-directed RNA polymerase, beta' subunit
CJJ81176_0511	rpsL	0	0	0	0	0	0	0	0	0	0	0	0	0	0	0	0	0	0	0	0	30S ribosomal protein S12
CJJ81176_0512	rpsG	0	0	0	0	0	0	0	0	0	0	0	0	0	0	0	0	0	0	0	0	30S ribosomal protein S7
CJJ81176_0513	fusA	7.09387	0	0	0	0	0	0	-3.01683	4.2888	0	0	-2.21585	0	0	0	-3.01683	0	0	0	-3.01683	elongation factor G
CJJ81176_0515	-	22.295	0	6.25165	12.7641	13.0232	12.52	13.9028	-1.52438	23.5884	12.4911	4.2547	-0.9528	20.6076	5.9076	3.18034	-1.44686	7.09143	10.0278	9.21482	-1.2646	hypothetical protein
CJJ81176_0516	murF	1007.33	2532.59	2155.26	2217.75	1597.51	1645.49	1582.6	0.931163	4215.89	4061.28	672.242	1.16392	4192.51	660.666	772.823	0.355502	1183.09	1366.64	1278.23	0.338278	UDP-MurNac-pentapeptide presynthetase
CJJ81176_0517	-	86.1399	88.1859	142.225	47.8652	112.867	134.143	88.0509	0.161027	0	9.16015	0	-5.33031	6.10596	0	0	-5.50225	62.641	65.8967	68.453	-0.387357	hypothetical protein
CJJ81176_0518	-	30.4023	0	0	0	0	0	0	-4.9728	0	0	0	-4.9728	0	0	0	-4.9728	0	0	0	-4.9728	putative lipoprotein
CJJ81176_0519	trpC	5.06705	0	0	0	8.68211	7.15429	0	-1.55052	5.361	0	0	-1.71124	4.57947	0	4.77051	-0.931386	0	0	0	-2.601	indole-3-glycerol-phosphate synthase
CJJ81176_0520	-	468.196	74.4068	126.596	60.6293	106.356	132.354	67.1968	-2.36161	123.303	85.7723	40.8451	-2.61276	94.6424	31.5072	36.5739	-3.26274	49.64	41.5436	63.1873	-3.18161	Hit family protein
CJJ81176_0521	ybbB	1622.47	3320.75	3418.09	2556	2693.62	3256.99	3535.94	0.937015	2183	1905.31	810.094	-0.113848	2156.17	702.02	949.332	-0.523321	1231.55	1442.57	1359.84	-0.273821	tRNA 2-selenouridine synthase
CJJ81176_0522	-	13.1743	0	0	0	0	7.15429	0	-3.32062	0	0	0	-3.82521	0	0	0	-3.82521	0	0	6.58201	-2.85102	hypothetical protein
CJJ81176_0523	-	0	0	0	0	0	0	0	0	0	0	0	0	0	0	0	0	0	0	0	0	hypothetical protein
CJJ81176_0524	-	0	0	0	0	0	0	0	0	0	0	0	0	0	0	0	0	0	0	0	0	putative periplasmic protein
CJJ81176_0525	-	0	0	0	0	0	0	0	0	0	0	0	0	0	0	0	0	0	0	0	0	putative periplasmic protein
CJJ81176_0526	-	0	0	0	0	0	0	0	0	0	0	0	0	0	0	0	0	0	0	0	0	putative periplasmic protein
CJJ81176_0527	-	0	0	0	0	0	0	0	0	0	0	0	0	0	0	0	0	0	0	0	0	putative periplasmic protein
CJJ81176_0528	-	0	0	0	0	0	0	0	0	0	0	0	0	0	0	0	0	0	0	0	0	hypothetical protein
CJJ81176_0529	-	0	0	0	0	0	0	0	0	0	0	0	0	0	0	0	0	0	0	0	0	putative periplasmic protein
CJJ81176_0530	-	0	0	0	0	0	0	0	0	0	0	0	0	0	0	0	0	0	0	0	0	putative outer-membrane protein
CJJ81176_0531	hemH	0	0	0	0	0	0	0	0	0	0	0	0	0	0	0	0	0	0	0	0	ferrochelatase
CJJ81176_0532	-	667.838	325.185	365.721	312.719	342.943	291.537	287.324	-1.06027	212.296	211.516	74.0317	-2.15299	230.5	86.6448	75.5331	-2.53002	98.0981	108.873	127.691	-2.57943	Gfo/Idh/MocA family oxidoreductase
CJJ81176_0533	-	9.12069	0	9.37747	0	30.3874	16.0971	13.9028	-0.615788	5.361	4.99645	0	-1.58812	10.6854	3.9384	0	-1.38901	7.09143	0	0	-2.33377	DegT/DnrJ/EryC1/StrS aminotransferase family protein
CJJ81176_0534	alaS	16.2146	0	0	0	0	0	0	-4.10556	18.2274	8.32741	3.40376	-0.897123	7.63245	0	0	-3.06897	0	5.73015	0	-3.18868	alanyl-tRNA synthetase
CJJ81176_0535	-	1188.73	730.289	861.164	657.349	790.072	785.183	706.725	-0.659376	709.797	505.474	134.448	-1.70334	625.861	135.875	154.247	-2.32737	228.108	257.857	206.675	-2.36506	Maf-like protein
CJJ81176_0536	pbpA	0	0	0	22.3371	8.68211	0	0	1.30331	0	0	53.6092	1.92369	193.864	0	0	2.53544	0	326.619	26.3281	4.37606	penicillin-binding protein 1A
CJJ81176_0537	clpB	9758.13	10215.8	10518.4	9084.82	9378.85	10422	9224.49	0.00464002	5748.07	4612.55	1562.32	-1.49548	5159.54	1506.44	1578.24	-2.08047	2725.47	3324.92	2952.69	-1.70565	ATP-dependent chaperone protein ClpB
CJJ81176_0538	-	2009.59	1617.66	1475.39	1356.18	1371.77	1412.97	1336.98	-0.495222	2077.92	2519.87	877.318	-0.273429	2218.75	851.679	776.003	-0.822132	1053.08	1156.06	1043.91	-0.891015	hypothetical protein
CJJ81176_0539	ctpA	185.454	121.256	160.98	118.068	121.549	152.029	115.856	-0.503921	40.7436	55.7937	11.9132	-2.57537	39.6888	15.7536	20.6722	-2.92577	21.2743	32.9484	39.4921	-2.57529	carboxyl-terminal protease
CJJ81176_0540	purC	32.4291	0	12.5033	0	0	0	0	-4.43716	0	0	0	-5.06303	0	0	0	-5.06303	0	0	0	-5.06303	phosphoribosylaminoimidazole-succinocarboxamide synthase
CJJ81176_0541	purS	293.889	179.128	179.735	140.405	138.914	219.994	196.956	-0.757431	30.0216	23.3167	17.0188	-3.62719	38.9255	8.8614	12.7214	-4.0709	10.6371	18.623	18.4296	-4.16559	phosphoribosylformylglycinamidine synthase, purS protein
CJJ81176_0542	purQ	595.885	531.871	350.092	328.674	360.307	491.857	502.817	-0.505125	61.1154	72.4485	19.5716	-3.71527	82.4305	14.769	21.4673	-4.27088	53.1857	24.3531	40.8085	-3.95142	phosphoribosylformylglycinamidine synthase I
CJJ81176_0543	SH3?	47.6303	124.011	12.5033	51.0562	0	7.15429	11.5856	-1.75305	39.6714	49.1317	0	-1.93925	55.7169	0	0	-3.66188	0	0	0	-5.60378	endolysin,muramidase and putative cell-WALL binding hydrolase
CJJ81176_0544	-	46.6169	24.8023	18.7549	22.3371	41.24	28.6171	16.2199	-0.917897	54.6822	30.8114	34.0376	-0.266252	60.2964	23.6304	26.2378	-0.464189	11.8191	22.9206	19.746	-1.36168	1-acyl-sn-glycerol-3-phosphate acyltransferase, putative
CJJ81176_0545	-	403.337	261.802	328.211	191.461	210.541	253.977	231.713	-0.730991	182.274	148.228	44.2488	-1.91307	180.889	33.4764	50.8855	-2.55551	72.0962	94.5475	72.4022	-2.33688	crcB protein
CJJ81176_0546	htpG	31.4157	0	0	73.3933	0	8.94286	23.1713	-2.66429	0	4.16371	4.2547	-3.43128	3.81623	0	3.97543	-3.49105	0	0	5.26561	-4.13614	heat shock protein 90
CJJ81176_0547	-	12.1609	0	0	0	0	0	0	-3.71819	0	0	0	-3.71819	0	0	0	-3.71819	0	0	0	-3.71819	hypothetical protein
CJJ81176_0548	-	749.924	496.045	517.324	389.304	533.95	545.514	514.403	-0.594135	435.313	446.349	102.113	-1.465	419.785	71.8758	117.673	-2.28747	157.193	239.234	184.296	-1.97001	hypothetical protein
CJJ81176_0549	-	3012.87	2055.83	2655.39	2517.71	2552.54	2480.75	2145.66	-0.333529	1750.9	1396.51	479.93	-1.51306	1651.66	481.469	597.904	-1.94705	737.509	985.586	917.533	-1.78475	Na/Pi-cotransporter, putative
CJJ81176_0550	-	461.102	190.151	196.927	178.697	208.371	186.011	171.468	-1.28808	198.357	133.239	51.9073	-2.04098	181.652	44.307	60.4265	-2.5336	96.9162	78.7896	100.047	-2.32191	penicillin-binding protein
CJJ81176_0551	fliE	0	0	0	0	0	0	0	0	0	0	0	0	0	0	0	0	0	0	0	0	flagellar hook-basal body protein FliE
CJJ81176_0552	flgC	268.554	1220.82	1175.31	1308.32	1232.86	1402.24	1209.54	2.22131	999.291	793.602	314.848	1.2267	857.888	271.75	340.297	0.676451	342.753	422.599	409.401	0.536461	flagellar basal body rod protein FlgC
CJJ81176_0553	flgB	0	0	0	0	0	0	0	0	0	0	0	0	0	0	0	0	0	0	0	0	flagellar basal body rod protein FlgB
CJJ81176_0554	-	3120.29	2292.83	2744.47	2549.62	2652.38	2332.3	2356.52	-0.329953	2413.52	1930.29	567.577	-1.17323	2267.6	589.775	706.831	-1.66749	988.073	1421.08	1218.99	-1.38247	hypothetical protein
CJJ81176_0555	-	0	0	0	0	0	0	0	0	0	0	0	0	0	0	0	0	0	0	0	0	hypothetical protein
CJJ81176_0556	icd	685.065	3246.34	3544.68	2345.4	2721.84	3405.44	3598.5	2.17974	2169.06	2130.15	739.466	1.13554	2078.32	641.959	790.315	0.570659	613.409	626.019	588.432	-0.169335	isocitrate dehydrogenase, NADP-dependent
CJJ81176_0557	mdh	1219.13	1912.53	1978.65	1301.93	1423.87	2056.86	1589.55	0.467085	1539.68	1574.71	362.5	-0.347172	1599.76	321.964	372.895	-1.0774	498.764	456.98	454.159	-1.37467	malate dehydrogenase
CJJ81176_0558	sucC	296.929	369.278	246.94	121.259	184.495	219.994	252.567	-0.430588	41.8158	34.1424	0	-4.70042	25.9503	3.9384	0	-5.86673	21.2743	0	15.7968	-5.36968	succinyl-CoA synthetase subunit beta
CJJ81176_0559	sucD	145.931	176.372	118.781	47.8652	84.6505	89.4286	118.174	-0.565389	43.9602	50.7972	3.40376	-2.75762	37.399	0	3.18034	-4.75679	24.82	25.7857	25.0117	-2.48736	succinyl-CoA synthase, alpha subunit
CJJ81176_0560	oorD	4.05364	0	0	0	0	0	0	-2.33732	0	0	0	-2.33732	0	0	0	-2.33732	0	0	0	-2.33732	2-oxoglutarate-acceptor oxidoreductase subunit OorD
CJJ81176_0561	oorA	0	0	0	0	0	0	0	0	0	0	0	0	0	0	0	0	0	0	0	0	2-oxoglutarate-acceptor oxidoreductase subunit OorA
CJJ81176_0562	oorB	0	0	0	0	0	0	0	0	0	0	0	0	0	0	0	0	0	0	0	0	2-oxoglutarate-acceptor oxidoreductase subunit OorB
CJJ81176_0563	oorC	0	0	0	0	0	0	0	0	0	0	0	0	0	0	0	0	0	0	0	0	2-oxoglutarate-acceptor oxidoreductase subunit OorC
CJJ81176_0564	-	0	0	0	15.9551	0	12.52	0	1.30678	0	0	0	0	0	0	0	0	0	0	0	0	hypothetical protein
CJJ81176_0565	-	0	0	0	0	0	0	0	0	0	0	0	0	0	0	0	0	0	0	0	0	putative exporting protein
CJJ81176_0566	-	0	0	0	0	0	0	0	0	0	0	0	0	0	0	0	0	0	0	0	0	polyprenyl synthetase family protein
CJJ81176_0567	hemA	0	0	0	0	0	0	0	0	0	3.33096	0	0.704896	0	0	0	0	0	0	0	0	glutamyl-tRNA reductase
CJJ81176_0568	proS	0	0	0	0	0	0	0	0	0	0	0	0	0	0	0	0	0	0	0	0	prolyl-tRNA synthetase
CJJ81176_0569	-	417.525	300.383	212.556	162.742	188.836	271.863	196.956	-0.939357	242.317	196.527	45.0998	-1.68274	255.687	50.2146	48.5002	-2.27193	91.0067	98.8451	89.5154	-2.15404	hypothetical protein
CJJ81176_0570	hemC	0	0	0	0	0	0	0	0	0	0	0	0	0	0	0	0	0	0	0	0	porphobilinogen deaminase
CJJ81176_0571	-	0	0	0	0	0	0	0	0	0	0	0	0	0	0	0	0	0	0	0	0	3-octaprenyl-4-hydroxybenzoate carboxy-lyase, putative
CJJ81176_0572	flaG	99.3142	33.0697	15.6291	15.9551	15.1937	25.04	13.9028	-2.34051	101.859	103.26	10.2113	-1.02323	84.7202	14.769	24.6476	-1.62127	15.3648	25.7857	35.5429	-1.99257	flagellar protein FlaG
CJJ81176_0573	fliD	0	0	0	0	0	0	0	0	5.361	21.6513	0	2.39026	0	0	0	0	0	0	0	0	flagellar capping protein
CJJ81176_0574	fliS	14.1877	0	0	0	0	0	0	-3.92484	191.924	307.281	99.5599	3.57913	234.316	75.8142	147.886	3.1951	47.2762	63.0317	30.2773	1.5955	flagellar protein FliS
CJJ81176_0575	-	0	0	0	0	0	0	0	0	7.5054	23.3167	0	2.56409	9.92219	0	22.2624	2.66304	0	0	0	0	hypothetical protein
CJJ81176_0576	efp	5.06705	16.5348	14.0662	0	0	0	23.1713	-0.494226	11.7942	9.99289	0	-0.222357	19.8444	5.9076	15.1066	1.12546	5.90953	0	0	-1.67147	elongation factor P
CJJ81176_0577	-	1815.02	1989.69	1934.88	1876.32	1840.61	2164.17	2090.05	0.12499	1213.73	1028.44	339.525	-1.27134	1210.51	319.995	395.953	-1.75929	570.86	699.078	592.381	-1.55199	hypothetical protein
CJJ81176_0578	-	5795.69	5197.45	4671.54	4317.44	4382.29	4954.34	4747.8	-0.30167	3730.18	2987.04	926.673	-1.41172	3372.02	849.71	1007.37	-2.02429	1675.94	1998.39	2011.46	-1.61711	hypothetical protein
CJJ81176_0579	-	2981.45	3202.25	3153.96	3360.14	3416.41	3464.46	3383.01	0.158632	1858.12	1509.76	467.166	-1.44484	1734.09	484.423	552.584	-1.94343	824.97	987.019	958.341	-1.6942	hypothetical protein
CJJ81176_0580	-	5894	9000.47	9180.54	8669.99	8794.97	9495.53	9182.79	0.61858	7486.1	8259.96	3091.46	-0.0329998	7695.8	3327.95	3062.67	-0.461295	4633.07	5592.63	4918.08	-0.228006	hypothetical protein
CJJ81176_0581	-	1429.92	688.952	822.092	788.18	772.707	976.56	771.604	-0.839105	708.724	545.445	188.909	-1.77133	684.631	172.305	215.468	-2.27724	295.476	396.813	344.898	-2.05542	hypothetical protein
CJJ81176_0582	-	4700.2	2824.7	2974.22	2763.42	2949.75	2902.85	2588.23	-0.731336	2764.13	2237.58	742.019	-1.49923	2475.2	825.095	908.783	-1.93433	1120.45	1270.66	1141.32	-1.99835	hypothetical protein
CJJ81176_0583	proA	3684.76	3180.2	3136.76	3490.97	3197.19	3113.9	2880.19	-0.220886	364.548	173.21	44.2488	-4.69494	206.839	8.8614	14.3115	-6.86852	93.3705	117.468	102.679	-5.13288	gamma-glutamyl phosphate reductase
CJJ81176_0584	-	1041.79	162.593	200.053	137.214	167.131	194.954	259.519	-2.50136	166.191	68.2848	25.5282	-3.9498	83.957	27.5688	29.4182	-4.6356	18.9105	31.5158	28.9609	-5.27838	pyridine nucleotide-disulphide oxidoreductase family protein
CJJ81176_0585	-	6223.35	6206.08	6034.4	5999.11	5869.1	6487.15	5985.15	-0.0303952	3951.06	3251.85	1139.41	-1.34664	3968.88	1103.74	1304.74	-1.7987	1873.32	2223.3	2100.98	-1.5941	MATE efflux family protein, authentic frameshift
CJJ81176_0586	-	5170.42	3579.79	3933.85	4106.84	4095.78	3686.25	3436.3	-0.445014	2803.8	2285.04	703.727	-1.64526	2608.77	680.358	797.471	-2.20199	1153.54	1444	1300.61	-1.99767	hypothetical protein
CJJ81176_0587	dnaB	0	0	0	0	0	0	0	0	0	0	0	0	0	0	0	0	0	0	0	0	replicative DNA helicase
CJJ81176_0588	-	1984.26	1399.95	1431.63	1605.08	1521.54	1511.34	1411.13	-0.424368	1012.16	757.794	233.157	-1.81393	904.446	251.073	260.788	-2.3443	382.937	436.924	387.022	-2.30202	hypothetical protein
CJJ81176_0589	-	2352.13	1896	2069.3	1965.66	1942.62	1786.78	1689.19	-0.317344	1465.7	1203.31	532.688	-1.26296	1405.13	572.052	550.994	-1.62418	676.05	739.19	705.592	-1.73383	hypothetical protein
CJJ81176_0590	-	2588.25	3588.06	3608.76	2871.91	3284.01	4038.59	3976.19	0.450779	1720.88	1565.55	491.843	-1.23561	1803.55	460.793	568.486	-1.73097	771.784	1062.94	1093.93	-1.42307	hypothetical protein
CJJ81176_0591	-	4073.91	4888.8	5232.63	4757.8	4842.45	5424.74	5213.54	0.310995	2825.25	2359.16	838.175	-1.1985	2662.96	787.68	884.93	-1.72798	1414.74	1627.36	1592.85	-1.40094	hypothetical protein
CJJ81176_0592	-	4380.97	4830.93	5212.31	4879.06	5285.23	5524.9	5424.4	0.243399	3249.84	2590.66	931.779	-1.14015	3062.14	885.155	1124.25	-1.59462	1410.01	1777.78	1720.54	-1.42781	hypothetical protein
CJJ81176_0593	-	1387.36	1485.38	1562.91	1544.45	1504.17	1699.14	1779.56	0.19877	908.154	793.602	243.369	-1.30737	941.845	240.242	244.886	-1.86014	296.658	375.325	311.988	-2.08473	hypothetical protein
CJJ81176_0594	-	1240.41	735.801	843.972	743.506	790.072	685.023	727.579	-0.719977	413.869	347.253	163.38	-2.11064	411.389	127.998	154.247	-2.61861	182.013	219.178	217.206	-2.58847	hypothetical protein
CJJ81176_0595	-	466.169	220.465	286.013	258.472	288.68	332.674	268.787	-0.765862	215.512	174.876	54.4601	-1.86444	207.603	62.0298	44.5248	-2.47075	102.826	114.603	93.4646	-2.16355	putative ATP
CJJ81176_0596	-	3345.27	5365.56	5709.32	4642.93	5016.09	5907.65	5602.82	0.678947	3229.47	2758.04	963.263	-0.708084	3073.59	933.401	1077.34	-1.19878	1545.93	1860.87	1820.59	-0.945435	hypothetical protein
CJJ81176_0597	-	1346.82	1333.81	1351.92	1244.5	1146.04	1507.77	1355.52	-0.0305265	1111.87	1029.27	482.483	-0.71435	1063.2	451.931	540.658	-1.07643	562.587	540.067	588.432	-1.25597	transcriptional regulator, putative
CJJ81176_0600	ribB	0	0	0	0	0	0	0	0	0	0	0	0	0	0	0	0	0	0	0	0	bifunctional 3,4-dihydroxy-2-butanone 4-phosphate synthase/GTP cyclohydrolase II protein
CJJ81176_0601	-	859.372	443.685	443.867	446.742	431.935	413.16	428.669	-0.982229	279.844	270.641	97.858	-2.13333	284.691	69.9066	82.6889	-2.85111	189.105	186.23	194.828	-2.17123	GatB/Yqey family protein
CJJ81176_0602	ilvB	12023.1	16380.5	16654.4	16325.2	17060.3	18325.7	16287.1	0.484695	5645.13	4229.49	704.578	-2.22954	4649.69	605.529	647.2	-3.29766	3987.75	5125.62	4585.03	-1.40413	acetolactate synthase 3 catalytic subunit
CJJ81176_0603	ilvH	1786.64	961.777	1128.42	954.113	1193.79	1158.99	1068.2	-0.734391	559.689	460.506	91.0505	-2.6353	500.689	60.0606	77.9184	-3.73547	332.115	412.571	385.706	-2.24819	acetolactate synthase 3 regulatory subunit
CJJ81176_0604	lpxD	7.09387	44.0929	39.0728	70.2023	52.0926	0	34.7569	1.62714	5.361	0	11.9132	-0.896823	63.3494	0	3.97543	-0.242605	0	0	0	-3.01683	UDP-3-O-[3-hydroxymyristoyl] glucosamine N-acyltransferase
CJJ81176_0605	queA	1605.24	873.591	1075.28	986.023	957.202	878.189	926.852	-0.760605	997.146	811.923	308.891	-1.34757	890.707	281.596	344.272	-1.85794	355.754	494.226	398.87	-1.9581	S-adenosylmethionine:tRNA ribosyltransferase-isomerase
CJJ81176_0606	tatC	76.0058	27.5581	29.6953	31.9101	39.0695	30.4057	9.26852	-1.52127	33.2382	14.1566	5.95658	-2.32763	22.1341	0	4.77051	-3.91335	0	10.0278	0	-5.11254	Sec-independent protein translocase TatC
CJJ81176_0607	tatB	0	0	0	0	0	0	0	0	0	0	0	0	0	0	0	0	0	0	0	0	sec-independent translocase
CJJ81176_0608	-	3169.95	3800.26	4496.5	4074.93	4647.1	4805.89	4321.45	0.454473	2792.01	2391.63	1386.18	-0.594056	2698.84	1422.75	1578.24	-0.797648	1570.75	1815.03	1741.6	-0.893447	coproporphyrinogen III oxidase
CJJ81176_0609	nidH	123.636	13.779	0	0	0	0	9.26852	-5.75397	6.4332	0	0	-5.99692	9.15894	3.9384	0	-5.07867	0	0	0	-6.96158	dinucleoside polyphosphate hydrolase
CJJ81176_0610	lysC	10.1341	19.2907	18.7549	0	23.8758	21.4629	13.9028	0.134842	18.2274	7.49467	3.40376	-0.313452	15.2649	4.923	3.18034	-0.592367	0	11.4603	5.26561	-1.38134	aspartate kinase
CJJ81176_0611	-	0	0	0	0	0	0	0	0	0	0	0	0	0	0	0	0	0	0	0	0	hypothetical protein
CJJ81176_0612	-	0	0	0	0	0	0	0	0	0	0	0	0	0	0	0	0	0	0	0	0	DNA polymerase III subunit delta'
CJJ81176_0613	folP	0	0	0	0	0	0	0	0	0	0	0	0	0	0	0	0	0	0	0	0	dihydropteroate synthase
CJJ81176_0614	ligA	0	0	0	0	0	0	0	0	0	0	0	0	0	0	0	0	0	0	0	0	NAD-dependent DNA ligase LigA
CJJ81176_0615	-	265.514	74.4068	112.53	76.5843	73.7979	137.72	108.905	-1.48101	98.6424	84.9396	31.4848	-2.02952	131.278	16.7382	18.287	-2.90281	31.9114	27.2182	32.9101	-3.07716	hypothetical protein
CJJ81176_0616	tlyA	896.868	633.836	614.224	711.596	735.809	702.909	639.528	-0.417084	785.923	709.495	268.046	-0.755537	757.139	233.35	316.444	-1.22729	289.567	395.38	375.175	-1.35412	hemolysin A
CJJ81176_0617	-	108.435	79.9184	84.3972	134.023	82.48	89.4286	85.7338	-0.248569	107.22	79.1104	29.7829	-0.76533	112.197	33.4764	34.1887	-1.08484	40.1848	58.734	35.5429	-1.28858	bifunctional riboflavin kinase/FMN adenylyltransferase
CJJ81176_0618	-	493.531	575.964	550.145	319.101	488.369	593.806	702.09	0.0850213	462.118	448.847	194.014	-0.524596	528.166	156.551	208.312	-0.930994	274.202	348.107	340.948	-0.626748	methyltransferase, putative
CJJ81176_0619	-	394.217	179.128	181.298	127.641	158.448	155.606	152.931	-1.31245	149.036	105.758	12.7641	-2.70977	119.066	15.7536	21.4673	-3.47189	39.0029	57.3015	42.1249	-3.08719	putative lipoprotein
CJJ81176_0620	-	397.257	225.976	209.43	165.933	197.518	178.857	173.785	-1.05422	225.162	170.712	29.7829	-1.90785	176.31	48.2454	42.1395	-2.46323	75.6419	80.2221	68.453	-2.39695	hypothetical protein
CJJ81176_0621	-	3026.04	2651.09	2278.73	2122.02	2040.3	2205.31	2495.55	-0.402382	851.327	794.435	64.6714	-3.09434	769.351	68.922	57.2461	-4.36998	243.473	226.341	214.574	-3.7256	integral membrane protein
CJJ81176_0622	-	1952.84	1625.93	1448.82	1250.88	1291.46	1192.98	1441.25	-0.51359	491.068	485.488	53.6092	-3.05208	514.427	69.9066	66.7872	-3.85196	118.191	120.333	93.4646	-4.13821	DNA/RNA non-specific endonuclease
CJJ81176_0623	nth	1553.56	972.8	861.164	832.855	922.474	869.246	991.732	-0.776552	479.273	438.855	82.5411	-2.57795	496.109	101.414	107.337	-3.13727	117.009	180.5	131.64	-3.45631	endonuclease III
CJJ81176_0624	peb4A	0	0	0	0	0	0	0	0	0	0	0	0	0	0	0	0	0	0	0	0	major antigenic peptide PEB4
CJJ81176_0625	fbaA	47.6303	11.0232	26.5695	22.3371	19.5347	25.04	32.4398	-1.09654	27.8772	24.9822	6.80751	-1.43172	31.2931	5.9076	4.77051	-2.16044	14.1829	17.1905	18.4296	-1.47389	fructose-bisphosphate aldolase
CJJ81176_0626	-	5288.99	3604.6	3847.89	3873.89	4095.78	4151.27	3751.43	-0.445755	2850.98	2350.83	730.957	-1.63807	2644.65	724.665	850.741	-2.16677	1161.81	1345.15	1226.89	-2.08905	hypothetical protein
CJJ81176_0627	-	2045.06	1838.12	1741.08	1729.53	1714.72	1561.42	1443.57	-0.295469	1189.07	906.022	259.537	-1.64291	1034.2	316.057	350.633	-2.07123	442.033	497.091	485.753	-2.10577	chemotaxis protein MotB, putative
CJJ81176_0628	-	2718.98	1749.94	1773.9	1732.72	1736.42	1684.83	1626.63	-0.66311	1257.69	953.489	328.463	-1.88929	1138.76	327.872	368.92	-2.39373	507.037	704.809	634.506	-2.15482	hypothetical protein
CJJ81176_0629	-	8061.68	7898.15	7839.57	7138.3	7753.12	8222.06	7889.83	-0.0507174	4899.95	3544.15	1413.41	-1.47156	4382.55	1386.32	1562.34	-1.92825	2974.86	3790.5	3680.66	-1.21912	sodium-dependent transporter, putative
CJJ81176_0630	-	6785.8	10855.1	9486.87	9410.3	9669.7	9973.08	10517.5	0.555198	5778.09	4778.27	1609.98	-0.937542	5582.38	1515.3	1811.2	-1.44958	2964.22	3651.54	3409.48	-1.02706	MOSC domain-containing protein
CJJ81176_0631	dsbD	5.06705	0	6.25165	0	0	0	11.5856	-1.51566	0	0	0	-2.601	0	0	0	-2.601	0	0	0	-2.601	thiol:disulfide interchange protein DsbD
CJJ81176_0632	-	1939.67	909.417	847.098	992.405	1028.83	942.577	815.63	-1.07593	706.58	592.079	165.082	-2.23748	614.413	199.874	197.181	-2.74026	291.931	379.623	309.355	-2.5742	hypothetical protein
CJJ81176_0633	-	1172.52	1783.01	1639.49	1458.29	1534.56	1722.39	1573.33	0.461376	949.969	849.396	248.474	-1.00062	909.788	225.473	297.362	-1.57159	438.487	561.555	575.268	-1.16791	polyphosphate kinase 2
CJJ81176_0634	-	9509.84	8396.95	8681.97	9196.5	9244.27	8594.09	8483.01	-0.1185	5923.91	5257.09	1923.12	-1.28106	5686.18	1695.48	2041.78	-1.81598	2489.09	2847.89	2822.37	-1.80824	carboxypeptidase
CJJ81176_0635	macA	4332.33	4549.84	4493.37	3918.57	4293.3	4759.39	4518.4	0.0269541	2967.85	2457.42	662.031	-1.35722	2736.23	592.729	679.003	-2.06741	1054.26	1356.61	1179.5	-1.86279	macrolide-specific efflux protein macA
CJJ81176_0636	macB	7517.48	6021.44	6626.75	5999.11	6492.05	7036.24	6397.6	-0.227855	4962.14	3880.57	1131.75	-1.42787	4474.91	1132.29	1307.12	-2.00038	1957.24	2250.52	2116.78	-1.83611	macrolide-specific efflux protein macB
CJJ81176_0637	-	2415.97	2105.44	2097.43	1691.24	1795.03	1888.73	1647.48	-0.375338	1794.86	1349.87	381.221	-1.30952	1741.73	391.871	460.354	-1.82739	693.778	812.249	789.842	-1.66058	outer membrane efflux protein
CJJ81176_0638	-	148.971	0	0	0	0	0	0	-7.22854	0	3.33096	0	-6.52365	0	0	0	-7.22854	0	0	0	-7.22854	hypothetical protein
CJJ81176_0639	-	1403.57	1435.78	1472.26	1142.38	1226.35	1568.58	1603.45	-0.00627196	1090.43	975.14	361.649	-0.947458	1112.81	336.733	376.075	-1.42934	521.22	644.642	529.194	-1.31809	hypothetical protein
CJJ81176_0640	algI	5705.5	4869.51	4935.68	4004.72	4634.07	5287.02	4879.88	-0.263917	3710.88	3131.94	1496.8	-1.13843	3584.96	1476.9	1621.97	-1.47776	1980.87	2420.99	2326.08	-1.35208	alginate O-acetyltransferase AlgI
CJJ81176_0641	ftn	1631.59	1422	1580.1	1222.16	1337.04	1704.51	1550.16	-0.159805	1161.19	883.538	401.643	-1.13136	986.113	324.918	424.576	-1.66338	413.667	541.499	550.256	-1.71099	nonheme iron-containing ferritin
CJJ81176_0642	-	7212.44	8052.47	8988.31	8500.86	8970.79	8833.76	8568.75	0.261552	5682.66	4633.37	1455.11	-1.09692	5093.9	1382.38	1488.4	-1.72003	2249.17	2794.88	2569.62	-1.5122	phosphate ABC transporter, periplasmic phosphate-binding protein, putative
CJJ81176_0643	pstC	6990.51	9678.4	9647.85	9713.45	9535.12	10044.6	10021.6	0.483145	6477.16	5352.86	1982.69	-0.77082	6214.34	1875.66	2050.53	-1.2787	2873.21	3549.83	3262.05	-1.11976	phosphate ABC transporter, permease protein PstC, putative
CJJ81176_0644	pstA	7441.47	17571	17946.9	14841.4	16289.8	18649.4	20008.4	1.23127	9744.16	8389.87	2977.44	-0.253095	9668.03	2900.63	3403.76	-0.703186	4689.8	5631.31	5274.83	-0.521463	phosphate ABC transporter, permease protein PstA, putative
CJJ81176_0645	pstB	2282.2	4773.06	4438.67	4234.48	4686.17	5106.37	5445.26	1.0614	2397.44	2053.54	646.714	-0.632944	2263.02	588.791	647.2	-1.2605	1155.9	1491.27	1325.62	-0.792547	phosphate ABC transporter ATP-binding protein
CJJ81176_0646	-	3573.29	5732.08	5737.45	4773.76	5326.47	5755.62	5871.61	0.627024	3491.08	2882.12	1063.67	-0.696945	3488.03	917.647	1295.19	-1.15276	1452.56	1764.89	1736.34	-1.1187	hypothetical protein
CJJ81176_0647	-	1075.23	1052.72	1042.46	794.563	863.87	978.349	996.366	-0.178725	662.62	551.275	205.927	-1.34629	697.606	145.721	222.624	-1.9217	289.567	362.432	321.202	-1.73174	hypothetical protein
CJJ81176_0648	-	5651.79	4569.13	4913.79	4457.85	4614.54	4568.01	4333.03	-0.305608	3330.25	2753.87	884.977	-1.49117	3117.86	848.725	972.389	-2.04324	1528.2	1928.2	1737.65	-1.71271	MATE efflux family protein
CJJ81176_0649	-	861.399	1366.88	1172.18	1062.61	1104.8	1123.22	1089.05	0.415198	667.981	604.57	163.38	-1.08926	647.995	190.028	201.952	-1.55731	248.2	305.131	276.445	-1.64047	hypothetical protein
CJJ81176_0650	-	2514.27	2496.76	2217.77	2099.69	2296.42	2323.35	2534.94	-0.113944	1814.16	1517.25	358.245	-1.33553	1867.66	352.487	415.035	-1.95188	696.142	830.872	821.435	-1.68674	hypothetical protein
CJJ81176_0651	hypF	4365.77	3251.85	3610.33	3350.56	3340.44	3096.02	3248.62	-0.398119	2492.87	1981.92	461.209	-1.72902	2413.38	458.823	589.953	-2.32926	801.332	976.991	951.759	-2.26645	[NiFe] hydrogenase maturation protein HypF
CJJ81176_0652	hypB	830.997	286.604	298.516	242.517	262.634	268.286	220.127	-1.6627	321.66	276.47	88.4977	-2.05582	312.931	57.1068	64.4019	-2.9717	94.5524	95.98	119.793	-3.00236	hydrogenase accessory protein HypB
CJJ81176_0653	hypC	261.46	294.871	298.516	220.18	156.278	364.869	285.007	-0.00317751	313.082	203.189	68.9261	-0.670447	234.316	71.8758	71.5577	-1.28699	109.917	103.143	140.855	-1.15461	hydrogenase assembly chaperone HypC/HupF
CJJ81176_0654	hypD	1460.32	1331.06	1337.85	1270.02	1200.3	1504.19	1427.35	-0.122354	1226.6	973.474	235.71	-1.15403	1270.04	211.689	279.87	-1.78701	403.03	477.035	410.718	-1.76479	hydrogenase expression/formation protein HypD
CJJ81176_0655	hypE	1341.76	1149.17	1017.46	772.225	853.017	1026.64	882.827	-0.51008	979.991	746.136	176.995	-1.40464	914.368	179.197	258.403	-1.94075	353.39	468.44	468.639	-1.65118	hydrogenase expression/formation protein HypE
CJJ81176_0656	hypA	749.924	473.999	629.853	414.832	512.244	584.863	514.403	-0.53581	409.58	344.755	74.0317	-1.771	395.361	56.1222	81.0987	-2.61054	161.921	154.714	169.816	-2.20349	hydrogenase nickel insertion protein HypA
CJJ81176_0657	-	2529.47	3003.83	2789.8	2358.16	2737.03	2908.22	2632.26	0.110069	1675.85	1347.38	470.569	-1.30857	1642.5	429.285	488.978	-1.8491	712.689	1008.51	867.51	-1.56486	prophage Lp2 protein 6
CJJ81176_0658	holA	29.3889	16.5348	14.0662	12.7641	13.0232	12.52	20.8542	-0.951334	11.7942	9.16015	0	-2.58472	16.7914	0	0	-3.5411	5.90953	11.4603	6.58201	-1.80866	DNA polymerase III subunit delta
CJJ81176_0659	rnr	1572.81	1297.99	1439.44	1340.23	1343.56	1327.12	1179.42	-0.25372	1195.5	901.026	215.288	-1.3539	1010.54	240.242	263.968	-1.97127	417.213	594.503	513.397	-1.64245	Rnase R
CJJ81176_0660	ilvC	95.2606	13.779	12.5033	0	0	0	9.26852	-4.75539	20.3718	17.4876	0	-3.7135	35.8725	0	3.18034	-4.16617	4.72762	17.1905	17.1132	-2.96153	ketol-acid reductoisomerase
CJJ81176_0661	-	86.1399	0	6.25165	0	8.68211	14.3086	9.26852	-4.20692	10.722	22.484	8.50939	-2.66056	15.2649	0	14.3115	-3.79185	4.72762	0	6.58201	-4.63176	hypothetical protein
CJJ81176_0662	dprA	1374.18	777.138	779.893	673.304	675.034	683.234	639.528	-0.966654	684.064	549.609	163.38	-1.79679	687.684	138.829	202.747	-2.35013	281.293	312.293	331.734	-2.15519	DNA processing protein A
CJJ81176_0663	-	4.05364	0	0	0	0	0	0	-2.33732	4.2888	0	0	-1.53634	4.57947	0	0	-1.51061	0	0	0	-2.33732	Holliday junction resolvase-like protein
CJJ81176_0664	-	7.09387	0	0	0	10.8526	0	0	-2.42231	0	0	0	-3.01683	3.05298	0	0	-2.34384	0	0	0	-3.01683	NOL1/NOP2/sun family protein
CJJ81176_0665	msrA	910.043	829.498	925.244	727.551	772.707	847.783	838.801	-0.147913	598.288	513.801	165.933	-1.29201	591.515	145.721	161.402	-1.91435	268.293	322.321	293.558	-1.62729	methionine sulfoxide reductase A
CJJ81176_0666	ppa	0	0	0	0	0	0	0	0	0	0	0	0	0	0	0	0	0	0	0	0	inorganic pyrophosphatase
CJJ81176_0667	adk	0	22.0465	0	0	0	0	13.9028	1.404	0	0	0	0	8.3957	0	0	1.07733	0	0	0	0	adenylate kinase
CJJ81176_0668	aspS	11.1475	0	10.9404	19.1461	10.8526	0	11.5856	-1.08075	0	4.99645	0	-2.74122	5.34272	0	3.97543	-1.94262	7.09143	0	6.58201	-1.62293	aspartyl-tRNA synthetase
CJJ81176_0669	pnk	0	0	0	0	0	0	0	0	0	0	0	0	0	0	0	0	0	0	0	0	inorganic polyphosphate/ATP-NAD kinase
CJJ81176_0670	recN	648.583	614.545	425.112	539.281	479.686	490.069	481.963	-0.369556	481.418	413.872	119.982	-1.16693	414.442	104.368	158.222	-1.76581	193.832	242.099	248.8	-1.51133	DNA repair protein RecN
CJJ81176_0671	cbrR	266.527	443.685	29.6953	31.9101	78.139	17.8857	319.764	-1.78888	25.7328	58.2919	0	-4.52011	77.851	0	0	-5.96319	0	0	6.58201	-7.08935	Campylobacter bile resistance regulator,diguanylate cyclase.
CJJ81176_0672	-	38.5096	0	0	0	0	0	13.9028	-4.65455	12.8664	4.99645	0	-3.17825	0	0	0	-5.30413	0	0	0	-5.30413	TatD family hydrolase
CJJ81176_0673	-	1528.22	388.569	356.344	370.158	316.897	400.64	352.204	-2.07036	395.642	311.445	19.5716	-3.48467	357.962	15.7536	33.3936	-4.69253	48.4581	68.7618	75.035	-4.57822	membrane-bound lytic murein transglycosylase D, putative
CJJ81176_0674	rlpA	387.123	132.279	143.788	98.9214	136.743	137.72	120.491	-1.59614	135.097	136.57	33.1866	-2.17108	145.017	29.538	23.8526	-3.01442	61.4591	61.5991	48.7069	-2.74427	rare lipoprotein A
CJJ81176_0675	-	155.052	13.779	26.5695	0	30.3874	0	25.4884	-4.22423	39.6714	46.6335	4.2547	-2.84806	38.9255	6.8922	3.97543	-3.74772	5.90953	10.0278	10.5312	-4.02617	HAD phosphatases involved in LPS biosynthesis
CJJ81176_0676	-	0	0	0	0	0	0	0	0	0	0	0	0	0	0	0	0	0	0	0	0	hypothetical protein
CJJ81176_0677	-	0	0	0	0	0	0	0	0	0	0	0	0	0	0	0	0	0	0	0	0	OstA family protein
CJJ81176_0678	engB	0	0	0	0	0	0	0	0	0	0	0	0	0	0	0	0	0	0	0	0	ribosome biogenesis GTP-binding protein YsxC
CJJ81176_0679	-	0	11.0232	0	0	0	0	0	0.597959	0	0	0	0	0	0	0	0	0	0	0	0	hypothetical protein
CJJ81176_0680	pbpC	0	0	0	0	0	0	0	0	0	3.33096	0	0.704896	0	0	0	0	0	0	0	0	penicillin-binding protein 2
CJJ81176_0681	-	8756.88	8804.81	8786.69	7849.89	7941.96	8654.9	8218.86	-0.0657034	5771.65	4438.51	1758.04	-1.29911	4905.38	1634.44	1862.09	-1.8299	2470.18	3489.66	3094.86	-1.5509	M24 family peptidase
CJJ81176_0682	-	7624.9	10320.5	9228.99	9005.04	9033.73	9502.68	9391.33	0.302468	5544.35	4694.16	1560.62	-1.14907	5323.64	1563.54	1903.43	-1.60164	2846.03	3488.23	3300.22	-1.25245	di-/tripeptide transporter
CJJ81176_0683	-	996.183	741.312	667.363	813.709	688.057	740.469	760.019	-0.440877	577.916	488.819	125.088	-1.59785	573.197	124.06	140.73	-2.20209	228.108	305.131	286.976	-1.87248	di-/tripeptide transporter
CJJ81176_0684	-	420.565	162.593	204.741	153.169	182.324	198.531	187.688	-1.21535	213.368	158.221	86.7958	-1.54798	180.126	68.922	119.263	-1.87342	118.191	153.282	111.894	-1.72449	di-/tripeptide transporter
CJJ81176_0685	-	5103.54	3838.84	3704.1	3535.64	3796.25	3857.95	3883.51	-0.437807	2773.78	2220.92	921.567	-1.51581	2485.89	738.45	817.348	-2.15523	1084.99	1372.37	1283.49	-2.03914	di-/tripeptide transporter
CJJ81176_0686	-	3798.26	2273.54	2480.34	2240.09	2348.51	1928.08	2002	-0.785164	1913.88	1395.67	599.912	-1.69756	1859.27	520.853	680.593	-2.12432	776.512	853.793	995.201	-2.12402	hypothetical protein
CJJ81176_0687	-	2676.42	1625.93	1758.28	1448.72	1499.83	1570.37	1429.67	-0.786279	1487.14	1205.81	485.886	-1.48539	1502.07	402.701	517.601	-1.97685	705.598	800.789	814.853	-1.79196	hypothetical protein
CJJ81176_0688	era	0	0	0	0	26.0463	16.0971	53.294	2.43596	10.722	8.32741	0	2.25754	14.5017	0	0	1.31812	0	0	0	0	GTP-binding protein Era
CJJ81176_0689	hslU	590.818	214.953	195.364	95.7304	158.448	196.743	152.931	-1.84594	486.779	435.524	85.9449	-1.16167	437.34	68.922	52.4756	-2.32755	44.9124	42.9761	52.6561	-3.63397	ATP-dependent protease ATP-binding subunit HslU
CJJ81176_0690	hslV	74.9924	30.3139	45.3244	12.7641	36.899	30.4057	30.1227	-1.33742	70.7652	58.2919	6.80751	-1.24117	61.8229	8.8614	9.54102	-2.02346	15.3648	7.16269	18.4296	-2.4672	ATP-dependent protease peptidase subunit
CJJ81176_0691	rplI	78.0326	35.8255	39.0728	31.9101	17.3642	25.04	39.3912	-1.33686	86.8482	72.4485	22.9754	-0.558015	96.1689	19.692	28.6231	-1.01702	17.7286	50.1388	39.4921	-1.22335	50S ribosomal protein L9
CJJ81176_0692	argG	1498.83	1030.67	1156.55	861.574	1156.89	1184.03	1031.12	-0.493998	1126.88	1013.45	274.002	-1.14086	1105.18	318.026	338.706	-1.60491	481.036	628.884	566.053	-1.43083	argininosuccinate synthase
CJJ81176_0693	-	1033.68	1587.35	1661.38	1231.73	1356.58	1681.26	1369.42	0.508932	1312.37	1150.85	460.358	-0.222121	1260.12	472.608	566.101	-0.569801	640.593	756.38	801.689	-0.501939	S4 domain-containing protein
CJJ81176_0694	-	0	0	0	0	0	0	0	0	0	0	0	0	0	0	0	0	0	0	0	0	hypothetical protein
CJJ81176_0695	-	0	0	0	0	0	0	0	0	0	0	0	0	0	0	0	0	0	0	0	0	ABC transporter, ATP-binding protein
CJJ81176_0696	rpoN	3688.81	1807.81	2142.75	2664.5	2435.33	1938.81	1948.71	-0.78797	48810.8	64949.6	203456	4.54946	49993.3	211703	222612	5.17245	142404	119846	132421	5.15242	RNA polymerase factor sigma-54
CJJ81176_0697	dcuB	7647.2	8782.76	9219.62	8644.46	8814.51	9468.7	9022.9	0.233007	5548.64	4989.78	4798.45	-0.58361	5412.17	4867.86	5314.35	-0.558378	4462.87	4539.71	4346.76	-0.78129	anaerobic C4-dicarboxylate transporter
CJJ81176_0698	-	115.529	66.1394	85.9601	67.0113	84.6505	53.6572	81.0995	-0.672692	91.137	62.4556	22.9754	-1.16559	63.3494	20.6766	23.0575	-1.8531	22.4562	272.182	109.261	-0.387742	hypothetical protein
CJJ81176_0699	kdpA	4451.91	3309.73	3411.84	3101.67	3229.74	3276.66	2826.9	-0.482101	2408.16	1908.64	585.446	-1.67745	2104.27	630.144	683.773	-2.20017	917.159	1136	1062.34	-2.10453	potassium-transporting ATPase, A subunit, degenerate
CJJ81176_0700	kdpB	7888.39	9276.05	8710.11	7802.03	8734.2	9951.61	8788.87	0.166473	7108.69	5695.12	1969.07	-0.873908	6463.16	1819.54	2018.72	-1.45625	2915.76	3776.17	3396.32	-1.23789	potassium-transporting ATPase subunit B
CJJ81176_0701	kdpC	1202.92	906.661	939.31	845.619	879.063	996.234	926.852	-0.395259	922.092	872.713	490.992	-0.712243	876.969	495.254	519.191	-0.981569	557.859	644.642	592.381	-1.00894	potassium-transporting ATPase, C subunit, putative
CJJ81176_0702	kdpD	1832.25	947.998	923.681	829.664	859.529	921.114	801.727	-1.05888	719.446	630.385	583.744	-1.51126	734.242	682.328	716.372	-1.36516	711.507	653.237	622.659	-1.4685	truncated KdpD protein
CJJ81176_0703	uvrB	2463.6	716.51	612.661	682.877	609.918	527.629	602.454	-1.98317	776.273	661.196	225.499	-2.33489	720.504	260.919	289.411	-2.69721	385.301	517.146	492.335	-2.41473	excinuclease ABC subunit B
CJJ81176_0704	-	0	0	0	0	0	0	0	0	0	0	0	0	0	0	0	0	0	0	0	0	hypothetical protein
CJJ81176_0705	-	0	0	0	0	0	0	0	0	0	0	0	0	0	0	0	0	0	0	0	0	hypothetical protein
CJJ81176_0706	-	1376.21	6354.89	5887.49	3573.94	4497.33	6206.34	6328.08	1.9598	3411.74	2973.72	1382.78	0.809015	3620.84	1215	1537.7	0.458439	1911.14	2400.93	2301.07	0.672356	hypothetical protein
CJJ81176_0707	priA	0	0	0	0	0	0	0	0	0	0	0	0	0	0	0	0	0	0	0	0	primosome assembly protein PriA
CJJ81176_0708	-	5834.2	6087.58	5914.06	4585.49	4961.82	5070.6	4865.97	-0.160697	3881.36	3337.63	1316.4	-1.18015	3642.97	1481.82	1539.29	-1.52576	2452.45	2928.11	2839.48	-1.09431	invasion phenotype protein
CJJ81176_0709	ispG	11.1475	0	6.25165	0	0	7.15429	0	-2.62161	0	3.33096	0	-2.89769	0	0	0	-3.60259	0	0	0	-3.60259	4-hydroxy-3-methylbut-2-en-1-yl diphosphate synthase
CJJ81176_0710	flgH	50.6705	0	0	0	0	0	0	-5.69127	354.898	538.783	223.797	2.76341	361.015	164.428	166.968	2.06273	170.194	171.905	160.601	1.70527	flagellar basal body L-ring protein
CJJ81176_0711	pta	5562.61	2711.71	2347.49	2571.96	2619.83	2745.46	2511.77	-1.10739	4458.21	3784.81	776.908	-1.23767	4166.56	862.509	854.717	-1.93512	806.059	1031.43	885.939	-2.62146	phosphate acetyltransferase
CJJ81176_0712	ackA	7765.76	6145.45	5091.97	5402.39	5380.74	5660.83	5174.15	-0.506803	6411.76	4608.39	1078.14	-1.29218	5936.52	1143.12	1215.69	-1.94163	638.229	913.959	795.107	-3.32491	acetate kinase
CJJ81176_0713	-	9286.89	7330.45	7090.93	6704.32	6813.28	7191.85	7090.42	-0.400888	5734.13	4773.27	1746.98	-1.35509	5693.81	1492.65	1800.87	-1.90269	2636.83	3270.48	2997.45	-1.65085	hypothetical protein
CJJ81176_0714	-	637.435	1267.67	1011.2	1049.84	898.598	1024.85	991.732	0.698391	629.382	553.773	154.871	-0.751715	665.55	200.858	208.312	-1.0693	265.929	352.404	281.71	-1.09551	hypothetical protein
CJJ81176_0715	-	0	0	0	0	0	0	0	0	0	0	0	0	0	0	0	0	0	0	0	0	membrane protein
CJJ81176_0716	mraW	96.274	33.0697	10.9404	15.9551	17.3642	14.3086	20.8542	-2.38119	16.083	31.6442	22.9754	-2.03507	30.5298	29.538	20.6722	-1.821	18.9105	18.623	9.21482	-2.61648	S-adenosyl-methyltransferase MraW
CJJ81176_0717	-	0	0	0	0	0	0	0	0	0	0	0	0	0	0	0	0	0	0	0	0	peptidyl-prolyl cis-trans isomerase D,-like protein
CJJ81176_0718	ftsA	0	0	0	0	0	0	0	0	0	0	0	0	0	0	0	0	0	0	0	0	cell division protein FtsA
CJJ81176_0719	ftsZ	8.10728	0	0	0	0	0	0	-3.18702	0	0	0	-3.18702	3.05298	0	0	-2.51403	0	0	0	-3.18702	cell division protein FtsZ
CJJ81176_0720	flgF	0	0	0	0	0	0	0	0	0	0	0	0	0	0	0	0	0	0	0	0	flagellar basal-body rod protein
CJJ81176_0721	flgG	0	0	0	0	0	0	0	0	0	0	0	0	0	0	0	0	0	0	0	0	flagellar basal body rod protein FlgG
CJJ81176_0722	glnA	0	0	0	0	0	0	0	0	0	0	0	0	0	0	0	0	0	0	0	0	glutamine synthetase, type I
CJJ81176_0723	cheZ	0	0	0	0	0	0	0	0	0	0	0	0	0	0	0	0	0	0	0	0	Chemotaxis phosphatase
CJJ81176_0724	-	0	0	0	0	0	0	0	0	4.2888	4.16371	0	1.59045	0	0	0	0	0	0	0	0	U32 family peptidase
CJJ81176_0725	purE	69.9253	11.0232	7.81456	12.7641	10.8526	23.2514	30.1227	-2.20864	4.2888	0	3.40376	-4.63434	9.92219	0	0	-4.9985	0	0	0	-6.14823	phosphoribosylaminoimidazole carboxylase catalytic subunit
CJJ81176_0726	-	238.151	66.1394	57.8277	73.3933	54.2632	46.5029	41.7083	-2.07857	81.4872	79.9431	23.8263	-2.1222	70.2186	9.846	15.1066	-3.3675	15.3648	42.9761	22.3789	-3.22235	hypothetical protein
CJJ81176_0727	glyQ	0	0	0	0	0	0	0	0	0	0	0	0	0	3.9384	0	0.768014	0	0	0	0	glycyl-tRNA synthetase subunit alpha
CJJ81176_0728	nif3	1150.22	724.777	709.562	660.54	653.329	692.177	665.016	-0.749574	530.739	423.865	125.088	-1.91437	448.788	140.798	168.558	-2.38014	225.744	239.234	207.992	-2.35544	Nif3-family protein, NGG1-interacting factor 3
CJJ81176_0729	-	0	0	0	0	0	0	0	0	0	0	0	0	0	0	0	0	0	0	0	0	Zn-ribbon protein, Homolog of HP0958 [PDB:3na7], chaperone for RpoN
CJJ81176_0730	waaA	0	0	0	0	0	0	18.537	0.71469	0	0	0	0	0	0	0	0	0	0	0	0	3-deoxy-D-manno-octulosonic-acid transferase
CJJ81176_0731	-	688.106	358.255	367.284	315.91	371.16	279.017	329.032	-1.03573	299.144	303.95	117.43	-1.63864	315.22	69.9066	104.951	-2.36862	154.83	176.202	160.601	-2.06546	RNA pseudouridine synthase family protein
CJJ81176_0732	ffh	47.6303	33.0697	46.8874	51.0562	62.9453	57.2343	37.0741	-0.0225686	52.5378	34.9751	15.3169	-0.62388	61.8229	17.7228	20.6722	-0.724544	9.45524	30.0833	15.7968	-1.46567	signal recognition particle protein
CJJ81176_0733	rpsP	0	0	0	0	0	0	0	0	0	0	0	0	0	0	0	0	0	0	0	0	30S ribosomal protein S16
CJJ81176_0734	-	0	0	0	0	0	0	0	0	0	0	0	0	0	0	0	0	0	0	0	0	hypothetical protein
CJJ81176_0735	rimM	35.4694	24.8023	28.1324	28.7191	28.2168	30.4057	20.8542	-0.39881	12.8664	11.6584	11.0622	-1.50596	9.92219	0	10.3361	-2.87127	8.27334	12.8928	9.21482	-1.73463	16S rRNA processing protein RimM
CJJ81176_0736	trmD	0	0	0	0	0	0	0	0	0	0	0	0	0	0	0	0	0	0	0	0	tRNA (guanine-N(1)-)-methyltransferase
CJJ81176_0737	rplS	0	0	0	0	0	0	0	0	0	0	0	0	0	0	0	0	0	0	0	0	50S ribosomal protein L19
CJJ81176_0738	-	0	0	0	0	0	0	0	0	0	0	0	0	0	0	0	0	0	0	0	0	transthyretin-like protein
CJJ81176_0739	-	17.228	0	12.5033	12.7641	17.3642	8.94286	18.537	-0.964966	12.8664	0	0	-2.92358	4.57947	0	0	-3.36137	0	0	6.58201	-3.21389	3-deoxy-7-phosphoheptulonate synthase
CJJ81176_0740	-	148.971	77.1626	70.331	54.2472	69.4569	39.3486	64.8796	-1.27061	68.6208	55.7937	11.0622	-2.04803	67.1656	27.5688	23.0575	-2.05663	22.4562	38.6785	21.0624	-2.45331	hypothetical protein
CJJ81176_0741	dnaE	0	0	0	0	0	0	0	0	0	0	0	0	0	0	0	0	0	0	0	0	DNA polymerase III subunit alpha
CJJ81176_0742	-	607.033	88.1859	148.477	82.9664	123.72	116.257	99.6366	-2.48411	132.953	84.9396	48.5035	-2.87457	109.144	25.5996	29.4182	-3.76686	23.6381	73.0594	32.9101	-3.94231	Alanine racemase? Important for cell wall synthesis
CJJ81176_0743	flaC	101.341	55.1162	28.1324	28.7191	13.0232	53.6572	9.26852	-1.9255	68.6208	63.2883	11.9132	-1.40434	70.2186	15.7536	28.6231	-1.64083	29.5476	35.8134	17.1132	-1.90587	flagellin subunit protein FlaC
CJJ81176_0744	-	291.862	363.767	306.331	287.191	266.975	325.52	335.984	0.099068	243.389	217.345	58.7148	-0.992904	245.002	51.1992	62.8117	-1.646	86.2791	91.6824	75.035	-1.78395	membrane protein, 4 transmembrane domains
CJJ81176_0745	-	414.485	278.337	306.331	296.764	336.432	264.709	298.91	-0.483973	209.079	137.402	39.1432	-1.98045	190.048	51.1992	55.656	-2.32935	73.2781	87.3848	82.9334	-2.3414	HemK family modification methylase
CJJ81176_0746	-	269.567	159.837	167.232	156.36	171.472	180.646	139.028	-0.732102	337.743	282.299	81.6902	-0.439885	293.086	70.8912	72.3528	-1.22497	86.2791	160.444	136.906	-1.11651	M48 family peptidase
CJJ81176_0747	-	37.4962	0	0	12.7641	8.68211	0	0	-4.09028	0	0	0	-5.26664	12.2119	0	0	-4.02539	4.72762	0	0	-4.42733	hypothetical protein
CJJ81176_0748	mogA	459.075	107.477	96.9005	92.5394	106.356	62.6	132.076	-2.22651	145.819	132.406	22.1244	-2.58275	147.306	28.5534	31.0083	-3.14637	41.3667	67.3293	51.3397	-3.10935	molybdenum cofactor biosynthesis protein MogA
CJJ81176_0749	corA	13.1743	0	0	0	13.0232	0	0	-3.19025	0	0	0	-3.82521	6.10596	0	0	-2.8822	0	0	0	-3.82521	magnesium and cobalt transport protein CorA
CJJ81176_0750	-	4545.15	4370.71	4454.3	4263.19	4417.02	4498.26	4256.57	-0.0547923	2845.62	2493.23	911.356	-1.28614	2704.18	842.817	916.733	-1.82902	1226.82	1633.09	1438.83	-1.67448	ABC transporter, periplasmic substrate-binding protein
CJJ81176_0751	-	4865.38	6233.64	5676.5	4757.8	5272.21	5596.44	5767.34	0.18511	3788.08	3265.18	996.45	-1.07426	3889.5	934.385	1215.69	-1.56734	1602.66	1985.5	1966.71	-1.40015	hypothetical protein
CJJ81176_0752	-	4404.28	6084.82	5513.95	5313.04	5267.87	5580.34	5069.88	0.310591	3292.73	2706.41	892.635	-1.1411	3072.83	927.493	1028.84	-1.62076	1538.84	1964.01	1799.52	-1.32399	hypothetical protein
CJJ81176_0753	-	2646.01	4235.68	4301.13	3510.12	3570.52	4464.27	4015.59	0.595829	2881	2285.04	1023.68	-0.486001	2748.45	1031.86	1203.76	-0.812856	1509.29	1693.26	1729.75	-0.688738	ABC transporter, permease protein
CJJ81176_0754	-	7691.79	6156.47	6528.28	6171.42	6641.81	6517.56	6323.45	-0.268109	4668.36	3816.45	1270.45	-1.44274	4440.56	1272.1	1322.23	-1.97568	1909.96	2320.71	2222.09	-1.84282	ABC transporter, permease protein
CJJ81176_0755	-	2225.45	1871.19	2119.31	1952.9	2051.15	2319.78	2087.73	-0.109789	1445.33	1254.11	421.215	-1.28266	1344.84	357.41	407.879	-1.93543	605.136	721.999	713.49	-1.71316	ABC transporter, ATP-binding protein
CJJ81176_0756	-	1348.85	1909.77	1730.14	1678.47	1706.03	1838.65	1897.73	0.408843	1402.44	1058.41	308.891	-0.805444	1197.53	315.072	419.805	-1.31586	551.95	633.182	616.077	-1.1689	HAD family hydrolase
CJJ81176_0757	cjaC	1322.5	936.975	947.125	743.506	911.621	960.463	982.463	-0.538949	333.454	321.438	128.492	-2.45839	300.719	116.183	175.714	-2.84516	249.382	253.559	219.839	-2.45458	cjaC protein
CJJ81176_0758	-	1178.6	779.894	851.787	740.315	774.878	735.103	760.019	-0.608377	480.346	413.872	146.362	-1.93385	502.979	139.813	154.247	-2.40632	219.834	233.504	255.382	-2.3166	hypothetical protein
CJJ81176_0759	-	5982.16	8730.4	8369.39	7013.85	7763.97	9073.42	8123.86	0.446267	4814.18	4125.4	1299.38	-1.0171	4697.78	1296.72	1582.22	-1.49053	2117.97	2670.25	2614.38	-1.28494	hypothetical protein
CJJ81176_0760	-	1535.32	1215.31	1112.79	1250.88	1143.87	1148.26	1133.08	-0.396227	839.533	636.214	252.729	-1.57928	754.086	208.735	225.009	-2.22087	310.841	369.595	346.214	-2.16591	hemagglutination domain-containing protein
CJJ81176_0761	-	2842.62	4285.28	3740.05	3299.51	3529.28	4101.19	4400.23	0.445597	2537.9	2004.41	601.614	-0.968592	2428.65	593.714	712.397	-1.49313	1012.89	1289.28	1079.45	-1.34132	hypothetical protein
CJJ81176_0762	-	38.5096	13.779	7.81456	12.7641	10.8526	14.3086	0	-2.2522	19.2996	13.3239	0	-2.57622	15.2649	4.923	3.97543	-2.33585	5.90953	7.16269	6.58201	-2.39073	hypothetical protein
CJJ81176_0763	-	1772.45	2218.43	1598.86	1550.83	1612.7	1624.02	1798.09	-0.0431948	1359.55	1125.87	621.186	-0.849255	1432.61	510.023	606.65	-1.21575	816.697	766.408	756.932	-1.18395	hypothetical protein
CJJ81176_0764	-	4846.13	4797.86	4712.18	4078.12	4603.69	5061.66	4833.53	-0.0531265	3245.55	2705.58	840.728	-1.31486	3201.05	854.633	992.267	-1.79569	1510.48	1706.15	1652.09	-1.57956	putative outer-membrane protein
CJJ81176_0765	-	472.249	672.417	598.595	532.899	640.305	665.349	655.748	0.404847	566.122	453.844	157.424	-0.458327	511.374	129.967	165.378	-1.08231	236.381	296.535	269.863	-0.823325	hypothetical protein
CJJ81176_0770	-	0	0	0	0	0	0	0	0	0	0	0	0	0	0	0	0	0	0	0	0	hypothetical protein
CJJ81176_0772	-	1759.28	1788.52	1425.38	1062.61	1059.22	1488.09	1390.28	-0.386456	1178.35	977.638	325.91	-1.28454	1121.21	309.164	330.756	-1.85393	520.038	693.348	687.162	-1.48447	show homology to human calcium-dependent cytoplasmic cysteine proteinases
CJJ81176_0773	hrcA	64.8583	30.3139	34.3841	25.5281	21.7053	41.1371	39.3912	-1.02777	109.364	103.26	26.3791	0.0470993	106.091	28.5534	16.6968	-0.783505	50.8219	64.4642	34.2265	-0.419055	heat-inducible transcription repressor
CJJ81176_0774	grpE	0	0	0	0	0	0	0	0	0	0	0	0	0	0	0	0	0	0	0	0	heat shock protein GrpE
CJJ81176_0775	dnaK	0	0	0	0	0	0	0	0	0	0	0	0	0	0	0	0	0	0	0	0	molecular chaperone DnaK
CJJ81176_0776	-	5115.7	3279.41	3505.61	2840	3373	3637.95	3158.25	-0.637226	3708.74	3647.41	1099.41	-1.05634	3452.16	1015.12	877.774	-1.81369	1632.21	1962.58	1767.93	-1.52052	type I restriction-modification system, M subunit
CJJ81176_0777	-	2309.56	2086.15	2270.91	1943.33	2048.98	2165.96	1874.56	-0.164359	1489.29	1211.64	353.14	-1.42287	1481.46	362.333	419.805	-1.92205	660.685	848.062	725.338	-1.63929	type I restriction modification DNA specificity domain-containing protein
CJJ81176_0778	-	970.847	540.138	532.953	456.315	507.903	481.126	428.669	-0.986409	491.068	389.723	125.088	-1.74758	459.474	108.306	144.706	-2.32255	208.015	234.936	242.218	-2.08598	hypothetical protein
CJJ81176_0779	-	1250.55	970.044	925.244	797.754	794.413	767.297	792.458	-0.577275	654.042	563.766	154.871	-1.69578	661.734	147.69	204.337	-2.1994	278.93	376.757	230.371	-2.10807	hypothetical protein
CJJ81176_0780	-	4365.77	4139.22	3790.06	3305.89	3442.46	3786.41	3677.29	-0.246253	2676.21	2398.29	729.255	-1.3833	2714.86	648.851	853.127	-1.9292	1126.36	1376.67	1342.73	-1.77276	type I site-specific deoxyribonuclease chain R
CJJ81176_0781	-	1172.52	981.068	931.495	730.742	850.846	926.48	952.34	-0.39524	791.284	649.538	211.033	-1.29545	847.202	256.981	257.608	-1.61195	310.841	441.222	367.276	-1.66398	zn-dependent hydrolase of the metallo-beta-lactamase superfamily
CJJ81176_0782	-	1452.22	1667.26	1244.08	1407.24	1326.19	1489.88	1408.82	-0.0344969	1137.6	974.307	352.289	-0.989212	1137.24	321.964	377.666	-1.4875	504.674	597.368	464.69	-1.48164	hypothetical protein
CJJ81176_0783	aspB	1230.28	2444.4	2971.1	1866.74	2133.63	2990.49	2178.1	0.960079	2113.31	1946.95	0	-2.94137	2118.77	0	6.36068	-5.62277	16.5467	10.0278	9.21482	-6.61635	aspartate aminotransferase
CJJ81176_0784	cysE	93.2338	60.6278	57.8277	70.2023	23.8758	53.6572	25.4884	-1.03916	63.2598	35.8079	0	-2.82224	40.452	0	4.77051	-3.92415	18.9105	11.4603	11.8476	-2.67879	serine acetyltransferase
CJJ81176_0785	speA	107.422	115.744	81.2714	51.0562	36.899	78.6972	115.856	-0.533731	116.87	100.762	28.081	-0.623139	101.512	20.6766	23.0575	-1.52513	42.5486	47.2737	55.2889	-1.14301	arginine decarboxylase
CJJ81176_0786	hisS	0	0	0	0	0	0	0	0	0	0	0	0	0	0	0	0	0	0	0	0	histidyl-tRNA synthetase
CJJ81176_0787	tmk	0	0	0	0	0	0	0	0	0	0	0	0	0	0	0	0	0	0	0	0	thymidylate kinase
CJJ81176_0788	coaD	0	0	0	0	0	0	0	0	0	0	0	0	0	0	0	0	0	0	0	0	phosphopantetheine adenylyltransferase
CJJ81176_0789	-	0	0	0	0	0	0	0	0	0	0	0	0	0	0	0	0	0	0	0	0	3-octaprenyl-4-hydroxybenzoate carboxy-lyase
CJJ81176_0790	flgA	7.09387	0	0	0	0	0	0	-3.01683	6.4332	4.16371	0	-1.2627	9.15894	0	3.97543	-1.13033	0	0	0	-3.01683	flagellar basal body P-ring biosynthesis protein FlgA
CJJ81176_0791	-	2968.28	2414.09	2375.63	2074.16	2203.08	2108.73	2078.47	-0.428836	2113.31	1981.09	732.659	-1.02998	2143.96	730.573	857.897	-1.42659	1024.71	1194.74	1162.38	-1.39916	NLPA family lipoprotein
CJJ81176_0792	-	2052.16	1512.94	1634.81	1359.37	1337.04	1461.26	1172.47	-0.545941	1100.08	901.859	249.325	-1.70672	1083.05	324.918	325.985	-2.07574	432.577	578.745	547.624	-1.9906	NLPA family lipoprotein
CJJ81176_0793	metQ	607.033	294.871	400.105	284	303.874	373.811	298.91	-0.907679	348.465	270.641	78.2864	-1.63348	311.404	88.614	89.8447	-2.15526	126.464	151.849	150.07	-2.08501	methionine ABC transporter substrate-binding protein
CJJ81176_0794	metI	830.997	688.952	572.026	366.967	460.152	547.303	549.16	-0.672455	609.01	468	176.995	-1.16649	570.908	128.983	209.107	-1.73484	211.561	230.639	294.874	-1.76833	ABC transporter, permease protein
CJJ81176_0795	metN	162.146	0	0	0	0	0	9.26852	-6.78999	41.8158	29.9787	3.40376	-3.17935	23.6606	0	11.1312	-4.60842	0	5.73015	14.4804	-5.11568	ABC transporter, ATP-binding protein
CJJ81176_0796	valS	4.05364	0	0	0	8.68211	0	0	-1.79144	0	0	0	-2.33732	7.63245	0	0	-1.30073	0	0	0	-2.33732	valyl-tRNA synthetase
CJJ81176_0797	-	8.10728	0	0	0	0	0	0	-3.18702	0	0	0	-3.18702	0	0	0	-3.18702	0	0	0	-3.18702	hypothetical protein
CJJ81176_0798	-	10.1341	0	0	0	0	0	0	-3.47691	0	3.33096	0	-2.77202	0	0	0	-3.47691	0	0	0	-3.47691	putative ATP-dependent DNA helicase
CJJ81176_0799	peb2	914.096	559.429	528.264	421.214	505.733	491.857	514.403	-0.864492	467.479	401.381	98.709	-1.78314	461	109.291	110.517	-2.35844	211.561	247.829	210.624	-2.03241	major antigenic peptide PEB2
CJJ81176_0800	tpx	88.1667	0	0	0	8.68211	0	0	-5.93255	12.8664	8.32741	0	-4.1401	12.9752	0	0	-5.21017	0	0	0	-6.47843	thiol peroxidase
CJJ81176_0801	napA	8793.36	10331.5	10141.7	8768.91	9289.85	10561.5	9386.69	0.145341	6977.88	5629.33	2434.54	-0.943094	6186.87	2263.59	2574.49	-1.41207	3500.8	4098.49	3759.65	-1.2184	nitrate reductase catalytic subunit
CJJ81176_0802	napG	2502.11	1730.65	1955.2	1959.28	2077.19	2115.88	1888.46	-0.359304	1982.5	1752.09	867.958	-0.791954	1734.09	1002.32	1067.8	-1.02513	1205.54	1283.55	1358.53	-0.965304	quinol dehydrogenase periplasmic component
CJJ81176_0803	napH	1217.11	609.034	650.171	424.405	625.112	583.074	567.697	-1.08974	450.324	418.036	211.033	-1.83139	457.184	125.044	158.222	-2.5396	170.194	282.21	279.077	-2.35212	quinol dehydrogenase membrane component
CJJ81176_0804	napB	2101.81	1444.04	1620.74	1314.7	1502	1606.14	1529.31	-0.487213	1571.85	1627.18	1957.16	-0.296943	1432.61	2061.75	1789.74	-0.270728	1857.96	1657.45	1524.39	-0.327819	periplasmic nitrate reductase, small subunit
CJJ81176_0805	napL	4100.26	4390	3636.9	2961.26	3336.1	3555.68	3457.16	-0.215486	2780.22	2353.33	899.443	-1.18282	2824.77	933.401	1072.57	-1.53501	1404.1	1582.95	1555.99	-1.43841	napL protein
CJJ81176_0806	napD	6.08046	0	0	0	0	0	0	-2.82384	0	0	0	-2.82384	0	0	0	-2.82384	0	0	0	-2.82384	napD protein
CJJ81176_0807	-	0	0	0	0	0	0	0	0	0	0	0	0	0	0	0	0	0	0	0	0	hypothetical protein
CJJ81176_0808	-	490.491	1331.06	1219.07	973.259	1130.84	1670.53	1427.35	1.3743	15366.8	17350.2	75090.3	5.78789	12904.2	78152.6	72868.8	6.41322	77048.4	68641.5	70547.4	7.19452	TPR domain contaning protein, possible chaperon interacting protein
CJJ81176_0809	-	0	0	0	0	0	0	0	0	0	4.16371	21.2735	2.28189	0	13.7844	35.7788	3.02894	24.82	0	6.58201	2.53767	hypothetical protein
CJJ81176_0810	cca	0	68.8952	0	15.9551	17.3642	0	50.9769	3.35156	0	0	0	0	3.81623	0	0	0.755968	0	0	0	0	polyA polymerase family protein
CJJ81176_0811	purU	5.06705	0	0	0	0	0	0	-2.601	0	0	0	-2.601	0	0	0	-2.601	0	0	0	-2.601	formyltetrahydrofolate deformylase
CJJ81176_0812	-	0	16.5348	0	0	10.8526	0	0	1.28321	0	0	0	0	0	0	0	0	0	0	0	0	aminotransferase, putative
CJJ81176_0813	-	728.642	639.347	597.032	638.203	507.903	588.44	588.551	-0.300238	553.255	429.694	142.107	-1.16909	516.717	108.306	164.583	-1.79116	174.922	199.123	246.167	-1.82675	hypothetical protein
CJJ81176_0814	flgR	3825.62	3706.56	3218.04	3047.42	3342.61	3464.46	3630.94	-0.17268	74338.9	98255.1	248001	4.99351	75433.1	243464	242816	5.42674	231150	193123	209477	5.78284	sensor histidine kinase
CJJ81176_0815	-	2047.09	2204.65	2236.53	1943.33	2103.24	2087.26	1867.61	0.0157121	1453.9	1143.35	409.302	-1.21754	1299.81	454.885	493.748	-1.62397	559.041	762.11	701.643	-1.6128	hypothetical protein
CJJ81176_0816	-	12.1609	0	7.81456	0	0	0	0	-3.19487	5.361	0	3.40376	-2.11553	6.86921	0	0	-2.72612	0	0	0	-3.71819	Mur ligase family protein
CJJ81176_0817	-	0	0	0	0	0	0	0	0	0	0	0	0	0	0	0	0	0	0	0	0	hypothetical protein
CJJ81176_0818	-	0	0	0	0	0	0	0	0	0	0	0	0	0	0	0	0	0	0	0	0	prevent-host-death family protein
CJJ81176_0819	ddl	91.2069	159.837	192.238	156.36	186.665	141.297	183.053	0.881592	474.985	537.951	152.318	1.88292	542.667	142.767	157.427	1.32714	219.834	269.317	255.382	1.42902	D-alanyl-alanine synthetase A
CJJ81176_0820	ruvA	7.09387	0	0	0	0	10.7314	9.26852	-1.86475	0	4.16371	0	-2.22736	3.05298	0	0	-2.34384	0	0	0	-3.01683	Holliday junction DNA helicase RuvA
CJJ81176_0821	-	248.286	231.488	267.258	165.933	193.177	187.8	159.882	-0.327753	142.603	104.925	35.7395	-1.59762	148.07	30.5226	43.7297	-2.06788	53.1857	53.0039	47.3905	-2.25783	hypothetical protein, restricted to epsilon proteobacteria
CJJ81176_0822	mviN	0	0	0	0	0	0	0	0	0	0	0	0	0	0	0	0	0	0	0	0	integral membrane protein MviN
CJJ81176_0823	cysS	0	0	0	0	0	0	0	0	0	3.33096	0	0.704896	0	0	0	0	0	0	0	0	cysteinyl-tRNA synthetase
CJJ81176_0824	mrtA	0	0	0	0	0	0	0	0	0	0	0	0	0	0	0	0	0	0	0	0	ABC transporter, ATP-binding protein
CJJ81176_0825	pyrD	107.422	0	6.25165	0	0	0	0	-6.28412	0	0	0	-6.76051	0	0	0	-6.76051	0	0	0	-6.76051	dihydroorotate dehydrogenase 2
CJJ81176_0826	-	848.225	432.662	443.867	312.719	366.819	361.291	419.401	-1.13159	387.064	298.121	92.7524	-1.93816	348.04	75.8142	109.722	-2.56289	111.099	167.607	150.07	-2.58159	M16 family peptidase
CJJ81176_0827	dapA	0	0	0	0	0	0	0	0	0	0	0	0	0	0	0	0	0	0	0	0	dihydrodipicolinate synthase
CJJ81176_0828	-	0	0	0	0	0	0	0	0	0	0	0	0	0	0	0	0	0	0	0	0	7-alpha-hydroxysteroid dehydrogenase
CJJ81176_0829	-	824.916	531.871	561.085	459.506	468.834	441.777	424.035	-0.783644	512.512	477.161	170.188	-1.24817	538.851	199.874	234.55	-1.4877	297.84	378.19	377.808	-1.23808	three transmembrane domain,restricted to Campylobacter only
CJJ81176_0830	-	1339.73	901.149	911.178	934.967	935.497	863.88	746.116	-0.606571	777.345	593.744	162.529	-1.6642	686.158	179.197	198.771	-2.20209	286.021	316.591	335.683	-2.09837	metallo-beta-lactamase family protein
CJJ81176_0831	nadE	0	0	0	0	0	0	0	0	0	0	0	0	0	0	0	0	0	0	0	0	NAD synthetase
CJJ81176_0832	lpxK	0	0	0	0	0	0	0	0	0	3.33096	0	0.704896	0	0	0	0	0	0	0	0	tetraacyldisaccharide 4'-kinase
CJJ81176_0833	thrC	0	0	0	0	0	0	0	0	0	0	0	0	0	0	0	0	0	0	0	0	threonine synthase
CJJ81176_0834	kdsB	0	0	0	0	0	0	0	0	0	0	0	0	0	0	0	0	0	0	0	0	3-deoxy-manno-octulosonate cytidylyltransferase
CJJ81176_0835	-	2202.14	2758.56	2778.86	2399.64	2569.9	2952.93	3005.32	0.313068	1527.89	1309.07	368.457	-1.28436	1505.88	372.179	446.838	-1.80271	758.783	942.61	891.205	-1.35444	hypothetical protein
CJJ81176_0836	-	795.527	446.441	439.178	376.54	338.602	388.12	308.178	-1.06557	366.692	297.289	68.0751	-2.01991	346.513	78.768	93.8201	-2.52899	151.284	203.42	198.777	-2.11483	amino acid-binding protein
CJJ81176_0837	fliP	4264.43	3301.46	3233.66	3248.45	3112.54	3126.42	3003	-0.428064	51789.4	64259.3	290254	4.53452	51676.3	289453	266362	5.21594	190497	164008	179431	5.38016	flagellar biosynthesis protein FliP
CJJ81176_0838	glmU	0	0	0	0	0	0	0	0	0	0	0	0	0	0	0	0	0	0	0	0	bifunctional N-acetylglucosamine-1-phosphate uridyltransferase/glucosamine-1-phosphate acetyltransferase
CJJ81176_0839	coaBC	0	0	0	0	0	0	0	0	0	0	0	0	0	0	0	0	0	0	0	0	bifunctional phosphopantothenoylcysteine decarboxylase/phosphopantothenate synthase
CJJ81176_0840	-	584.738	223.22	250.066	172.315	195.347	252.189	217.81	-1.42864	383.848	338.926	125.939	-1.19904	445.735	114.214	110.517	-1.70992	147.738	204.853	161.918	-1.77741	membrane protein
CJJ81176_0841	uppS	0	0	0	0	0	0	0	0	0	0	0	0	0	0	0	0	0	0	0	0	undecaprenyl diphosphate synthase
CJJ81176_0842	pilD	754.991	413.371	498.569	405.259	464.493	504.377	407.815	-0.754773	446.035	348.086	129.343	-1.46961	389.255	127.013	145.501	-1.96116	173.74	275.047	251.433	-1.71636	type IV prepilin peptidase family
CJJ81176_0843	-	0	0	0	0	0	0	0	0	0	0	0	0	0	0	0	0	0	0	0	0	hypothetical protein
CJJ81176_0844	truA	1574.84	1736.16	1678.57	1305.12	1530.22	1799.3	1499.18	0.00690791	1163.34	848.563	356.544	-1.15596	1015.88	355.44	369.715	-1.62137	413.667	459.845	487.069	-1.79694	tRNA pseudouridine synthase A
CJJ81176_0845	ilvA	3730.36	4502.99	4176.1	3707.96	3828.81	4355.17	4439.62	0.156266	3095.44	2813	982.835	-0.866463	3044.59	986.569	1116.3	-1.31681	1275.28	1717.61	1523.08	-1.31933	threonine dehydratase
CJJ81176_0846	-	1180.62	909.417	736.131	724.36	811.777	715.429	637.211	-0.651888	614.371	502.143	131.896	-1.77513	562.512	136.859	169.353	-2.32064	228.108	270.75	280.394	-2.18573	CoA-binding domain-containing protein
CJJ81176_0847	-	365.841	190.151	198.49	194.652	160.619	196.743	194.639	-0.951201	166.191	121.58	30.6338	-2.08357	138.911	38.3994	62.0167	-2.38364	70.9143	81.6547	55.2889	-2.40167	integral membrane protein, several transmembrane domain
CJJ81176_0848	trmA	2228.49	1807.81	1600.42	1630.61	1610.53	1631.18	1668.33	-0.427515	1531.1	1197.48	326.761	-1.4009	1490.62	297.349	386.412	-2.00208	510.583	538.634	533.143	-2.07725	tRNA (uracil-5-)-methyltransferase
CJJ81176_0849	-	6614.53	4351.42	4599.65	4062.16	4291.13	4716.46	4149.98	-0.602621	3930.69	3363.44	990.493	-1.48813	3653.66	978.692	1127.43	-2.05437	1173.63	1466.92	1225.57	-2.36565	Na+/H+ antiporter family protein
CJJ81176_0850	-	3119.28	3596.33	3089.88	2638.97	2958.43	3366.09	3206.91	0.00397853	2430.68	1914.47	529.284	-1.20684	2203.49	537.591	617.781	-1.78994	808.423	925.419	876.724	-1.84283	short chain dehydrogenase/reductase family oxidoreductase
CJJ81176_0851	-	2188.97	2524.32	2125.56	1614.65	1981.69	2069.38	2222.13	-0.079734	1726.24	1525.58	509.713	-0.987789	1788.28	427.316	525.551	-1.56732	751.692	797.924	812.221	-1.47492	ankyrin repeat-containing protein
CJJ81176_0852	acnB	41.5498	16.5348	42.1986	31.9101	39.0695	16.0971	16.2199	-0.722474	24.6606	19.9858	5.10564	-1.51676	25.9503	4.923	8.74594	-1.87663	10.6371	22.9206	18.4296	-1.2774	bifunctional aconitate hydratase 2/2-methylisocitrate dehydratase
CJJ81176_0853	ogt	836.064	1005.87	858.039	740.315	705.421	851.36	794.776	-0.0271759	588.638	539.616	180.399	-1.11414	647.995	159.505	217.853	-1.56174	280.112	398.246	309.355	-1.35789	methylated-DNA--protein-cysteine S-methyltransferase
CJJ81176_0854	-	22.295	0	0	0	0	0	0	-4.54195	4.2888	14.9893	0	-2.40796	10.6854	0	3.18034	-2.67186	0	5.73015	0	-3.62507	hypothetical protein
CJJ81176_0855	metS	76.0058	19.2907	18.7549	19.1461	0	21.4629	11.5856	-2.74648	19.2996	21.6513	14.466	-2.00159	22.1341	6.8922	10.3361	-2.59515	5.90953	10.0278	14.4804	-2.86555	methionyl-tRNA synthetase
CJJ81176_0856	-	10.1341	0	0	0	0	0	0	-3.47691	0	0	0	-3.47691	0	0	3.18034	-2.78904	0	0	0	-3.47691	hypothetical protein
CJJ81176_0857	fbp	0	0	0	0	0	0	0	0	0	0	0	0	0	0	0	0	0	0	0	0	fructose-1,6-bisphosphatase
CJJ81176_0858	mobB	615.14	567.696	454.807	354.203	449.299	488.28	479.646	-0.414718	446.035	377.232	99.5599	-1.26069	433.523	85.6602	127.214	-1.86612	180.832	219.178	192.195	-1.63948	molybdopterin-guanine dinucleotide biosynthesis protein MobB
CJJ81176_0859	-	1525.18	344.476	359.47	338.247	358.137	357.714	254.884	-2.19125	52.5378	32.4769	4.2547	-6.17532	48.0845	0	3.18034	-8.01544	5.90953	12.8928	5.26561	-7.49827	soluble lytic murein transglycosylase, putative
CJJ81176_0860	-	286.795	159.837	89.086	146.787	102.015	103.737	118.174	-1.28151	19.2996	22.484	0	-5.20324	22.8974	0	0	-6.64264	0	0	0	-8.1689	YGGT family protein,integral membrane proteins
CJJ81176_0861	gltX-1	0	0	0	0	0	0	0	0	0	0	0	0	0	0	0	0	0	0	0	0	glutamylglutaminyl-tRNA synthetase
CJJ81176_0862	-	1243.45	1948.36	1275.34	1873.13	790.072	912.172	813.313	-0.0728943	1253.4	1014.28	260.387	-0.844468	1243.33	252.058	294.182	-1.45799	440.851	623.154	516.03	-1.25221	Ser/Thr protein phosphatase family protein
CJJ81176_0863	psd	0	0	0	0	0	0	0	0	0	0	0	0	0	0	0	0	0	0	0	0	phosphatidylserine decarboxylase
CJJ81176_0864	flhB-2	285.782	170.86	171.92	140.405	177.983	209.263	169.15	-0.728286	175.841	179.872	154.871	-0.747362	178.599	155.567	169.353	-0.76659	127.646	134.659	134.273	-1.10687	FlhB domain-containing protein
CJJ81176_0865	-	3048.34	2292.83	2175.57	1956.09	2046.81	2089.05	1849.07	-0.562875	1852.76	1464.79	506.309	-1.45414	1733.33	458.823	566.896	-1.98942	775.33	903.931	756.932	-1.91158	hypothetical protein
CJJ81176_0866	-	2989.56	3097.53	2861.69	2808.09	2550.37	2843.83	2755.07	-0.0868688	1931.03	1481.45	450.998	-1.45625	1883.69	453.9	502.494	-1.98442	802.514	915.392	854.346	-1.80275	major facilitator family protein
CJJ81176_0867	-	126.676	57.872	68.7681	38.2922	23.8758	51.8686	62.5625	-1.3878	45.0324	35.8079	9.36033	-2.29651	45.0315	9.846	9.54102	-2.87582	13.001	21.4881	14.4804	-2.91271	integral membrane protein
CJJ81176_0868	-	0	0	0	0	0	0	0	0	0	0	0	0	0	0	0	0	0	0	0	0	integral membrane protein
CJJ81176_0869	hemL	0	0	0	0	0	0	0	0	0	0	0	0	0	0	0	0	0	0	0	0	glutamate-1-semialdehyde aminotransferase
CJJ81176_0870	-	0	0	0	0	0	0	0	0	0	0	0	0	0	0	0	0	0	0	0	0	hypothetical protein
CJJ81176_0871	folD	0	0	0	0	0	0	0	0	0	0	0	0	0	0	0	0	0	0	0	0	bifunctional 5,10-methylene-tetrahydrofolate dehydrogenase/ 5,10-methylene-tetrahydrofolate cyclohydrolase
CJJ81176_0872	lepB	0	0	0	0	0	0	0	0	0	0	0	0	0	0	0	0	0	0	0	0	signal peptidase I
CJJ81176_0873	moeA	367.868	55.1162	25.0066	31.9101	62.9453	39.3486	25.4884	-3.25828	86.8482	88.2706	11.9132	-2.98435	91.5894	15.7536	7.95085	-3.93989	29.5476	28.6508	27.6445	-3.63924	molybdopterin biosynthesis MoeA protein, putative
CJJ81176_0874	murA	0	0	0	0	0	0	0	0	0	0	0	0	0	0	0	0	0	0	0	0	UDP-N-acetylglucosamine 1-carboxyvinyltransferase
CJJ81176_0875	fspA1	1117.79	738.557	722.065	670.113	688.057	817.377	646.479	-0.650609	544.678	401.381	108.92	-1.95285	464.053	115.198	112.902	-2.60994	164.285	176.202	201.41	-2.62799	flagellar secreted protein
CJJ81176_0876	-	1764.35	2879.82	2474.09	2045.44	2207.43	2999.43	3003	0.543739	3165.14	3256.85	1816.76	0.589648	3137.7	1907.17	1473.29	0.227508	2617.92	2767.66	2322.13	0.538126	integral membrane protein
CJJ81176_0877	pabA	745.87	964.533	789.27	583.956	616.43	790.549	829.533	0.0103073	525.378	482.157	208.48	-0.989056	581.593	154.582	253.632	-1.39133	288.385	349.539	294.874	-1.26501	para-aminobenzoate synthase glutamine amidotransferase, component II
CJJ81176_0878	pabB	3518.56	3472.32	3244.6	2954.88	2988.82	3287.39	3223.13	-0.141273	2203.37	1817.04	610.124	-1.38463	2200.44	525.776	729.093	-1.89544	1009.35	1240.58	1166.33	-1.63198	para-aminobenzoate synthase glutamine amidotransferase, component I
CJJ81176_0879	-	284.768	66.1394	60.9536	70.2023	84.6505	50.08	83.4167	-2.04694	143.675	131.573	46.8017	-1.5566	161.808	42.3378	53.2707	-1.97647	59.0953	61.5991	76.3514	-2.1085	phage integrase family site specific recombinase
CJJ81176_0880	dsbA	996.183	647.615	745.509	568.001	603.406	731.526	725.262	-0.578718	597.216	525.46	165.082	-1.4149	590.752	134.89	216.263	-1.94223	284.839	332.349	267.23	-1.75929	thiol:disulfide interchange protein DsbA
CJJ81176_0881	dsbB	1820.09	410.615	714.251	909.439	774.878	661.772	391.595	-1.56611	1675.85	1423.99	556.514	-0.726871	1687.54	495.254	588.363	-1.20408	859.245	1064.38	1012.31	-0.900377	putative disulfide oxidoreductase
CJJ81176_0882	astA	7240.82	10400.4	9638.48	7980.73	8135.13	9989.17	9055.34	0.338339	6990.75	5914.96	2333.28	-0.658605	6603.6	2392.58	2655.59	-1.05895	3182.87	3896.5	3558.24	-1.03472	arylsulfate sulfotransferase, degenerate
CJJ81176_0883	-	1433.98	418.883	606.41	769.034	716.274	486.492	354.521	-1.41372	1280.21	1154.18	331.015	-0.862712	1374.6	368.24	419.01	-1.26396	634.683	762.11	767.463	-0.995563	thiol:disulfide interchange protein DsbA, putative
CJJ81176_0884	-	2776.74	3552.24	3511.86	2798.52	2858.58	3543.16	3343.62	0.227761	2714.81	2336.67	796.479	-0.693923	2439.33	833.956	787.93	-1.24564	1093.26	1441.13	1271.65	-1.13858	cytochrome c family protein, degenerate
CJJ81176_0885	-	2229.5	1196.02	1194.06	1151.96	1248.05	1125.01	961.609	-0.96421	1005.72	906.022	275.704	-1.81894	985.35	255.011	263.173	-2.45937	432.577	478.468	464.69	-2.28027	cytochrome C
CJJ81176_0886	-	24.3219	0	0	0	0	0	0	-4.66231	0	4.16371	0	-3.87284	3.81623	0	0	-3.90634	0	10.0278	0	-3.50795	hypothetical protein
CJJ81176_0887	-	628.315	333.453	378.225	223.371	214.882	304.057	203.907	-1.22294	335.599	313.943	88.4977	-1.57177	380.859	90.5832	129.599	-1.92333	126.464	133.226	142.172	-2.22295	putative periplasmic protein
CJJ81176_0888	-	1014.42	490.534	604.847	437.169	549.143	536.572	537.574	-0.953487	613.299	616.228	182.101	-1.30488	698.37	161.474	194.001	-1.85409	215.107	299.4	254.066	-1.99418	hypothetical protein
CJJ81176_0889	-	0	0	0	0	0	0	0	0	0	0	0	0	0	0	0	0	0	0	0	0	Single-stranded DNA specific exonuclease RECJ?
CJJ81176_0890	flhA	7257.03	4527.79	3729.11	3455.87	3950.36	4383.79	4279.74	-0.846158	88412.6	106697	468987	4.49942	83853.2	509341	478168	5.23498	405126	343139	372079	5.68187	flagellar biosynthesis protein FlhA
CJJ81176_0891	-	1530.25	1540.5	1167.5	1203.01	1208.98	1455.9	1265.15	-0.235514	26561.6	29261.7	151965	5.00193	25920.6	171835	161440	5.87057	124997	108695	113119	6.23583	RrF2 family protein, putative
CJJ81176_0892	rpsO	0	0	0	0	0	0	0	0	0	0	0	0	0	0	0	0	0	0	0	0	30S ribosomal protein S15
CJJ81176_0893	ftsK	4.05364	0	0	0	0	0	0	-2.33732	0	0	0	-2.33732	0	0	0	-2.33732	0	0	0	-2.33732	cell division protein FtsK, putative
CJJ81176_0894	flgL	59.7912	11.0232	0	15.9551	0	7.15429	9.26852	-3.58261	930.67	1473.95	741.168	4.04945	950.24	836.91	1073.37	3.9654	167.831	116.036	122.425	1.14679	lagellar hook-associated protein FlgL
CJJ81176_0897	-	4481.3	4210.87	3735.36	3028.27	3583.54	3670.15	3751.43	-0.297421	3292.73	2937.91	1260.24	-0.960957	3321.64	1188.41	1393.78	-1.34337	1626.3	1906.71	1864.03	-1.31973	ABC transporter, ATP-binding protein
CJJ81176_0898	-	2828.43	5489.57	5301.4	3944.09	4464.77	5458.72	5359.52	0.811784	4579.37	4269.46	1321.51	0.063867	4860.35	1307.55	1437.51	-0.435876	1745.67	2038.5	1904.84	-0.579427	sensor histidine kinase
CJJ81176_0899	-	1350.88	821.231	804.9	606.293	803.095	772.663	653.431	-0.869917	837.388	675.353	215.288	-1.44411	741.874	208.735	248.067	-1.99748	375.846	369.595	356.745	-1.87597	DNA-binding response regulator
CJJ81176_0900	serA	1426.88	1485.38	1389.43	1225.35	1293.63	1457.69	1364.79	-0.0624348	884.565	723.652	291.872	-1.31775	841.86	274.703	359.379	-1.7065	544.858	727.729	608.178	-1.19555	D-3-phosphoglycerate dehydrogenase
CJJ81176_0901	-	647.569	479.511	542.33	424.405	392.865	429.257	340.618	-0.588841	1318.81	1677.14	434.83	0.607676	1432.61	453.9	424.576	0.00825549	2427.63	2307.82	2302.39	1.85502	putative periplasmic protein
CJJ81176_0902	rpsA	26.3487	24.8023	39.0728	12.7641	28.2168	21.4629	13.9028	-0.264646	91.137	91.6015	60.4167	1.55968	99.9851	47.2608	53.2707	1.23089	106.371	110.305	93.4646	1.92878	30S ribosomal protein S1
CJJ81176_0903	ispH	0	0	0	0	0	0	0	0	0	0	0	0	0	0	0	0	0	0	0	0	4-hydroxy-3-methylbut-2-enyl diphosphate reductase
CJJ81176_0904	aroA	0	0	0	0	0	0	0	0	4.2888	0	6.80751	1.78927	6.10596	3.9384	6.36068	2.67097	0	10.0278	0	1.15436	3-phosphoshikimate 1-carboxyvinyltransferase
CJJ81176_0905	pheT	0	0	0	0	0	0	0	0	0	0	0	0	0	0	0	0	0	0	0	0	phenylalanyl-tRNA synthetase subunit beta
CJJ81176_0906	pheS	0	0	0	0	0	0	0	0	8.5776	4.99645	0	1.94792	0	0	0	0	0	0	0	0	phenylalanyl-tRNA synthetase subunit alpha
CJJ81176_0907	-	2139.31	1584.59	1409.75	1241.3	1345.73	1568.58	1422.72	-0.587154	1027.17	855.225	320.804	-1.70436	963.216	342.641	376.075	-2.09804	485.763	537.202	483.12	-2.09084	HIT family protein
CJJ81176_0908	thiJ	1011.38	562.185	551.708	564.809	603.406	647.463	558.428	-0.800195	458.902	348.919	115.728	-1.92919	435.813	108.306	137.55	-2.43109	151.284	256.424	180.347	-2.39646	4-methyl-5(B-hydroxyethyl)-thiazole monophosphate biosynthesis enzyme
CJJ81176_0909	-	217.883	416.127	331.337	373.349	332.091	323.731	345.252	0.690589	214.44	173.21	53.6092	-0.785051	237.369	43.3224	71.5577	-1.25799	86.2791	133.226	126.375	-0.937678	small membrane protein
CJJ81176_0910	-	1578.89	1408.22	1375.36	1059.42	1119.99	1192.98	1130.76	-0.386577	403.147	393.887	234.008	-2.23875	390.782	228.427	259.198	-2.46586	312.023	358.134	389.655	-2.16286	His/Glu/Gln/Arg/opine amino acid ABC transporter permease
CJJ81176_0911	-	470.222	625.568	582.966	580.765	601.236	643.886	764.653	0.421901	134.025	122.413	71.4789	-2.14562	136.621	51.1992	64.4019	-2.59967	106.371	144.686	140.855	-1.85311	amino acid ABC transporter, ATP-binding protein
CJJ81176_0912	-	2314.63	2474.72	2380.31	2055.01	2053.32	2414.57	2268.47	-0.0292656	4910.68	4296.11	594.807	0.00609514	4735.94	486.392	576.437	-1.07312	1114.54	1444	1262.43	-0.869354	amino acid carrier protein
CJJ81176_0913	-	813.769	851.545	754.886	733.933	740.15	849.572	702.09	-0.0798128	558.616	458.84	157.424	-1.24327	524.35	165.413	184.46	-1.68667	242.291	234.936	260.648	-1.72349	RNA methyltransferase
CJJ81176_0914	alr	49.6571	35.8255	50.0132	25.5281	34.7284	44.7143	50.9769	-0.332984	47.1768	50.7972	100.411	0.320353	56.4802	63.0144	75.5331	0.37175	158.375	126.063	96.0974	1.30632	alanine racemase
CJJ81176_0915	-	0	0	0	0	0	0	0	0	0	0	0	0	0	0	0	0	0	0	0	0	affects flagellin glycosylation to alter bacterial motility
CJJ81176_0916	-	3098	1984.18	2169.32	1882.7	1918.75	1888.73	1828.22	-0.673289	1783.07	1434.81	614.378	-1.41294	1769.97	506.084	609.035	-1.9212	715.053	809.384	747.717	-2.0327	hypothetical protein
CJJ81176_0917	-	7.09387	0	7.81456	0	0	8.94286	18.537	-1.22655	12.8664	9.99289	3.40376	0.113422	15.2649	0	0	-1.6756	0	0	0	-3.01683	copper metallochaperone
CJJ81176_0918	-	0	0	0	0	0	0	0	0	0	0	0	0	0	0	0	0	0	0	0	0	hypothetical protein
CJJ81176_0919	-	8.10728	0	0	0	0	0	0	-3.18702	0	0	0	-3.18702	0	0	0	-3.18702	0	0	0	-3.18702	SCO1/SenC family protein
CJJ81176_0920	cysK	0	0	0	0	0	0	0	0	0	0	0	0	0	0	0	0	0	0	0	0	cysteine synthase A
CJJ81176_0921	ciaB	2920.65	2188.11	2006.78	1640.18	1996.88	2019.3	2015.9	-0.567472	1451.76	1192.49	436.532	-1.67964	1395.98	371.194	470.691	-2.22267	613.409	727.729	700.326	-2.10382	invasion antigen B
CJJ81176_0922	-	431.713	305.895	264.132	239.326	282.168	291.537	268.787	-0.651485	363.476	224.84	54.4601	-1.38319	285.454	62.0298	91.4348	-1.8671	101.644	121.766	117.16	-1.92198	Acyl-coenzyme A (CoA) thioesterase
CJJ81176_0923	-	447.927	341.72	332.9	296.764	316.897	304.057	259.519	-0.541542	126.52	91.6015	28.081	-2.68049	103.038	36.4302	38.9592	-3.06115	20.0924	22.9206	26.3281	-4.22662	small bacterial protein of unknown function and broad distribution
CJJ81176_0924	cstA	7674.56	9744.54	8758.56	6857.49	8024.44	9441.87	9583.65	0.176065	4057.21	3399.25	1501.91	-1.48219	3529.25	1399.12	1550.42	-1.96064	789.513	934.015	775.361	-3.20736	carbon starvation protein A
CJJ81176_0925	prsA	0	0	0	0	0	0	0	0	0	0	0	0	0	0	0	0	0	0	0	0	ribose-phosphate pyrophosphokinase
CJJ81176_0926	peb1	857.345	735.801	604.847	520.135	664.181	740.469	713.676	-0.381007	601.504	569.595	51.0564	-1.71436	615.939	44.307	62.0167	-2.82931	380.574	484.198	452.843	-0.970649	amino acid ABC transporter, permease protein PEB1
CJJ81176_0927	peb1	1269.8	1149.17	870.542	759.461	664.181	951.52	732.213	-0.595344	885.637	780.278	74.0317	-1.76775	901.393	65.9682	57.2461	-3.06249	588.589	797.924	658.201	-0.908173	amino acid ABC transporter, permease protein PEB1
CJJ81176_0928	pebA	819.849	485.022	470.436	411.641	412.4	490.069	505.134	-0.829458	788.067	845.232	73.1808	-1.16034	855.598	69.9066	42.1395	-2.57389	859.245	1001.34	939.912	0.184254	bifunctional adhesin/ABC transporter aspartate/glutamate-binding protein
CJJ81176_0929	pebC	924.23	914.928	898.674	765.843	783.56	897.863	831.85	-0.126211	815.944	740.307	61.2676	-1.46419	924.29	81.7218	74.738	-2.3647	508.219	757.812	709.541	-0.509496	amino acid ABC transporter, ATP-binding protein PEB1
CJJ81176_0930	cheR	2172.75	3386.89	3302.43	2603.87	2780.44	2856.35	3209.22	0.469604	2689.08	2096.84	742.019	-0.430846	2572.9	698.081	908.783	-0.88316	1239.82	1346.59	1473.05	-0.686368	chemotaxis protein methyltransferase CheR
CJJ81176_0931	cheB	611.087	421.639	393.854	389.304	401.547	397.063	331.35	-0.653703	262.689	261.481	97.0071	-1.69307	285.454	102.398	100.181	-2.08592	127.646	164.742	135.59	-2.09967	protein-glutamate methylesterase CheB
CJJ81176_0932	rpiB	0	0	0	0	0	0	0	0	0	0	0	0	0	0	0	0	0	0	0	0	ribose 5-phosphate isomerase B
CJJ81176_0934	apt	220.923	192.907	137.536	82.9664	91.1621	159.183	190.005	-0.705215	38.5992	37.4733	45.0998	-2.42729	61.0596	35.4456	48.5002	-2.20305	53.1857	48.7063	43.4413	-2.17091	adenine phosphoribosyltransferase
CJJ81176_0935	-	0	0	0	0	0	0	20.8542	0.741639	0	0	0	0	0	3.9384	0	0.768014	0	0	0	0	DedA family protein
CJJ81176_0936	-	4.05364	0	0	0	0	0	0	-2.33732	5.361	3.33096	0	-0.742676	3.05298	0	0	-1.66433	0	0	0	-2.33732	leucyl aminopeptidase
CJJ81176_0937	engD	165.186	24.8023	10.9404	25.5281	13.0232	35.7714	32.4398	-2.86492	84.7038	50.7972	10.2113	-2.17566	73.2716	8.8614	10.3361	-3.03686	22.4562	24.3531	17.1132	-2.91167	GTP-dependent nucleic acid-binding protein EngD
CJJ81176_0938	argH	1433.98	2166.06	1900.5	2265.62	694.569	785.183	662.699	-0.227489	760.19	577.922	176.144	-1.74744	718.214	186.089	199.566	-2.25821	333.297	401.111	360.694	-1.97512	argininosuccinate lyase
CJJ81176_0939	pckA	0	0	0	0	0	0	0	0	0	0	0	0	0	0	0	0	0	0	0	0	phosphoenolpyruvate carboxykinase
CJJ81176_0940	pycB	575.617	124.011	135.973	63.8203	115.038	141.297	125.125	-2.32614	126.52	94.0997	9.36033	-3.52516	122.119	3.9384	21.4673	-4.59223	4.72762	0	0	-8.33216	pyruvate carboxylase subunit B
CJJ81176_0941	-	3197.31	2695.18	2406.88	1908.23	2007.74	2309.05	2134.08	-0.520615	1403.51	1171.67	815.2	-1.53503	1233.4	753.219	944.561	-1.73861	787.149	987.019	992.568	-1.8007	sodium transporter, putative
CJJ81176_0942	-	210.789	79.9184	76.5827	31.9101	47.7516	80.4857	101.954	-1.67678	70.7652	59.9574	53.6092	-1.77115	90.8262	38.3994	58.8363	-1.81852	50.8219	57.3015	34.2265	-2.15997	member of Neurotransmitter/sodium symporters (NSSs)
CJJ81176_0943	atpE	0	0	0	0	0	0	0	0	0	0	0	0	0	0	0	0	0	0	0	0	F0F1 ATP synthase subunit C
CJJ81176_0945	-	55.7376	16.5348	14.0662	35.1012	21.7053	8.94286	11.5856	-1.71095	19.2996	15.8221	10.2113	-1.85872	32.8196	5.9076	11.9263	-1.97283	8.27334	8.59523	6.58201	-2.69357	hypothetical protein
CJJ81176_0946	hicA3	45.6035	11.0232	12.5033	0	8.68211	7.15429	11.5856	-2.6591	20.3718	18.3203	5.10564	-1.77576	16.0282	0	5.5656	-3.27411	5.90953	0	0	-4.61284	toxin HicA3,toxin-antitoxin system
CJJ81176_0947	hicB3	32.4291	16.5348	26.5695	15.9551	8.68211	30.4057	23.1713	-0.755651	25.7328	33.3096	6.80751	-0.794386	27.4768	9.846	7.15577	-1.29682	14.1829	8.59523	22.3789	-1.15176	antitoxin HicB3,toxin-antitoxin system
CJJ81176_0948	-	254.366	148.814	107.841	63.8203	91.1621	135.931	76.4653	-1.3447	115.798	98.2634	22.9754	-1.96824	116.013	32.4918	18.287	-2.59448	50.8219	74.492	52.6561	-2.10329	hypothetical protein
CJJ81176_0949	-	2545.69	1551.52	1656.69	1381.71	1538.9	1749.22	1571.01	-0.696243	1341.32	1115.04	322.506	-1.69696	1195.24	274.703	381.641	-2.34403	503.492	583.043	673.998	-2.12529	hypothetical protein
CJJ81176_0950	-	1265.75	575.964	673.615	596.72	651.158	611.692	558.428	-1.052	538.245	389.723	104.666	-2.17086	443.446	114.214	143.91	-2.69923	221.016	217.746	205.359	-2.5547	hypothetical protein
CJJ81176_0951	-	720.535	391.325	420.423	405.259	405.888	454.297	412.449	-0.796258	320.588	280.634	85.9449	-1.85867	306.061	79.7526	97.7955	-2.42019	111.099	174.77	144.804	-2.34357	hypothetical protein
CJJ81176_0952	-	1509.98	1173.97	1053.4	1024.32	1117.82	1191.19	1075.15	-0.451054	1335.96	1077.57	360.798	-0.908376	1228.06	317.041	383.231	-1.50719	416.031	525.741	479.171	-1.67715	hypothetical protein
CJJ81176_0953	-	704.32	476.755	406.357	290.382	262.634	302.269	331.35	-1.05873	912.442	1008.45	1104.52	0.512876	827.358	1186.44	1315.87	0.628081	1339.1	1339.42	1355.9	0.932095	hypothetical protein
CJJ81176_0954	-	1468.43	1774.74	1601.98	1289.17	1297.97	1702.72	1603.45	0.0622227	1121.52	1003.45	293.574	-1.08531	1153.26	290.457	302.928	-1.65188	508.219	677.59	593.698	-1.31619	hypothetical protein
CJJ81176_0955	aas	7645.17	8923.31	7608.25	7862.66	7842.11	8654.9	8927.9	0.115978	5447.85	4510.13	1242.37	-1.29017	5251.89	1220.9	1470.11	-1.85502	2214.89	2770.53	2698.63	-1.58429	2-acyl-glycerophospho-ethanolamine acyltransferase
CJJ81176_0956	-	4.05364	0	0	0	0	0	0	-2.33732	0	0	0	-2.33732	0	0	0	-2.33732	0	0	0	-2.33732	hypothetical protein
CJJ81176_0964	-	1791.71	1744.43	1709.83	1241.3	1475.96	1768.9	1705.41	-0.167384	1215.88	1020.11	399.091	-1.17824	1112.81	377.102	434.912	-1.65732	538.949	734.892	616.077	-1.51815	His/Glu/Gln/Arg/opine ABC transporter permease
CJJ81176_0965	-	4.05364	0	0	0	0	0	0	-2.33732	0	0	0	-2.33732	3.05298	0	0	-1.66433	0	0	0	-2.33732	permease, putative
CJJ81176_0966	secA	8.10728	16.5348	0	0	13.0232	0	16.2199	-1.17904	0	0	0	-3.18702	5.34272	0	0	-2.29865	0	0	0	-3.18702	preprotein translocase subunit SecA
CJJ81176_0967	lolA	16.2146	44.0929	45.3244	31.9101	39.0695	48.2914	34.7569	1.25725	41.8158	24.9822	8.50939	0.350735	31.2931	5.9076	5.5656	-0.600137	10.6371	20.0555	13.164	-0.18524	outer-membrane lipoprotein carrier protein
CJJ81176_0968	-	1084.35	994.847	718.939	714.787	655.499	704.697	780.873	-0.522736	830.955	722.819	209.331	-1.11182	883.838	201.843	312.469	-1.50205	358.117	479.9	433.097	-1.36402	hypothetical protein
CJJ81176_0969	-	99.3142	22.0465	7.81456	12.7641	8.68211	0	13.9028	-3.54471	4.2888	14.9893	0	-4.51439	16.7914	0	0	-5.26401	0	0	0	-6.64838	helicase
CJJ81176_0970	-	1515.05	2105.44	1750.46	1381.71	1480.3	1641.91	1564.06	0.11305	1268.41	1096.72	136.15	-1.39615	1187.61	143.752	202.747	-2.21172	355.754	406.841	400.187	-1.96651	putative lipoprotein
CJJ81176_0971	-	0	0	0	0	0	0	0	0	0	0	0	0	0	0	0	0	0	0	0	0	carbon-nitrogen family hydrolase
CJJ81176_0972	-	1827.18	3442	2685.08	2023.1	2213.94	3126.42	2745.8	0.542334	3022.53	2344.17	892.635	0.017487	2881.25	945.216	1064.62	-0.357364	1499.84	1803.57	1509.91	-0.192794	cation efflux family protein
CJJ81176_0973	-	0	0	0	0	0	0	0	0	0	0	0	0	0	0	0	0	0	0	0	0	peptidyl-arginine deiminase family protein
CJJ81176_0974	-	312.13	112.988	103.152	67.0113	88.9916	100.16	78.7824	-1.77509	165.119	129.075	36.5904	-1.74677	143.49	19.692	27.828	-2.82554	52.0038	58.734	55.2889	-2.47619	Secreted protein involved in flagellar motility, interaction stutdy show that it interact with CJJ81176_0729, which is a chaperon for RpoN
CJJ81176_0975	-	4660.67	4232.92	4227.68	3545.22	3904.78	4045.75	4022.54	-0.224295	3183.36	2453.26	760.74	-1.36296	3069.77	818.202	1012.14	-1.77094	1160.63	1538.55	1398.02	-1.77982	Transmembrane methyl-accepting chemotaxis protein
CJJ81176_0976	purH	7093.87	10461	10077.7	5731.06	7336.38	10112.6	10795.5	0.320783	1267.34	888.535	396.538	-3.21237	926.58	298.334	392.772	-3.89118	564.951	528.606	506.815	-3.73207	bifunctional phosphoribosylaminoimidazolecarboxamide formyltransferase/IMP cyclohydrolase
CJJ81176_0977	-	74.9924	13.779	31.2582	25.5281	19.5347	32.1943	11.5856	-1.79893	32.166	10.8256	11.0622	-2.17848	13.7384	3.9384	7.15577	-3.17666	0	0	0	-6.24778	DnaJ domain-containing protein
CJJ81176_0978	purL	2392.66	1331.06	1223.76	769.034	1002.78	1429.07	1473.69	-1.02404	277.7	200.691	71.4789	-3.90565	220.578	66.9528	68.3773	-4.56016	117.009	103.143	103.996	-4.45855	phosphoribosylformylglycinamidine synthase II
CJJ81176_0979	trmE	0	0	0	0	0	0	0	0	0	0	0	0	0	0	0	0	0	0	0	0	tRNA modification GTPase TrmE
CJJ81176_0980	-	250.312	57.872	57.8277	67.0113	73.7979	78.6972	71.831	-1.87775	99.7146	78.2777	29.7829	-2.00433	78.6143	13.7844	18.287	-3.14983	36.6391	37.246	22.3789	-2.9605	homology of HP1451 [PDB:2PTG],inhibitory factor of HP0525 to regulate Cag-mediated secretion
CJJ81176_0981	-	0	0	0	0	0	0	0	0	0	0	0	0	0	0	0	0	0	0	0	0	putative inner membrane protein translocase component YidC
CJJ81176_0982	-	8.10728	0	0	0	0	0	0	-3.18702	0	0	0	-3.18702	0	0	0	-3.18702	0	0	0	-3.18702	hypothetical protein
CJJ81176_0983	rnpA	0	0	0	0	0	0	0	0	0	0	0	0	0	0	0	0	0	0	0	0	ribonuclease P protein component
CJJ81176_0984	rpmH	0	0	0	0	0	0	0	0	0	0	0	0	0	0	0	0	0	0	0	0	50S ribosomal protein L34
CJJ81176_0985	-	913.083	947.998	739.257	820.091	826.971	862.092	943.072	-0.0973311	491.068	476.328	182.101	-1.3835	557.169	140.798	190.025	-1.88622	164.285	197.69	148.754	-2.4263	acetyltransferase
CJJ81176_0986	-	483.397	562.185	500.132	319.101	379.842	511.532	451.84	-0.115662	423.519	316.442	131.045	-0.89174	431.234	123.075	139.935	-1.3035	213.925	237.801	252.749	-1.04184	hypothetical protein
CJJ81176_0987	-	6.08046	0	6.25165	0	0	0	0	-2.34746	4.2888	4.16371	0	-1.23339	6.10596	0	0	-1.88083	0	0	0	-2.82384	hypothetical protein
CJJ81176_0988	-	322.265	110.232	156.291	118.068	171.472	152.029	155.248	-1.17558	123.303	95.7652	34.0376	-2.10825	118.303	9.846	37.369	-3.13676	30.7295	51.5714	52.6561	-2.85336	thioesterase family protein
CJJ81176_0990	-	0	0	0	0	0	0	0	0	0	0	0	0	0	0	0	0	0	0	0	0	putative periplasmic protein
CJJ81176_0991	-	0	0	0	0	0	0	0	0	0	0	0	0	0	0	0	0	0	0	0	0	putative periplasmic protein
CJJ81176_0992	-	0	0	0	0	0	0	0	0	0	0	0	0	0	0	0	0	0	0	0	0	putative periplasmic protein
CJJ81176_0993	-	0	0	0	0	0	0	0	0	0	0	0	0	0	0	0	0	0	0	0	0	putative periplasmic protein
CJJ81176_0995	-	2654.12	4197.1	3608.76	2562.38	3351.29	3730.96	4221.81	0.425051	3352.77	2931.25	1299.38	-0.183202	3414	1254.38	1591.76	-0.484932	1922.96	2070.02	2255	-0.352717	methyltransferase, putative
CJJ81176_0996	-	1282.98	1118.86	1040.9	1001.98	1078.75	1126.8	1040.39	-0.265696	21338.9	27298.9	42161.5	4.50078	21152.6	44345.4	45160.1	4.76291	42573.4	40464.9	39823.8	4.99476	hypothetical protein
CJJ81176_0997	-	63.8449	11.0232	20.3179	0	10.8526	0	0	-4.09077	457.829	715.325	171.039	2.56537	528.929	192.982	144.706	1.92653	287.203	244.964	263.281	2.03414	putative lipoprotein
CJJ81176_0998	-	2488.94	1716.87	1666.06	1372.14	1695.18	1790.36	1677.6	-0.595107	4821.68	6170.61	1985.24	0.645733	5403.01	1783.11	1726.93	0.0366503	2841.3	2942.43	2996.13	0.233272	thermonuclease family protein
CJJ81176_0999	pepD	3437.49	2838.48	2946.09	2757.04	2849.9	3040.57	2660.07	-0.272308	2188.36	1611.35	576.086	-1.4396	1985.2	606.513	724.323	-1.84588	924.25	1174.68	1057.07	-1.71416	aminoacyl-histidine dipeptidase
CJJ81176_1000	cjaB	2206.19	1490.89	1680.13	1254.07	1471.62	1784.99	1642.85	-0.51446	1451.76	1210.81	331.866	-1.39922	1359.34	313.103	337.116	-2.07259	659.503	752.082	643.721	-1.68913	CjaB protein
CJJ81176_1001	cjaA	738.776	168.104	187.549	95.7304	201.859	168.126	192.322	-2.16134	186.563	184.869	33.1866	-2.8027	231.263	63.0144	65.9921	-2.88899	67.3686	91.6824	90.8318	-3.14748	CjaA protein
CJJ81176_1002	jlpA	1515.05	2532.59	2361.56	1732.72	1923.09	2616.68	2229.08	0.543844	1606.16	1379.02	345.481	-0.726967	1524.96	343.625	395.953	-1.3537	634.683	785.031	803.006	-1.03888	surface-exposed lipoprotein
CJJ81176_1003	-	1185.69	562.185	565.774	526.517	538.291	509.743	563.063	-1.12302	428.88	360.577	112.324	-2.18931	430.47	106.337	114.492	-2.76247	146.556	200.555	204.042	-2.69942	hypothetical protein
CJJ81176_1004	hipO	2804.11	2124.73	2172.45	1994.38	2179.21	2266.12	1888.46	-0.416737	1549.33	1371.52	473.122	-1.48381	1563.89	509.038	555.765	-1.8781	605.136	842.332	742.451	-1.95332	hippurate hydrolase
CJJ81176_1005	-	1850.49	1959.38	2077.11	1920.99	1944.79	2085.47	1923.22	0.100432	1271.63	1041.76	416.109	-1.17311	1347.13	336.733	395.953	-1.71137	528.312	646.075	643.721	-1.61504	hypothetical protein
CJJ81176_1006	-	559.403	548.406	556.397	596.72	475.345	541.937	435.62	-0.0972606	471.768	354.748	93.6033	-1.15581	430.47	94.5216	113.697	-1.73947	138.283	250.694	194.828	-1.56004	hypothetical protein
CJJ81176_1007	-	7.09387	0	0	0	0	0	0	-3.01683	0	0	0	-3.01683	4.57947	0	3.18034	-1.50225	0	0	0	-3.01683	hypothetical protein
CJJ81176_1008	-	843.158	870.835	753.323	587.147	546.973	733.314	651.114	-0.305672	588.638	478.826	127.641	-1.34895	503.742	148.675	174.124	-1.8356	216.289	283.642	246.167	-1.76609	hypothetical protein
CJJ81176_1009	-	12.1609	0	0	0	0	0	0	-3.71819	5.361	3.33096	0	-2.12354	0	0	0	-3.71819	0	0	0	-3.71819	iron-sulfur cluster-binding domain-containing protein
CJJ81176_1010	hemN	0	0	0	0	0	0	0	0	0	4.16371	0	0.789469	0	0	0	0	0	0	0	0	coproporphyrinogen III oxidase
CJJ81176_1011	-	0	0	0	0	0	0	0	0	0	0	0	0	0	0	0	0	0	0	0	0	hypothetical protein
CJJ81176_1012	argF	133.77	19.2907	26.5695	35.1012	23.8758	10.7314	30.1227	-2.49926	86.8482	89.936	28.9319	-1.11858	98.4587	17.7228	31.8034	-1.77485	28.3657	53.0039	43.4413	-1.70606	ornithine carbamoyltransferase
CJJ81176_1013	hemB	0	0	0	0	0	0	0	0	0	0	0	0	0	0	0	0	0	0	0	0	delta-aminolevulinic acid dehydratase
CJJ81176_1014	ribA	0	0	0	0	0	0	0	0	0	0	0	0	0	0	0	0	0	0	0	0	GTP cyclohydrolase II
CJJ81176_1015	gidB	625.274	1871.19	1653.56	1458.29	1521.54	1702.72	1659.07	1.38894	851.327	716.99	318.251	-0.110107	900.63	272.734	372.895	-0.470813	378.21	469.872	479.171	-0.506168	methyltransferase GidB
CJJ81176_1016	-	1197.85	507.069	593.906	382.922	451.47	504.377	412.449	-1.34668	911.37	734.478	239.114	-1.13957	817.436	227.443	265.559	-1.70386	291.931	361	379.124	-1.80591	hypothetical protein
CJJ81176_1017	-	4735.67	3670.74	3783.81	3730.3	3811.44	4054.69	4108.27	-0.296221	2826.32	2225.92	715.64	-1.51927	2557.64	653.774	834.84	-2.08196	1003.44	1323.66	1142.64	-2.04199	hypothetical protein
CJJ81176_1018	-	592.845	518.092	498.569	290.382	436.276	550.88	468.06	-0.393044	389.209	303.95	86.7958	-1.44174	377.043	88.614	85.8692	-2.051	113.463	164.742	172.449	-1.99731	LysR family transcriptional regulator
CJJ81176_1019	rpoD	0	0	0	0	0	0	0	0	0	0	0	0	0	0	0	0	0	0	0	0	RNA polymerase sigma factor RpoD
CJJ81176_1020	sixA	1763.33	3673.49	3724.42	2926.16	2973.62	3806.08	3482.65	0.951949	3510.38	3045.33	937.735	0.290177	3532.3	835.925	1070.98	-0.264302	1496.29	1922.47	1815.32	-0.0234299	phosphohistidine phosphatase SixA
CJJ81176_1021	-	3041.24	8479.62	7294.11	6031.02	6368.33	8095.08	7952.39	1.26548	6170.51	5222.95	1555.52	0.277893	6041.09	1527.11	1796.1	-0.254313	2474.91	3204.59	2797.36	-0.114094	rhomboid family protein
CJJ81176_1022	-	0	0	0	0	0	0	0	0	0	0	0	0	0	0	0	0	0	0	0	0	Putative calcium-regulated periplasmic protein, [pdb:3bd7]
CJJ81176_1023	-	17.228	0	15.6291	12.7641	19.5347	10.7314	11.5856	-0.954002	18.2274	12.4911	3.40376	-0.802161	16.0282	6.8922	0	-1.83132	0	7.16269	5.26561	-2.29592	cell division protein FtsH, putative
CJJ81176_1024	-	41.5498	0	12.5033	0	0	12.52	9.26852	-3.59901	72.9096	65.7865	23.8263	0.223243	70.9818	18.7074	25.4427	-0.346073	33.0934	20.0555	30.2773	-0.592885	MiaB-like tRNA modifying enzyme
CJJ81176_1025	-	1431.95	1383.42	1480.08	1081.75	1232.86	1489.88	1195.64	-0.137494	2066.13	1842.86	822.007	0.0307902	1873.77	809.341	926.275	-0.354194	1449.02	1597.28	1527.03	0.0890991	mechanosensitive ion channel family protein
CJJ81176_1026	aroB	0	0	0	0	0	0	0	0	0	0	0	0	0	0	0	0	0	0	0	0	3-dehydroquinate synthase
CJJ81176_1027	-	4088.1	3654.2	3021.11	3519.69	3301.37	3629.01	3220.81	-0.272997	4031.47	3717.36	537.794	-1.02707	4300.89	556.299	538.273	-1.90826	938.433	961.233	958.341	-2.1003	TrkA domain-containing protein
CJJ81176_1028	tgt	854.305	598.01	451.681	395.686	442.787	561.612	514.403	-0.803642	659.403	585.417	250.176	-0.895115	632.73	211.689	268.739	-1.36838	328.57	353.837	306.722	-1.37332	queuine tRNA-ribosyltransferase
CJJ81176_1029	-	1381.28	3003.83	2652.26	1860.36	2398.43	2918.95	2773.6	0.895006	1605.08	1239.12	378.668	-0.601436	1540.23	394.824	489.773	-1.047	765.875	876.713	843.814	-0.738518	hypothetical protein
CJJ81176_1031	-	322.265	187.395	264.132	197.843	210.541	202.109	139.028	-0.709215	206.935	210.683	33.1866	-1.4962	193.864	33.4764	54.0658	-2.17092	88.6429	93.115	55.2889	-2.05082	membrane protein
CJJ81176_1032	-	68.9119	16.5348	35.947	25.5281	43.4105	21.4629	27.8056	-1.31421	41.8158	39.1388	18.7207	-1.11125	42.7417	4.923	10.3361	-2.28743	13.001	7.16269	11.8476	-2.62082	CcmF/CcyK/CcsA family cytochrome c biogenesis protein
CJJ81176_1033	livF	578.657	548.406	490.754	373.349	414.571	479.337	477.329	-0.328978	513.584	403.879	102.113	-1.06016	506.795	64.9836	116.878	-1.87463	126.464	151.849	164.55	-1.97205	high affinity branched-chain amino acid ABC transporter, ATP-binding protein
CJJ81176_1034	livG	421.579	112.988	146.914	89.3484	112.867	109.103	78.7824	-1.97796	318.443	268.975	57.0129	-1.30494	341.934	59.076	82.6889	-1.81725	63.8229	118.901	88.199	-2.25538	high affinity branched-chain amino acid ABC transporter, ATP-binding protein
CJJ81176_1035	livM	195.588	19.2907	14.0662	19.1461	34.7284	30.4057	16.2199	-3.14797	92.2092	84.1068	16.1678	-1.93395	74.0348	9.846	7.95085	-3.34217	9.45524	17.1905	13.164	-3.82056	high affinity branched-chain amino acid ABC transporter, permease protein
CJJ81176_1036	livH	0	0	0	0	0	0	0	0	0	0	0	0	0	0	0	0	0	0	0	0	high affinity branched-chain amino acid ABC transporter, permease protein
CJJ81176_1037	livK	160.119	63.3836	64.0794	38.2922	52.0926	82.2743	34.7569	-1.56543	314.155	275.637	57.0129	0.0913754	327.432	57.1068	77.9184	-0.49119	112.281	159.012	165.867	-0.155865	high affinity branched-chain amino acid ABC transporter, periplasmic amino acid-binding protein
CJJ81176_1038	livJ	129.717	11.0232	0	0	0	19.6743	0	-5.70404	78.2706	66.6193	57.8639	-0.941169	109.907	39.384	58.0412	-1.02611	40.1848	51.5714	46.0741	-1.4846	high affinity branched-chain amino acid ABC transporter, periplasmic amino acid-binding protein
CJJ81176_1039	-	314.157	24.8023	92.2118	57.4383	17.3642	53.6572	27.8056	-2.9799	185.491	108.256	7.65845	-2.49038	141.2	3.9384	10.3361	-3.98037	34.2753	45.8412	23.6953	-3.19444	cytochrome c family protein
CJJ81176_1040	-	207.749	60.6278	56.2648	92.5394	69.4569	51.8686	30.1227	-1.84638	126.52	90.7688	28.9319	-1.56625	114.487	28.5534	24.6476	-2.2331	29.5476	50.1388	38.1757	-2.40522	porin domain-containing protein
CJJ81176_1041	-	881.667	435.418	528.264	459.506	581.701	506.166	500.5	-0.817806	531.811	450.513	176.144	-1.33743	526.639	144.736	187.64	-1.85569	263.565	290.805	210.624	-1.79849	hypothetical protein
CJJ81176_1042	asd	0	0	0	0	0	0	0	0	0	0	0	0	0	0	0	0	0	0	0	0	aspartate-semialdehyde dehydrogenase
CJJ81176_1043	flgS	2097.76	2910.13	2236.53	1767.82	1675.65	2387.74	2247.62	0.0466534	58781.2	75085.8	214054	5.54701	61357.3	215944	233497	6.11745	203902	171412	179480	6.45738	sigma-54 dependent DNA-binding response regulator
CJJ81176_1044	flgQ	94.2472	44.0929	51.5761	38.2922	39.0695	53.6572	9.26852	-1.41289	1000.36	1470.62	342.078	3.06417	1184.56	334.764	275.895	2.33168	553.132	640.344	501.55	2.56378	flagellar protein FlgQ
CJJ81176_1045	flgP	291.862	184.639	190.675	172.315	184.495	198.531	176.102	-0.6607	3127.61	4559.26	987.941	3.04457	3501.01	1176.6	764.872	2.32477	1774.04	1899.55	1846.91	2.65176	flagellar protein FlgP
CJJ81176_1046	gyrA	161.132	115.744	128.159	95.7304	117.208	69.7543	71.831	-0.725607	94.3536	72.4485	31.4848	-1.40917	96.1689	25.5996	19.8771	-2.10116	22.4562	50.1388	38.1757	-2.16765	DNA gyrase subunit A
CJJ81176_1047	ctsW	905.989	421.639	514.198	577.574	510.074	516.897	481.963	-0.851891	454.613	301.452	92.7524	-1.9506	371.7	92.5524	110.517	-2.52804	160.739	177.635	197.46	-2.34124	transformation system protein
CJJ81176_1048	mapA	1288.04	603.522	492.317	590.338	455.811	527.629	463.426	-1.30963	755.901	605.403	182.952	-1.55499	630.441	159.505	188.435	-2.26724	290.749	340.944	362.011	-1.96206	Outer membrane lipoprotein-sorting protein
CJJ81176_1049	lepA	1256.63	746.824	890.86	772.225	809.606	763.72	880.509	-0.635249	1199.79	996.791	298.68	-0.823277	1131.89	262.888	394.362	-1.35762	372.3	502.821	400.187	-1.57346	GTP-binding protein LepA
CJJ81176_1050	cmeD	780.326	462.976	484.503	472.27	397.206	549.092	370.741	-0.785312	480.346	438.855	78.2864	-1.60951	558.696	63.999	100.976	-2.33547	193.832	270.75	182.98	-1.87124	hypothetical protein
CJJ81176_1051	-	870.52	738.557	786.145	737.124	772.707	849.572	743.799	-0.176162	601.504	446.349	102.113	-1.52467	544.957	122.09	104.156	-2.18319	221.016	283.642	277.761	-1.74392	hypothetical protein
CJJ81176_1052	cmeF	5068.07	2866.04	2905.45	2827.24	2648.04	2877.81	2625.31	-0.861269	2561.49	2061.87	570.129	-1.81036	2362.24	462.762	562.92	-2.57312	1099.17	1256.34	1137.37	-2.12336	AcrB/AcrD/AcrF family protein
CJJ81176_1053	fedC	1363.04	947.998	1047.15	740.315	822.63	958.674	857.338	-0.614419	731.241	589.581	193.163	-1.63924	744.164	144.736	246.476	-2.18707	276.566	349.539	327.784	-2.1033	adenylosuccinate lyase
CJJ81176_1054	-	496.571	82.6742	78.1456	28.7191	34.7284	44.7143	57.9282	-3.2686	87.9204	86.6051	48.5035	-2.77314	82.4305	41.3532	42.1395	-3.21948	26.0019	25.7857	40.8085	-3.99739	arginyl-tRNA-protein transferase
CJJ81176_1055	-	125.663	0	15.6291	25.5281	17.3642	21.4629	9.26852	-3.51259	17.1552	12.4911	0	-4.33943	17.5546	3.9384	7.15577	-3.80299	5.90953	21.4881	21.0624	-3.07045	hypothetical protein
CJJ81176_1056	accC-1	3802.32	2221.18	2172.45	2374.11	1910.06	2140.92	1967.24	-0.8389	1754.12	1413.16	133.597	-2.45451	1815	91.5678	120.853	-3.79705	20.0924	45.8412	44.7577	-6.73828	acetyl-CoA carboxylase subunit A
CJJ81176_1057	ftsW	0	0	0	0	0	0	0	0	0	0	0	0	0	0	0	0	0	0	0	0	cell cycle protein FtsW
CJJ81176_1058	murG	0	0	0	0	0	0	0	0	5.361	0	0	0.889751	3.05298	0	0	0.672995	0	0	0	0	undecaprenyldiphospho-muramoylpentapeptide beta-N- acetylglucosaminyltransferase
CJJ81176_1059	-	427.659	195.662	210.993	232.944	199.688	218.206	222.444	-1.00265	169.408	139.068	57.8639	-1.93631	137.384	28.5534	48.5002	-2.86797	76.8239	75.9245	92.1482	-2.3807	hypothetical protein
CJJ81176_1060	-	2185.93	1033.43	1180	1049.84	1195.96	1309.23	1158.56	-0.925043	977.847	781.944	245.921	-1.92948	896.05	260.919	253.632	-2.48326	411.303	446.952	409.401	-2.36947	putative transmembrane transport protein
CJJ81176_1061	-	3130.42	3389.64	3271.17	2600.68	2993.16	3595.03	3447.89	0.0308367	2354.55	1821.2	642.459	-1.15826	2262.26	667.559	721.142	-1.60419	1154.72	1296.45	1265.06	-1.33855	putative transmembrane transport protein
CJJ81176_1062	-	3607.74	3097.53	3199.28	2648.54	2539.52	2629.2	2497.87	-0.388647	2312.74	1917.8	859.449	-1.20697	2177.54	941.277	1096.42	-1.46093	1142.9	1270.66	1312.45	-1.54015	hypothetical protein
CJJ81176_1063	-	1670.1	1419.24	1212.82	1305.12	1265.42	1280.62	1339.3	-0.358756	1394.93	1186.66	376.115	-0.966657	1380.71	331.81	434.117	-1.51456	501.128	676.158	579.217	-1.52135	AraC family transcriptional regulator
CJJ81176_1064	-	0	0	0	0	0	0	0	0	0	0	0	0	0	0	0	0	0	0	0	0	thiamine-phosphate pyrophosphorylase, putative
CJJ81176_1065	thiH	5.06705	0	0	0	0	0	0	-2.601	0	0	0	-2.601	0	0	0	-2.601	0	0	0	-2.601	thiamine biosynthesis protein ThiH
CJJ81176_1066	thiG	0	0	0	0	0	0	0	0	0	0	0	0	0	0	0	0	0	0	0	0	thiazole synthase
CJJ81176_1067	thiF	12.1609	0	0	0	0	0	9.26852	-3.15816	0	0	0	-3.71819	0	0	0	-3.71819	0	0	0	-3.71819	thiamine biosynthesis protein ThiF
CJJ81176_1068	thiS	0	0	0	0	0	0	0	0	0	0	0	0	0	0	0	0	0	0	0	0	thiamine biosynthesis protein ThiS
CJJ81176_1069	dapE	0	0	0	0	0	0	0	0	0	0	0	0	0	0	0	0	0	0	0	0	succinyl-diaminopimelate desuccinylase
CJJ81176_1070	lysE	1581.93	1138.15	1247.2	1394.47	1502	1130.38	954.658	-0.381091	4133.33	5731.76	2156.28	1.22943	4878.66	3188.13	1924.11	0.972361	2926.4	3141.56	2831.58	0.905291	amino acid transporter LysE
CJJ81176_1071	ndpA	597.912	157.081	171.92	98.9214	199.688	159.183	111.222	-2.03223	232.667	186.534	51.0564	-2.18576	211.419	49.23	69.1724	-2.72151	68.5505	73.0594	53.9725	-3.18912	NAD-dependent deacetylase, sir2 homolog
CJJ81176_1072	mutS	331.385	369.278	532.953	864.765	870.381	525.84	442.572	0.781999	4002.52	6337.99	3264.2	3.7133	4700.06	3475.64	2169.79	3.30537	3186.42	3134.39	2843.43	3.1988	recombination and DNA strand exchange inhibitor protein
CJJ81176_1073	-	13.1743	27.5581	0	0	10.8526	10.7314	41.7083	-0.929923	0	0	0	-3.82521	10.6854	0	0	-2.643	0	0	0	-3.82521	hypothetical protein
CJJ81176_1074	murC	0	0	0	0	0	0	0	0	6.4332	3.33096	0	1.66956	3.81623	0	0	0.755968	4.72762	0	0	0.839312	UDP-N-acetylmuramate--L-alanine ligase
CJJ81176_1075	-	5766.31	3590.82	3574.38	3497.35	3496.72	3491.29	3079.47	-0.740694	3860.99	3335.96	1267.9	-1.18408	3625.42	1178.57	1581.42	-1.60825	1831.95	1929.63	1853.5	-1.62314	putative integral membrane protein
CJJ81176_1076	-	297.943	79.9184	107.841	98.9214	95.5032	126.989	99.6366	-1.55829	107.22	85.7723	35.7395	-2.09164	94.6424	37.4148	46.115	-2.4233	82.7334	85.9523	109.261	-1.6855	carbon-nitrogen family hydrolase
CJJ81176_1077	-	93.2338	55.1162	67.2052	98.9214	60.7747	71.5429	60.2454	-0.45632	65.4042	54.1282	25.5282	-1.03571	72.5083	26.5842	25.4427	-1.32137	43.7305	64.4642	57.9217	-0.759322	exodeoxyribonuclease VII, small subunit, putative
CJJ81176_1078	guaB	30.4023	0	15.6291	0	0	7.15429	0	-3.79227	24.6606	29.9787	16.1678	-0.394024	32.0563	7.8768	7.15577	-1.23123	11.8191	14.3254	0	-2.43344	inosine 5'-monophosphate dehydrogenase
CJJ81176_1079	gatA	5.06705	0	0	0	0	0	0	-2.601	0	0	0	-2.601	0	0	0	-2.601	0	0	0	-2.601	aspartyl/glutamyl-tRNA amidotransferase subunit A
CJJ81176_1080	ileS	5.06705	11.0232	0	0	0	0	0	-2.00304	5.361	7.49467	0	-0.682392	8.3957	0	0	-1.52366	0	0	0	-2.601	isoleucyl-tRNA synthetase
CJJ81176_1081	cinA	2412.93	2086.15	2114.62	1956.09	2035.95	2112.3	2131.76	-0.219724	5065.07	4130.4	2066.08	0.540313	4656.56	1865.82	2402.75	0.190429	5741.7	6301.73	6116.01	1.32546	competence/damage-inducible domain-containing protein
CJJ81176_1082	-	1030.64	2284.56	2011.47	1646.56	1816.73	2031.82	2073.83	0.931806	956.403	805.261	303.785	-0.74081	903.683	267.811	295.772	-1.30908	378.21	502.821	440.995	-1.23355	acetyltransferase
CJJ81176_1083	-	534.067	482.266	559.522	494.607	503.562	538.36	563.063	-0.0312331	410.653	318.94	114.877	-1.10911	394.598	105.352	127.214	-1.60924	174.922	186.23	161.918	-1.61176	nitroreducatase family protein, authentic frameshift
CJJ81176_1084	rdxA	1349.86	1124.37	939.31	1158.34	1124.33	1192.98	1061.25	-0.299189	719.446	647.04	179.548	-1.62336	734.242	210.704	220.239	-2.05385	299.022	381.055	317.253	-2.02613	nitroreductase family protein
CJJ81176_1085	pgsA	0	0	0	0	0	0	0	0	0	0	0	0	0	0	0	0	0	0	0	0	CDP-diacylglycerol--glycerol-3-phosphate 3-phosphatidyltransferase
CJJ81176_1086	-	589.805	691.708	479.814	957.304	319.067	339.829	294.276	-0.3414	586.494	474.662	101.262	-0.950422	563.275	84.6756	106.541	-1.76993	156.012	173.337	165.867	-1.8322	membrane-associated zinc metalloprotease, PDZ domain
CJJ81176_1087	virK	595.885	195.662	185.986	194.652	160.619	168.126	141.345	-1.77628	268.05	232.335	11.0622	-2.71117	325.143	11.8152	21.4673	-3.71501	23.6381	17.1905	22.3789	-4.76962	hypothetical protein
CJJ81176_1088	rpsF	0	0	0	0	0	0	0	0	0	0	0	0	0	0	0	0	0	0	0	0	30S ribosomal protein S6
CJJ81176_1089	ssb	0	0	0	0	0	0	0	0	0	0	0	0	0	0	0	0	0	0	0	0	single-stranded DNA-binding protein
CJJ81176_1090	rpsR	4.05364	0	0	0	0	0	0	-2.33732	0	0	0	-2.33732	0	0	0	-2.33732	0	0	0	-2.33732	30S ribosomal protein S18
CJJ81176_1091	lon	13.1743	19.2907	0	0	0	0	13.9028	-2.45183	0	0	0	-3.82521	0	0	0	-3.82521	0	0	0	-3.82521	ATP-dependent protease La
CJJ81176_1092	comL	0	0	0	0	0	0	0	0	0	0	0	0	0	0	0	0	0	0	0	0	DNA uptake lipoprotein
CJJ81176_1093	fliW	38.5096	0	0	0	0	0	0	-5.30413	0	0	0	-5.30413	0	0	0	-5.30413	0	0	0	-5.30413	flagellar assembly protein FliW
CJJ81176_1094	proC	2272.07	1614.9	1511.34	1155.15	1330.53	1520.29	1476.01	-0.671389	214.44	120.747	16.1678	-4.89025	151.886	33.4764	18.287	-5.60596	67.3686	70.1944	105.312	-4.82339	pyrroline-5-carboxylate reductase
CJJ81176_1095	ctsT	353.68	457.464	404.794	271.236	368.99	456.086	349.887	0.0990426	340.96	284.797	62.9695	-0.945094	353.383	95.5062	116.878	-1.15609	148.92	214.881	197.46	-0.932093	transformation system protein
CJJ81176_1096	-	2367.33	2703.45	2325.61	1924.18	2105.41	2201.73	2446.89	-0.0598385	2166.92	1972.76	1141.96	-0.480524	2331.71	1058.44	1309.51	-0.678721	1530.57	1538.55	1516.5	-0.630799	hypothetical protein
CJJ81176_1097	-	2119.04	2648.33	2680.39	2115.64	2504.79	2868.87	2794.46	0.289195	1793.79	1537.24	722.448	-0.751407	1856.98	627.19	803.831	-1.11417	1106.26	1250.61	1192.66	-0.842035	hypothetical protein
CJJ81176_1098	hemD	23.3084	11.0232	6.25165	0	17.3642	0	16.2199	-2.1449	20.3718	11.6584	3.40376	-1.19725	15.2649	0	3.18034	-2.57428	11.8191	14.3254	6.58201	-1.08984	uroporphyrinogen-III synthase
CJJ81176_1099	thiE	4.05364	0	9.37747	0	0	0	11.5856	-1.16581	5.361	3.33096	0	-0.742676	0	0	0	-2.33732	0	0	0	-2.33732	thiamine-phosphate pyrophosphorylase
CJJ81176_1100	thiD	0	0	0	0	0	0	0	0	0	0	0	0	0	0	0	0	0	0	0	0	phosphomethylpyrimidine kinase
CJJ81176_1101	-	398.27	165.348	193.801	153.169	167.131	153.817	145.979	-1.28795	213.368	162.385	62.9695	-1.60943	180.889	55.1376	65.9921	-2.17998	100.462	107.44	96.0974	-1.96558	endonuclease III, putative
CJJ81176_1102	-	769.179	432.662	451.681	354.203	377.672	397.063	289.641	-1.01571	353.826	343.922	83.3921	-1.82234	358.725	104.368	108.927	-2.2589	153.648	173.337	184.296	-2.17163	hypothetical protein
CJJ81176_1103	mfd	5376.14	3786.48	3955.73	3752.63	4002.45	3757.79	3612.41	-0.497055	2865.99	2311.69	666.286	-1.71168	2923.99	637.036	832.454	-2.2144	1105.08	1356.61	1143.95	-2.16623	transcription-repair coupling factor
CJJ81176_1104	ccmA	265.514	449.197	268.821	277.618	230.076	298.691	273.421	0.140638	224.09	218.178	38.2923	-1.0959	238.133	47.2608	67.5823	-1.52666	80.3696	136.091	105.312	-1.33221	cytoskeletal protein involved in cell shape determination
CJJ81176_1105	-	2797.01	2033.79	1941.14	2007.15	2092.39	2021.09	2062.25	-0.465238	1622.24	1476.45	730.106	-1.21436	1703.56	439.131	556.56	-1.90353	668.958	892.471	756.932	-1.86448	M24/M37 family peptidase
CJJ81176_1106	folC	0	0	0	0	0	0	0	0	0	0	0	0	0	0	0	0	0	0	0	0	folC bifunctional protein
CJJ81176_1107	-	1564.71	1314.52	1153.43	986.023	1011.47	1158.99	1184.05	-0.469995	644.392	471.331	131.896	-2.18865	625.861	144.736	150.271	-2.70586	230.472	260.722	227.738	-2.70455	hypothetical protein
CJJ81176_1108	LptE	0	0	0	0	0	0	0	0	0	0	0	0	0	0	0	0	0	0	0	0	putative lipoprotein
CJJ81176_1109	leuS	0	0	0	0	0	0	0	0	0	0	0	0	0	0	0	0	0	0	0	0	leucyl-tRNA synthetase
CJJ81176_1110	secF	23.3084	0	0	0	8.68211	0	9.26852	-3.49747	17.1552	5.82919	0	-2.28538	8.3957	0	0	-3.52605	0	0	0	-4.60339	preprotein translocase subunit SecF
CJJ81176_1111	secD	0	0	0	0	0	0	0	0	0	0	0	0	0	0	0	0	0	0	0	0	preprotein translocase subunit SecD
CJJ81176_1112	yajC	0	0	0	0	0	0	0	0	0	0	0	0	0	0	0	0	0	0	0	0	preprotein translocase subunit YajC
CJJ81176_1113	cutE	848.225	529.115	609.536	472.27	551.314	515.109	523.671	-0.672209	459.974	363.075	119.132	-1.64163	459.474	120.121	151.066	-2.05806	187.923	226.341	209.308	-2.02776	apolipoprotein N-acyltransferase
CJJ81176_1114	metK	0	0	0	0	0	0	0	0	0	0	0	0	0	0	0	0	0	0	0	0	S-adenosylmethionine synthetase
CJJ81176_1115	sstT	3538.83	1642.46	1719.2	1688.05	1873.16	1523.86	1559.43	-1.08828	675.486	445.516	133.597	-3.3638	502.215	153.598	153.451	-3.94999	195.014	246.397	240.902	-3.96154	serine/threonine transporter SstT
CJJ81176_1116	pyrB	1464.38	788.161	983.071	654.158	790.072	903.229	804.044	-0.846453	140.458	59.9574	3.40376	-5.44616	39.6888	0	3.97543	-7.96326	8.27334	8.59523	9.21482	-7.24106	aspartate carbamoyltransferase catalytic subunit
CJJ81176_1117	pepF	1155.29	1088.54	934.621	922.203	939.838	867.457	1163.2	-0.236113	663.692	581.253	178.697	-1.49146	731.189	192.982	215.468	-1.884	339.207	462.71	393.604	-1.54475	oligoendopeptidase F
CJJ81176_1118	-	153.025	13.779	40.6357	28.7191	65.1158	23.2514	41.7083	-2.23003	58.971	27.4805	20.4225	-2.21397	43.505	9.846	11.9263	-3.06461	33.0934	27.2182	21.0624	-2.47586	SsrA peptide-binding protein
CJJ81176_1119	UvrD	1438.03	460.22	420.423	497.798	499.221	364.869	398.546	-1.71512	601.504	500.477	170.188	-1.94945	531.982	145.721	179.689	-2.57347	248.2	306.563	268.546	-2.39078	ATP-dependent DNA helicase UvrD
CJJ81176_1120	truB	1866.7	1477.11	1442.57	1707.19	1601.85	1638.33	1561.75	-0.250649	868.482	706.997	253.58	-1.79252	747.217	248.119	287.026	-2.3077	349.844	398.246	393.604	-2.29369	tRNA pseudouridine synthase B
CJJ81176_1121	csrA	0	0	0	0	0	0	0	0	0	0	0	0	0	0	0	0	0	0	0	0	carbon storage regulator
CJJ81176_1122	ispE	0	0	0	0	0	0	0	0	0	0	0	0	0	0	0	0	0	0	0	0	4-diphosphocytidyl-2-C-methyl-D-erythritol kinase
CJJ81176_1123	smpB	0	0	0	0	0	0	0	0	0	0	0	0	0	0	0	0	0	0	0	0	SsrA-binding protein
CJJ81176_1124	-	20.2682	0	0	0	0	0	0	-4.41063	0	0	0	-4.41063	0	0	0	-4.41063	0	0	0	-4.41063	thioredoxin domain-containing protein
CJJ81176_1125	clpS	29.3889	0	0	0	0	0	0	-4.92547	4.2888	0	0	-4.12449	0	0	0	-4.92547	0	0	0	-4.92547	ATP-dependent Clp protease adaptor protein
CJJ81176_1126	clpA	463.129	0	9.37747	12.7641	32.5579	12.52	9.26852	-5.63438	58.971	22.484	4.2547	-4.57391	38.9255	6.8922	9.54102	-4.95918	4.72762	5.73015	15.7968	-5.74548	ATP-dependent Clp protease, ATP-binding subunit ClpA
CJJ81176_1127	aat	498.598	234.244	275.072	178.697	214.882	255.766	199.273	-1.1512	344.176	287.296	97.858	-1.22133	299.955	109.291	106.541	-1.70885	119.372	140.389	129.007	-1.93885	leucyl/phenylalanyl-tRNA--protein transferase
CJJ81176_1128	-	3578.35	4062.06	3746.3	3047.42	3446.8	4081.52	3737.53	0.0359823	3002.16	2472.41	839.026	-0.959203	2851.48	800.48	907.988	-1.48794	1401.74	1653.15	1457.26	-1.2535	methyl-accepting chemotaxis protein
CJJ81176_1129	-	3116.24	2372.75	2621	2147.55	2007.74	2219.62	2175.79	-0.470159	2022.17	1656.32	580.341	-1.31929	1877.58	513.961	620.962	-1.88458	836.789	1040.02	1001.78	-1.70471	MarC family integral membrane protein
CJJ81176_1130	msrB	243.219	66.1394	109.404	127.641	84.6505	107.314	53.294	-1.46451	90.0648	60.7901	28.9319	-2.14478	67.1656	4.923	29.4182	-3.40398	24.82	30.0833	55.2889	-2.77761	methionine sulfoxide reductase B
CJJ81176_1131	-	1070.16	694.464	847.098	753.079	826.971	863.88	750.75	-0.442895	525.378	407.21	171.89	-1.68268	485.424	113.229	182.075	-2.30558	191.469	260.722	221.156	-2.25969	hypothetical protein
CJJ81176_1132	pssA	34.456	132.279	123.47	70.2023	91.1621	110.891	150.613	1.6434	58.971	84.9396	19.5716	0.41672	70.9818	24.615	33.3936	0.169559	28.3657	35.8134	35.5429	-0.0580425	CDP-diacylglycerol--serine O-phosphatidyltransferase
CJJ81176_1133	-	505.692	148.814	125.033	124.45	112.867	177.069	152.931	-1.86008	543.606	504.641	112.324	-0.686516	580.066	92.5524	114.492	-1.45766	169.012	204.853	148.754	-1.54449	phosphatidylserine decarboxylase-related protein
CJJ81176_1134	ftsH	4.05364	0	0	0	0	0	0	-2.33732	6.4332	15.8221	0	-0.0152342	16.0282	7.8768	13.5165	1.36251	8.27334	8.59523	10.5312	0.99697	cell division protein FtsH
CJJ81176_1135	prmA	759.044	1377.9	386.039	319.101	796.583	482.914	2229.08	-0.0651057	373.126	383.894	96.1561	-1.6573	423.601	77.7834	82.6889	-2.43102	167.831	166.174	139.539	-2.26345	ribosomal protein L11 methyltransferase
CJJ81176_1136	cheY	14.1877	0	0	0	0	0	0	-3.92484	4.2888	18.3203	5.10564	-0.829793	16.0282	0	0	-2.56155	0	12.8928	5.26561	-1.77693	chemotaxis protein CheY
CJJ81176_1137	pglG	4115.46	4194.34	3960.42	3254.83	3121.22	3686.25	3589.23	-0.1869	2933.54	2628.13	774.355	-1.18119	3052.22	754.203	919.914	-1.67927	1289.46	1615.9	1446.73	-1.50977	general glycosylation pathway protein
CJJ81176_1138	pglF	363.814	314.162	273.51	207.416	188.836	218.206	236.347	-0.621087	238.028	225.673	62.9695	-1.26941	257.214	76.7988	92.2299	-1.56541	109.917	130.361	109.261	-1.63918	general glycosylation pathway protein
CJJ81176_1139	pglE	141.877	143.302	137.536	264.854	149.766	107.314	81.0995	-0.0426161	113.653	93.267	21.2735	-1.19961	114.487	32.4918	38.9592	-1.41271	26.0019	54.4364	44.7577	-1.80407	general glycosylation pathway protein
CJJ81176_1140	pglD	0	0	0	0	0	0	0	0	0	0	0	0	0	0	0	0	0	0	0	0	general glycosylation pathway protein
CJJ81176_1141	pglC	0	0	0	0	0	0	0	0	0	0	0	0	0	0	0	0	0	0	0	0	general glycosylation pathway protein
CJJ81176_1142	pglA	33.4425	0	20.3179	0	0	10.7314	0	-3.7784	20.3718	3.33096	3.40376	-2.21577	15.2649	0	3.97543	-2.99328	5.90953	5.73015	5.26561	-2.37723	general glycosylation pathway protein
CJJ81176_1143	pglB	12.1609	0	7.81456	19.1461	19.5347	0	0	-1.74614	10.722	6.66193	0	-1.55524	6.10596	0	3.97543	-2.00357	0	0	5.26561	-2.8357	general glycosylation pathway protein
CJJ81176_1144	pglJ	4.05364	0	0	0	0	0	0	-2.33732	0	0	0	-2.33732	3.05298	0	0	-1.66433	0	0	0	-2.33732	general glycosylation pathway protein
CJJ81176_1145	pglI	1219.13	774.382	886.171	682.877	681.545	717.217	727.579	-0.715919	763.407	617.061	248.474	-1.31531	754.85	270.765	312.469	-1.60604	307.295	371.027	375.175	-1.79859	general glycosylation pathway protein
CJJ81176_1146	pglH	22.295	11.0232	6.25165	0	13.0232	8.94286	0	-2.28037	4.2888	3.33096	0	-3.03607	9.15894	0	0	-3.42706	0	0	0	-4.54195	general glycosylation pathway protein
CJJ81176_1147	wlaB	4.05364	0	6.25165	0	0	0	0	-1.86094	5.361	0	0	-1.44757	3.05298	0	0	-1.66433	0	0	0	-2.33732	ABC transporter, permease/ATP-binding protein
CJJ81176_1148	galE	0	0	0	0	0	0	0	0	0	0	0	0	0	0	0	0	0	0	0	0	UDP-glucose 4-epimerase
CJJ81176_1149	wlaX	1654.9	1628.68	1459.76	1423.19	1445.57	1502.4	1761.02	-0.111023	1019.66	765.289	229.754	-1.55098	956.346	258.95	291.796	-1.98715	456.215	538.634	496.284	-1.73657	polysaccharide biosynthesis protein
CJJ81176_1150	waaC	0	0	0	0	0	0	0	0	0	0	0	0	0	0	0	0	0	0	0	0	lipopolysaccharide heptosyltransferase I
CJJ81176_1151	waaM	0	0	0	0	0	0	0	0	0	0	0	0	0	0	0	0	0	0	0	0	lipid A biosynthesis lauroyl acyltransferase
CJJ81176_1152	-	2506.16	1587.35	1534.78	1809.3	1797.2	1674.1	1547.84	-0.598603	1100.08	786.94	91.9015	-2.53708	991.456	94.5216	127.214	-3.44683	193.832	226.341	189.562	-3.6222	lipooligosaccharide biosynthesis glycosyltransferase, putative
CJJ81176_1153	-	2947	2268.03	2341.24	2045.44	2135.8	2167.75	2004.32	-0.449864	1970.7	1581.38	603.316	-1.25477	1875.29	527.745	676.618	-1.75071	852.154	1156.06	982.037	-1.57418	galactosyltransferase
CJJ81176_1154	-	1834.27	1196.02	1226.89	1017.93	1037.51	939	1033.44	-0.776531	1057.19	904.357	252.729	-1.55616	1025.04	238.273	273.509	-2.17308	420.758	568.718	502.866	-1.89136	beta-1,4-N-acetylgalactosaminyltransferase
CJJ81176_1155	-	1750.16	950.754	1139.36	893.484	913.792	992.657	998.683	-0.838451	1193.36	924.343	323.357	-1.30166	1047.17	259.934	315.649	-1.98478	391.211	507.118	527.878	-1.89033	beta-1,3-galactosyltransferase
CJJ81176_1156	-	3822.58	2571.17	2791.36	2607.06	2622	2496.85	2245.3	-0.583776	2464.99	2130.98	725.851	-1.29023	2367.59	686.266	884.135	-1.75928	1030.62	1250.61	1287.44	-1.69015	beta-1,3-galactosyltransferase
CJJ81176_1157	-	5426.81	4963.21	4940.36	5166.25	4790.35	5244.09	4770.97	-0.125062	4103.31	3095.3	590.552	-1.47028	3478.11	622.267	659.126	-2.26789	1022.35	1246.31	1207.14	-2.23207	alpha-2,3-sialyltransferase
CJJ81176_1158	-	8175.18	10645.7	9335.27	9646.44	10119	11010.4	10582.3	0.320092	9690.55	8744.61	1718.05	-0.635796	8878.83	1910.12	1664.11	-1.42457	3250.24	3518.31	3196.23	-1.30039	sialic acid synthase
CJJ81176_1159	-	7614.77	6919.83	7075.3	7243.6	7488.32	7245.5	6974.56	-0.0897765	4903.17	3984.67	812.647	-1.59855	4606.19	816.233	892.086	-2.3458	1431.29	1835.08	1484.9	-2.27356	UDP-N-acetylglucosamine 2-epimerase
CJJ81176_1160	-	3759.75	2331.41	2710.09	2310.29	2556.88	2357.34	2460.79	-0.617384	1629.74	1318.23	569.278	-1.8127	1429.56	458.823	575.642	-2.3772	1011.71	1233.42	1001.78	-1.80234	beta-1,4-N-acetylgalactosaminyltransferase
CJJ81176_1161	-	826.943	881.859	833.032	590.338	698.91	951.52	880.509	-0.0553379	272.339	259.815	140.405	-1.93835	268.662	109.291	161.402	-2.29219	481.036	522.876	463.374	-0.758314	CMP-Neu5Ac synthetase
CJJ81176_1162	-	2413.94	2901.87	3027.36	2645.35	2802.15	3251.62	3056.29	0.284832	1888.14	1697.13	544.601	-1.00279	1885.22	540.545	593.929	-1.51151	908.885	1019.97	951.759	-1.3307	acetyltransferase
CJJ81176_1163	waaV	1028.61	609.034	576.714	529.708	488.369	558.034	560.745	-0.895539	629.382	538.783	169.337	-1.4117	689.974	139.813	178.894	-1.98751	251.746	296.535	271.179	-1.91226	lipooligosaccharide biosynthesis glycosyltransferase
CJJ81176_1164	waaF	0	0	0	0	0	0	0	0	0	0	0	0	0	0	0	0	0	0	0	0	ADP-heptose--LPS heptosyltransferase II
CJJ81176_1165	-	6397.66	6192.3	5651.49	5006.7	5463.22	5639.37	5459.16	-0.203022	4704.81	3682.38	662.031	-1.50356	4317.68	702.02	750.561	-2.28104	1037.71	1161.79	1104.46	-2.53876	LPS glycosyltransferase subfamily protein
CJJ81176_1166	gmhA-1	3006.79	3681.76	2986.72	3270.79	3266.64	3405.44	3633.26	0.162645	2256.98	1818.71	399.091	-1.34966	2194.33	410.578	424.576	-2.04832	655.958	859.523	739.818	-2.00725	phosphoheptose isomerase
CJJ81176_1167	hldE	0	0	7.81456	0	0	0	9.26852	1.08334	0	0	0	0	0	0	0	0	0	0	0	0	D,D-heptose 1-phosphate adenosyltransferase/7-phosphate kinase
CJJ81176_1168	waaD	0	0	0	0	0	0	0	0	0	0	0	0	0	0	0	0	0	0	0	0	ADP-L-glycero-D-mannoheptose-6-epimerase
CJJ81176_1169	gmhB	530.014	446.441	457.933	663.731	499.221	302.269	289.641	-0.316224	655.114	531.289	102.964	-0.681337	583.883	116.183	177.304	-1.205	174.922	253.559	234.32	-1.27623	D,D-heptose 1,7-bisphosphate phosphatase
CJJ81176_1170	cyf	0	0	0	0	0	0	0	0	0	0	0	0	0	0	0	0	0	0	0	0	cytochrome c553
CJJ81176_1171	-	30.4023	13.779	6.25165	0	19.5347	7.15429	16.2199	-1.93324	15.0108	11.6584	5.95658	-1.48568	12.2119	6.8922	0	-2.73807	5.90953	7.16269	0	-3.03359	cytochrome oxidase maturation protein, cbb3-type, putative
CJJ81176_1172	-	9.12069	0	0	0	19.5347	21.4629	13.9028	-1.21474	33.2382	20.8185	4.2547	0.640305	33.5828	0	6.36068	-0.675296	7.09143	5.73015	0	-1.41689	heavy metal translocating P-type ATPase
CJJ81176_1173	rho	0	0	0	0	0	0	0	0	0	0	0	0	0	0	0	0	0	0	0	0	transcription termination factor Rho
CJJ81176_1174	dnaX	0	0	0	0	0	0	0	0	0	0	0	0	0	0	0	0	0	0	0	0	DNA polymerase III subunits gamma and tau
CJJ81176_1176	-	4849.17	2783.37	2989.85	2945.31	2973.62	2963.66	2576.65	-0.757461	2249.48	1985.25	688.41	-1.7368	2137.85	565.16	706.036	-2.35271	1023.53	1234.85	1183.45	-2.08314	copper-translocating P-type ATPase
CJJ81176_1177	-	215.856	30.3139	70.331	114.877	67.2863	91.2172	76.4653	-1.61433	91.137	57.4591	24.6772	-2.0681	74.0348	9.846	20.6722	-3.05848	29.5476	34.3809	35.5429	-2.67079	Copper-transporting ATPase PACS
CJJ81176_1178	czcD	1442.08	617.301	456.37	516.944	711.933	488.28	449.523	-1.436	730.168	686.179	464.613	-1.22774	744.164	388.917	450.018	-1.50645	491.673	541.499	469.956	-1.5258	Cobalt-zinc-cadmium resistance protein CzcD
CJJ81176_1179	-	1778.54	2303.86	1894.25	2029.48	2005.57	2096.21	2182.74	0.226647	1279.13	1206.64	561.62	-0.898594	1402.08	480.485	584.388	-1.27763	860.427	966.963	712.174	-1.08145	hypothetical protein
CJJ81176_1180	-	2186.94	4210.87	3721.29	3644.14	4360.59	4174.53	4796.46	0.918045	1666.2	1420.66	579.49	-0.976126	1585.26	541.53	580.412	-1.46256	823.788	1029.99	924.115	-1.24496	hypothetical protein
CJJ81176_1181	-	6824.31	7848.54	6842.43	6283.11	6774.21	7202.58	7085.78	0.0346306	4653.35	4064.61	1458.51	-1.17505	4865.69	1362.69	1538.49	-1.65326	2186.53	2650.19	2502.48	-1.48427	hypothetical protein
CJJ81176_1182	ldh	2666.28	3127.84	2975.78	2444.32	2780.44	2908.22	2622.99	0.0709013	1899.94	1737.93	550.558	-1.12654	1898.19	476.546	606.65	-1.7019	839.153	969.828	976.771	-1.52418	L-lactate dehydrogenase
CJJ81176_1183	-	3444.58	3317.99	3358.7	2929.35	3390.36	3691.61	3712.04	-0.0232047	3419.25	3411.74	3687.12	0.0245577	3431.55	3338.78	3267.01	-0.0422665	4228.86	3548.4	3880.76	0.170216	DedA family protein
CJJ81176_1184	-	225.991	104.721	118.781	89.3484	115.038	141.297	101.954	-1.02268	184.418	109.089	47.6526	-1.18595	133.568	27.5688	69.1724	-1.81269	62.641	84.5197	52.6561	-1.77457	putative periplasmic protein
CJJ81176_1185	-	6712.83	8857.17	8203.72	6630.93	6999.95	9232.61	8116.91	0.244271	6363.51	5313.72	2174.15	-0.680084	6303.64	2272.46	2331.99	-1.05931	3259.7	4058.38	3700.41	-0.875632	50 kDa outer membrane protein precursor
CJJ81176_1186	ppiB	1035.71	598.01	687.681	759.461	724.956	679.657	676.602	-0.593844	911.37	901.026	204.225	-0.907268	867.81	208.735	248.067	-1.53922	353.39	424.031	354.112	-1.46021	peptidyl-prolyl cis-trans isomerase B
CJJ81176_1187	-	1213.05	223.22	284.45	149.978	230.076	230.726	271.104	-2.41219	295.927	274.805	84.243	-2.66729	244.239	66.9528	117.673	-3.27383	154.83	186.23	152.703	-2.88012	hypothetical protein
CJJ81176_1188	-	810.728	917.684	833.032	686.068	755.343	935.423	873.558	0.0314829	694.786	602.072	192.312	-0.907028	738.058	202.828	225.009	-1.32452	320.296	383.92	325.152	-1.243	SMR family multidrug efflux pump
CJJ81176_1189	-	587.778	512.58	489.191	418.023	468.834	631.366	433.303	-0.268961	508.223	445.516	99.5599	-1.0527	461	94.5216	72.3528	-1.99282	158.375	194.825	180.347	-1.72414	SMR family multidrug efflux pump
CJJ81176_1190	argS	4.05364	0	0	0	0	0	0	-2.33732	0	0	0	-2.33732	0	0	0	-2.33732	0	0	0	-2.33732	arginyl-tRNA synthetase
CJJ81176_1191	-	0	0	0	0	0	0	0	0	0	0	0	0	0	0	0	0	0	0	0	0	twin arginine-targeting protein translocase
CJJ81176_1192	gmk	0	0	0	0	0	0	0	0	0	0	0	0	0	0	0	0	0	0	0	0	guanylate kinase
CJJ81176_1193	chePep	300.983	143.302	171.92	86.1574	73.7979	112.68	71.831	-1.52287	285.205	299.787	91.0505	-0.599037	285.454	97.4754	101.771	-1.08261	152.466	184.797	139.539	-0.926929	a new family of chemotaxis regulators unique to the Epsilonproteobacteria
CJJ81176_1194	fliR	2809.17	2595.97	2352.18	2099.69	2155.33	2266.12	2275.42	-0.297574	47226.1	58774.9	271840	5.01778	47954.7	273580	266773	5.75565	194539	165652	180014	5.99865	flagellar biosynthesis protein FliR
CJJ81176_1195	-	24.3219	0	9.37747	0	0	0	0	-4.09975	87.9204	111.587	460.358	2.71738	83.1937	519.869	403.108	3.36403	375.846	369.595	317.253	3.80621	ABC transporter, ATP-binding protein
CJJ81176_1196	tsf	0	0	0	0	0	0	0	0	0	0	0	0	0	0	0	0	0	0	0	0	elongation factor Ts
CJJ81176_1197	rpsB	0	0	0	0	0	0	0	0	0	0	0	0	3.05298	0	0	0.672995	0	0	0	0	30S ribosomal protein S2
CJJ81176_1198	-	6131.13	5809.24	6150.06	4898.21	5005.23	6011.39	5271.47	-0.156035	5134.77	4335.25	1341.93	-0.982251	4976.36	1310.5	1602.1	-1.48723	2223.16	2740.44	2590.68	-1.28903	cyclopropane-fatty-acyl-phospholipid synthase, putative
CJJ81176_1199	petC	7.09387	0	0	0	0	0	0	-3.01683	0	3.33096	0	-2.31193	0	0	0	-3.01683	0	0	0	-3.01683	ubiquinol--cytochrome c reductase, cytochrome c1 subunit
CJJ81176_1200	petB	0	0	0	0	0	0	0	0	0	0	0	0	0	0	0	0	0	0	0	0	ubiquinol--cytochrome c reductase, cytochrome b subunit
CJJ81176_1201	petA	0	0	0	0	0	0	0	0	0	0	0	0	0	0	0	0	0	0	0	0	ubiquinol--cytochrome c reductase, iron-sulfur subunit
CJJ81176_1202	arsB	1902.17	1953.87	1702.01	1458.29	1497.66	1724.18	1624.31	-0.203144	1230.89	1002.62	377.817	-1.29319	1203.64	359.379	442.863	-1.72028	638.229	701.944	729.287	-1.46427	arsenical pump membrane protein
CJJ81176_1203	gidA	17.228	11.0232	10.9404	0	0	0	0	-2.99383	9.6498	10.8256	0	-1.86255	7.63245	3.9384	0	-2.38348	0	14.3254	0	-2.87547	tRNA uridine 5-carboxymethylaminomethyl modification enzyme GidA
CJJ81176_1204	cetB	154.038	104.721	65.6423	19.1461	28.2168	67.9657	62.5625	-1.59622	145.819	214.847	100.411	-0.0712045	173.257	95.5062	101.771	-0.369512	106.371	121.766	106.629	-0.464432	methyl-accepting chemotaxis protein
CJJ81176_1205	cetA	188.494	24.8023	40.6357	28.7191	8.68211	7.15429	9.26852	-3.46176	124.375	159.886	44.2488	-0.966073	134.331	47.2608	67.5823	-1.30838	73.2781	61.5991	84.2498	-1.36716	methyl-accepting chemotaxis protein
CJJ81176_1206	-	1483.63	1204.29	1150.3	1324.27	1213.32	1037.37	1045.03	-0.357052	776.273	616.228	209.331	-1.67307	797.591	207.751	240.911	-2.11413	257.655	362.432	340.948	-2.2232	methyl-accepting chemotaxis protein
CJJ81176_1207	dctA	6521.3	5751.37	6221.95	5814.03	6203.37	6093.66	6165.88	-0.110894	2119.74	1725.44	1810.8	-1.79545	1934.06	1566.5	2041.78	-1.82825	2295.26	3019.79	2793.41	-1.2798	C4-dicarboxylate transport protein
CJJ81176_1208	-	4121.54	3238.07	3304	2865.53	3325.25	3346.42	3102.64	-0.36846	2627.96	2001.91	770.1	-1.36967	2315.69	660.666	741.815	-1.9811	1080.26	1203.33	1203.19	-1.8272	hypothetical protein
CJJ81176_1209	-	4662.7	4480.94	4690.3	4352.54	4241.21	4469.64	4416.45	-0.0706734	3740.91	3045.33	1175.15	-0.97317	3600.23	1140.17	1338.13	-1.40138	1493.93	1996.96	1760.03	-1.42313	phosphate transporter family protein
CJJ81176_1210	pyrC2	1384.32	675.173	834.595	542.472	662.011	774.452	604.771	-1.03461	529.667	500.477	119.132	-2.12594	506.795	106.337	143.91	-2.7983	146.556	163.309	144.804	-3.18491	dihydroorotase
CJJ81176_1211	gpsA	4.05364	0	0	0	0	0	0	-2.33732	0	0	0	-2.33732	0	0	0	-2.33732	0	0	0	-2.33732	NAD(P)H-dependent glycerol-3-phosphate dehydrogenase
CJJ81176_1212	gatB	42.5632	11.0232	15.6291	12.7641	0	16.0971	27.8056	-2.05001	20.3718	20.8185	11.0622	-1.29253	19.0811	5.9076	7.95085	-2.01905	8.27334	12.8928	5.26561	-2.2261	aspartyl/glutamyl-tRNA amidotransferase subunit B
CJJ81176_1213	luxS	340.506	24.8023	68.7681	44.6742	56.4337	71.5429	18.537	-2.97577	55.7544	64.1211	11.0622	-3.26772	61.8229	23.6304	13.5165	-3.59737	14.1829	24.3531	14.4804	-4.23549	S-ribosylhomocysteinase
CJJ81176_1214	-	4910.99	4985.26	4360.52	4461.04	4182.6	4092.25	4115.22	-0.173006	2779.14	2354.99	776.908	-1.51325	2653.8	712.85	864.258	-2.05847	1298.91	1554.3	1483.59	-1.76775	2OG-Fe(II) oxygenase family oxidoreductase
CJJ81176_1215	-	2855.79	2058.59	1844.24	1729.53	1920.92	1953.12	1805.04	-0.601183	1456.05	1192.49	424.619	-1.65911	1343.31	446.024	508.06	-2.084	595.68	892.471	795.107	-1.92654	methionine ABC transporter substrate-binding protein
CJJ81176_1216	metE	5480.52	4541.57	4576.21	4323.82	4419.19	4407.04	4226.45	-0.312135	3335.61	2787.18	997.301	-1.38282	3212.5	964.908	1144.92	-1.84437	1451.38	1863.73	1761.35	-1.70295	5-methyltetrahydropteroyltriglutamate--homocysteine S-methyltransferase
CJJ81176_1217	metF	2886.19	2419.6	2211.52	2086.92	2083.71	2278.64	2138.71	-0.391469	1800.22	1544.73	515.669	-1.35481	1749.36	455.87	528.732	-1.94272	755.238	932.582	776.678	-1.818	5,10-methylenetetrahydrofolate reductase
CJJ81176_1218	-	204.709	159.837	146.914	153.169	130.232	148.451	106.588	-0.548576	100.787	75.7794	27.2301	-1.76739	118.303	21.6612	18.287	-2.46106	60.2772	57.3015	40.8085	-1.95497	hypothetical protein
CJJ81176_1219	atpB	0	0	0	0	0	0	0	0	0	0	0	0	0	0	0	0	0	0	0	0	F0F1 ATP synthase subunit A
CJJ81176_1220	radA	1755.23	1284.21	1255.02	1129.62	1237.2	1252	1197.96	-0.518583	1331.67	1093.39	337.823	-1.15146	1234.17	332.795	369.715	-1.71577	536.585	620.289	595.014	-1.58871	DNA repair protein RadA
CJJ81176_1221	ftsY	8.10728	0	0	0	0	0	0	-3.18702	0	6.66193	0	-2.20779	0	0	0	-3.18702	0	0	0	-3.18702	signal recognition particle-docking protein FtsY
CJJ81176_1222	-	25.3353	0	10.9404	0	0	0	0	-4.12263	0	0	0	-4.71892	5.34272	0	0	-3.83056	0	0	0	-4.71892	thioredoxin
CJJ81176_1223	-	159.105	27.5581	35.947	19.1461	17.3642	35.7714	23.1713	-2.59451	121.159	107.424	16.1678	-1.39128	103.038	6.8922	11.9263	-2.865	8.27334	18.623	30.2773	-3.16468	RNase Y
CJJ81176_1224	-	207.749	60.6278	59.3906	47.8652	54.2632	44.7143	57.9282	-1.92959	107.22	85.7723	11.0622	-2.10916	80.1408	15.7536	16.6968	-2.85424	33.0934	31.5158	43.4413	-2.50952	DedA family protein,membrane protein
CJJ81176_1225	yihY	270.581	90.9417	78.1456	63.8203	97.6737	84.0629	57.9282	-1.79134	149.036	133.239	15.3169	-1.97653	165.624	7.8768	11.1312	-3.37486	44.9124	40.1111	26.3281	-2.86704	Virulence factor BrkB, inner membrane protein, NOT ribonuclease BN
CJJ81176_1226	glcD	0	0	0	0	0	0	0	0	0	0	0	0	0	0	0	0	0	0	0	0	glycolate oxidase, subunit GlcD
CJJ81176_1227	pgbA	76.0058	16.5348	45.3244	0	32.5579	16.0971	11.5856	-2.51959	33.2382	23.3167	4.2547	-2.23522	43.505	0	3.18034	-3.75372	0	30.0833	21.0624	-3.12637	Plasminogen-binding protein PgbA
CJJ81176_1228	-	0	13.779	0	0	0	0	0	0.64758	0	0	0	0	0	0	0	0	0	0	0	0	M23 peptidase
CJJ81176_1229	-	169.24	41.3371	73.4569	28.7191	67.2863	46.5029	71.831	-1.68385	56.8266	32.4769	20.4225	-2.29815	43.505	16.7382	16.6968	-2.82139	29.5476	27.2182	25.0117	-2.59388	structural homology to FlhB and SpaS, T3SS component
CJJ81176_1230	ceuO?	801.608	261.802	311.019	264.854	282.168	316.577	245.616	-1.51848	358.115	268.975	51.9073	-2.21842	323.616	45.2916	81.0987	-2.9037	62.641	45.8412	65.8201	-3.78062	multicopper oxidase?
CJJ81176_1231	ribE	23.3084	0	6.25165	0	15.1937	0	0	-3.45744	9.6498	6.66193	0	-2.48656	6.10596	0	0	-3.66038	0	0	0	-4.60339	riboflavin synthase subunit alpha
CJJ81176_1232	asmA	289.835	115.744	106.278	105.303	91.1621	87.64	111.222	-1.49228	55.7544	49.1317	10.2113	-3.197	91.5894	0	4.77051	-5.16357	18.9105	20.0555	17.1132	-3.88721	predicted assembly protein
CJJ81176_1233	groES	0	0	0	0	0	0	0	0	0	0	0	0	0	0	0	0	0	0	0	0	co-chaperonin GroES
CJJ81176_1234	groEL	0	0	0	0	0	0	0	0	0	0	0	0	0	0	0	0	0	0	0	0	chaperonin GroEL
CJJ81176_1235	dccS	3164.88	2797.14	2963.28	2144.36	2285.56	2584.49	2537.26	-0.319135	2260.2	2008.57	798.181	-1.04242	2209.6	650.82	793.495	-1.59758	1207.91	1396.72	1311.14	-1.27971	sensor histidine kinase
CJJ81176_1236	dccR	1275.88	1058.23	1237.83	1139.19	1100.46	1226.96	1133.08	-0.152884	728.024	643.709	211.884	-1.45966	730.426	206.766	232.96	-1.95724	393.575	446.952	417.3	-1.60516	DNA-binding response regulator
CJJ81176_1237	-	2731.14	1813.32	1841.11	1477.44	1536.73	1675.89	1747.12	-0.703822	5385.66	6054.86	2645.57	0.693917	5707.55	2437.87	3042	0.351578	4211.13	4833.38	4723.25	0.745957	hemerythrin family non-heme iron protein
CJJ81176_1238	-	131.743	57.872	57.8277	63.8203	34.7284	96.5829	48.6597	-1.18952	93.2814	90.7688	32.3357	-1.00655	97.6954	29.538	45.3199	-1.35549	85.0972	118.901	115.843	-0.318488	hypothetical protein
CJJ81176_1240	-	0	0	0	0	0	0	0	0	0	0	0	0	0	0	0	0	0	0	0	0	sensor histidine kinase
CJJ81176_1241	ompR	0	0	0	0	0	0	0	0	0	0	4.2547	0.797869	0	9.846	7.15577	2.15564	0	0	0	0	DNA-binding response regulator
CJJ81176_1242	htrA	1968.04	2543.61	2006.78	1751.87	1986.03	2224.98	2414.45	0.11919	1760.55	1515.59	477.377	-0.859529	1674.56	442.085	539.863	-1.41628	751.692	870.983	829.334	-1.26941	protease DO
CJJ81176_1243	dnaJ-1	34.456	0	0	0	0	0	0	-5.14796	0	4.16371	0	-4.35849	3.81623	0	0	-4.39199	0	0	0	-5.14796	co-chaperone protein DnaJ
CJJ81176_1244	hspR	0	0	0	0	0	0	0	0	0	0	0	0	0	0	0	0	0	0	0	0	MerR family transcriptional regulator
CJJ81176_1245	kefB?	3300.68	1681.04	1334.73	1943.33	1638.75	1441.59	1318.45	-1.095	986.424	819.417	273.152	-2.44679	988.403	254.027	283.845	-2.98933	356.935	498.523	429.147	-2.95677	sodium/hydrogen exchanger family protein
CJJ81176_1246	-	86.1399	121.256	135.973	111.685	132.402	105.526	145.979	0.528377	87.9204	103.26	27.2301	-0.446047	94.6424	36.4302	31.8034	-0.831434	24.82	42.9761	22.3789	-1.54653	hypothetical protein
CJJ81176_1247	-	1080.3	509.824	534.516	615.866	549.143	559.823	558.428	-0.963019	424.591	337.26	83.3921	-2.23376	386.202	92.5524	118.468	-2.73017	158.375	206.285	205.359	-2.51162	HAD-superfamily hydrolase, subfamily IA, variant 1 family protein
CJJ81176_1248	glyS	0	0	0	0	0	0	0	0	0	0	0	0	0	0	0	0	0	0	0	0	glycyl-tRNA synthetase subunit beta
CJJ81176_1249	-	41.5498	22.0465	7.81456	22.3371	13.0232	17.8857	16.2199	-1.3501	12.8664	13.3239	0	-2.86646	19.0811	3.9384	3.97543	-2.42887	18.9105	24.3531	14.4804	-1.10044	M24/M37 family peptidase
CJJ81176_1250	-	0	0	0	0	0	0	0	0	0	0	0	0	0	0	0	0	0	0	0	0	SAM-dependent methyltransferase
CJJ81176_1251	-	2257.88	2659.35	1533.22	2134.79	1402.16	1396.87	1248.93	-0.439331	909.226	836.072	226.35	-2.0187	917.421	238.273	279.075	-2.51633	345.116	481.333	409.401	-2.46476	Ppx/GppA family phosphatase
CJJ81176_1252	pdxJ	0	0	0	0	0	0	0	0	0	0	0	0	0	0	0	0	0	0	0	0	pyridoxine 5'-phosphate synthase
CJJ81176_1253	pdxA	0	0	0	0	0	0	0	0	0	0	0	0	0	0	0	0	0	0	0	0	4-hydroxythreonine-4-phosphate dehydrogenase
CJJ81176_1254	-	1317.43	2538.1	2503.78	2240.09	2513.47	2883.18	2511.77	0.937991	1364.91	1112.54	416.96	-0.616673	1243.33	415.501	459.559	-1.08775	657.139	807.951	684.53	-0.883531	hypothetical protein
CJJ81176_1255	-	648.583	341.72	371.973	392.495	338.602	262.92	261.836	-0.997754	305.577	224.007	75.7336	-1.89813	274.768	70.8912	93.8201	-2.39598	127.646	167.607	107.945	-2.28596	putative periplasmic protein
CJJ81176_1256	-	9359.86	7856.81	7908.33	7840.32	7872.5	8463.52	7776.29	-0.235561	7167.66	6492.05	2340.08	-0.970716	6760.06	2600.33	2545.07	-1.39838	3356.61	4018.27	3855.74	-1.32606	transporter, putative
CJJ81176_1257	ciaC	540.148	220.465	314.145	277.618	230.076	216.417	220.127	-1.14351	246.606	204.854	65.5223	-1.84883	246.528	43.3224	81.0987	-2.48631	107.553	136.091	117.16	-2.1646	Campylobacter invasion antigen C (CiaC)
CJJ81176_1258	hemE	0	16.5348	12.5033	0	30.3874	21.4629	34.7569	3.75152	11.7942	10.8256	0	2.41375	16.0282	0	0	1.36328	0	0	0	0	uroporphyrinogen decarboxylase
CJJ81176_1259	-	0	0	0	0	0	0	0	0	0	0	0	0	0	0	0	0	0	0	0	0	radical SAM domain-containing protein
CJJ81176_1260	-	2509.2	1876.71	2020.84	1601.89	1569.29	1629.39	1684.55	-0.542007	1579.35	1327.39	460.358	-1.34318	1544.81	449.962	510.445	-1.82377	817.879	1054.35	1013.63	-1.39101	hypothetical protein
CJJ81176_1261	uvrC	6747.29	5671.45	5298.27	5191.78	5484.92	4802.31	5185.74	-0.35771	5094.02	4588.4	1634.65	-1.0021	5241.21	1554.68	1810.41	-1.45958	3028.04	3721.73	3433.18	-0.996125	excinuclease ABC subunit C
CJJ81176_1262	-	46.6169	49.6045	71.8939	35.1012	54.2632	100.16	90.3681	0.424141	67.5486	59.9574	25.5282	0.012678	65.6391	10.8306	20.6722	-0.88656	34.2753	34.3809	39.4921	-0.365051	hypothetical protein
CJJ81176_1263	-	0	0	0	0	0	0	0	0	0	0	0	0	0	0	0	0	0	0	0	0	hypothetical protein
CJJ81176_1264	guaA	0	0	0	0	0	0	0	0	0	0	0	0	0	0	0	0	0	0	0	0	GMP synthase
CJJ81176_1265	-	3754.69	3309.73	2966.41	2881.49	2973.62	3029.84	3132.76	-0.301746	6048.28	4929.83	3275.27	0.294472	5857.14	2937.06	3655.01	0.0827827	7102.07	9706.88	8676.41	1.16588	response regulator receiver domain protein (CheY-like), restricted to Epsilon, show defect in mouse colonization
CJJ81176_1266	purD	0	0	0	0	0	0	0	0	0	0	0	0	0	0	0	0	0	0	0	0	phosphoribosylamine--glycine ligase
CJJ81176_1267	-	0	0	0	0	0	0	0	0	0	0	0	0	0	0	0	0	0	0	0	0	hypothetical protein
CJJ81176_1268	-	0	0	0	0	0	0	0	0	0	0	0	0	0	0	0	0	0	0	0	0	organic solvent tolerance protein, putative
CJJ81176_1269	pnp	0	0	0	0	0	0	0	0	0	0	0	0	0	0	0	0	0	0	0	0	polynucleotide phosphorylase/polyadenylase
CJJ81176_1270	-	487.45	347.232	439.178	312.719	377.672	456.086	349.887	-0.369541	234.812	219.011	49.3545	-1.82641	228.21	62.0298	76.3282	-2.23493	114.645	176.202	123.742	-1.83686	hypothetical protein
CJJ81176_1271	-	821.876	349.988	420.423	315.91	358.137	380.966	319.764	-1.20563	404.219	338.093	98.709	-1.78195	318.273	95.5062	120.058	-2.40761	148.92	240.666	186.929	-2.11821	hypothetical protein
CJJ81176_1272	-	1632.6	1562.54	1423.81	1439.15	1408.67	1518.5	1413.45	-0.161225	1207.3	1085.06	324.208	-1.11755	1193.72	291.442	327.575	-1.749	518.856	703.376	600.28	-1.43582	hypothetical protein
CJJ81176_1273	-	3917.84	4172.29	4040.13	3826.03	4124	4128.02	4231.08	0.060193	2799.51	2232.58	692.665	-1.26464	2591.98	612.421	766.462	-1.87452	1242.18	1537.11	1386.17	-1.50131	multidrug resistance efflux transporter, authentic frameshift
CJJ81176_1274	-	902.949	515.336	509.509	599.911	516.585	490.069	424.035	-0.832458	449.252	313.943	140.405	-1.73436	354.909	111.26	124.828	-2.39964	159.557	249.262	182.98	-2.21422	low molecular weight phosphotyrosine protein phosphatase family protein
CJJ81176_1275	porA	0	0	0	0	0	0	0	0	0	0	0	0	0	0	0	0	0	0	0	0	major outer membrane protein
CJJ81176_1276	dnaJ-2	1497.82	843.277	850.224	542.472	620.771	760.143	671.968	-1.085	773.056	694.506	244.22	-1.55756	783.09	257.965	306.108	-1.91825	299.022	340.944	327.784	-2.21377	chaperone protein DnaJ
CJJ81176_1277	racR	0	0	0	0	0	0	0	0	0	0	0	0	0	0	0	0	0	0	0	0	DNA-binding response regulator
CJJ81176_1278	racS	4.05364	0	0	0	0	0	0	-2.33732	0	0	0	-2.33732	0	0	0	-2.33732	0	0	0	-2.33732	sensor histidine kinase
CJJ81176_1279	recR	357.734	77.1626	89.086	82.9664	108.526	93.0057	74.1482	-2.03096	122.231	103.26	32.3357	-2.25069	118.303	23.6304	24.6476	-3.08623	42.5486	67.3293	48.7069	-2.76198	recombination protein RecR
CJJ81176_1280	hydD	1476.54	1036.18	975.257	845.619	826.971	1058.83	887.461	-0.660086	1083.99	823.581	205.076	-1.37631	919.711	233.35	253.632	-1.95851	458.579	583.043	522.612	-1.50683	hydrogenase maturation protease HydD
CJJ81176_1281	hydC	2233.56	2190.87	2105.24	1276.41	1636.58	1967.43	1805.04	-0.30974	2164.77	1766.24	459.507	-0.887429	2108.85	505.1	579.617	-1.38989	885.247	968.396	926.748	-1.26907	quinone-reactive Ni/Fe hydrogenase, cytochrome b subunit
CJJ81176_1282	hydB	5163.33	6784.8	6101.61	5504.5	5808.33	7338.51	7523.72	0.324505	6101.89	5929.12	1562.32	-0.427857	6263.19	1679.73	1703.07	-0.98018	2486.73	2906.62	2755.23	-0.929459	quinone-reactive Ni/Fe-hydrogenase, large subunit
CJJ81176_1283	hydA	4463.06	5263.59	5434.24	5013.08	5159.34	5938.06	5542.57	0.270505	5790.95	4581.74	1191.32	-0.497014	5088.56	1163.8	1246.69	-1.19606	2067.15	2475.43	2311.6	-0.96965	quinone-reactive Ni/Fe-hydrogenase, small subunit
CJJ81176_1284	mnmC	2484.88	2044.81	1853.61	1704	1660.45	1953.12	2032.12	-0.411054	1892.43	1523.92	502.054	-1.13425	1717.3	522.822	618.576	-1.5946	817.879	994.181	953.076	-1.43478	5-methylaminomethyl-2-thiouridine methyltransferase
CJJ81176_1285	amiC	9.12069	0	0	0	0	0	0	-3.33924	6.4332	0	0	-2.37458	5.34272	0	0	-2.45087	0	0	0	-3.33924	N-acetylmuramoyl-L-alanine amidase
CJJ81176_1286	-	0	0	0	0	0	0	0	0	0	0	0	0	0	0	0	0	0	0	0	0	2-nitropropane dioxygenase family oxidoreductase
CJJ81176_1287	tyrS	0	0	0	0	0	0	0	0	0	0	0	0	0	0	0	0	0	0	0	0	tyrosyl-tRNA synthetase
CJJ81176_1288	spoT	233.084	24.8023	62.5165	25.5281	39.0695	41.1371	30.1227	-2.68934	170.48	181.538	24.6772	-1.3321	172.493	9.846	28.6231	-2.61539	42.5486	54.4364	46.0741	-2.27283	RelA/SpoT family protein,ppGpp synthetases and hydrolases
CJJ81176_1289	rpoZ	0	0	0	0	0	0	0	0	0	0	0	0	0	0	0	0	0	0	0	0	DNA-directed RNA polymerase subunit omega
CJJ81176_1290	pyrH	0	0	0	0	0	0	0	0	0	0	0	0	0	0	0	0	0	0	0	0	uridylate kinase
CJJ81176_1291	-	213.83	74.4068	64.0794	47.8652	62.9453	55.4457	37.0741	-1.92375	71.8374	58.2919	30.6338	-2.06046	70.2186	28.5534	31.8034	-2.38865	34.2753	32.9484	38.1757	-2.57447	M24/M37 family peptidase
CJJ81176_1292	-	0	0	0	0	0	0	9.26852	0.560026	0	0	0	0	0	0	0	0	0	0	0	0	cell division protein FtsX, putative
CJJ81176_1293	lolD	0	0	0	0	0	0	0	0	0	0	0	0	0	0	0	0	0	0	0	0	lipoprotein releasing system ATP-binding protein LolD
CJJ81176_1294	trmB	868.493	57.872	112.53	121.259	62.9453	64.3886	46.3426	-3.55819	482.49	477.161	310.593	-1.06329	451.078	365.286	327.575	-1.19825	148.92	179.067	157.968	-2.41968	tRNA (guanine-N(7)-)-methyltransferase
CJJ81176_1295	flpA	996.183	126.767	159.417	185.079	134.573	84.0629	57.9282	-3.08886	352.754	282.299	61.2676	-2.43732	352.619	47.2608	71.5577	-3.21508	15.3648	30.0833	22.3789	-5.44914	fibronectin type III domain-containing protein
CJJ81176_1296	-	0	0	0	0	0	0	0	0	0	0	0	0	0	0	0	0	0	0	0	0	ribosomal large subunit pseudouridine synthase A
CJJ81176_1297	mrdB	0	0	0	0	0	0	0	0	0	0	0	0	0	0	0	0	0	0	0	0	rod shape-determining protein RodA, putative
CJJ81176_1300	ktrB	1376.21	421.639	515.761	478.652	438.446	509.743	424.035	-0.888879	516.801	408.043	94.4543	-1.26934	552.59	110.275	101.771	-1.82772	147.738	123.198	103.996	-2.3966	potassium uptake protein ktrB
CJJ81176_1301	ktrA	655.677	383.057	421.986	335.056	293.021	388.12	317.447	-1.56922	838.461	600.406	99.5599	-1.89506	706.002	108.306	135.96	-2.64907	117.009	94.5475	96.0974	-3.74012	potassium uptake protein ktrA
CJJ81176_1302	-	54.7242	11.0232	18.7549	22.3371	19.5347	28.6171	16.2199	-1.50176	24.6606	25.815	7.65845	-1.62004	33.5828	7.8768	9.54102	-1.91358	10.6371	20.0555	6.58201	-2.18044	hypothetical protein
CJJ81176_1303	upp	760.058	465.732	457.933	379.731	427.594	484.703	326.715	-0.854377	306.649	280.634	27.2301	-2.49787	259.503	16.7382	26.2378	-3.9247	114.645	116.036	107.945	-2.74126	uracil phosphoribosyltransferase
CJJ81176_1304	mez	1755.23	730.289	736.131	481.843	635.964	751.2	667.333	-1.40994	349.537	263.979	223.797	-2.67305	309.114	194.951	273.509	-2.78103	225.744	325.186	292.241	-2.65479	NADP-dependent malic enzyme, truncation
CJJ81176_1305	gltX	0	0	0	0	0	0	0	0	0	0	0	0	0	0	0	0	0	0	0	0	glutamyl-tRNA synthetase
CJJ81176_1306	-	0	0	0	0	0	0	0	0	0	0	0	0	0	0	0	0	0	0	0	0	SurA-like chaperone
CJJ81176_1307	accC-2	17.228	11.0232	0	0	0	0	0	-3.59012	6.4332	0	0	-3.22342	5.34272	0	3.18034	-2.61184	0	0	0	-4.18808	biotin carboxylase
CJJ81176_1308	accB	0	0	0	0	0	0	0	0	0	0	0	0	0	0	0	0	0	0	0	0	acetyl-CoA carboxylase, biotin carboxyl carrier protein
CJJ81176_1309	dcd	1237.37	473.999	348.529	331.865	329.92	368.446	400.863	-1.72924	385.992	350.584	102.113	-2.36024	359.489	93.537	120.853	-2.94569	197.378	266.452	230.371	-2.42446	deoxycytidine triphosphate deaminase
CJJ81176_1310	pseB	72.9656	0	0	15.9551	13.0232	8.94286	13.9028	-3.69136	1449.61	2379.14	579.49	4.09135	1698.98	606.513	707.626	3.60687	297.84	272.182	275.128	1.93327	polysaccharide biosynthesis protein
CJJ81176_1311	pseC	0	0	0	0	0	0	0	0	0	0	0	0	0	0	0	0	0	0	0	0	aminotransferase
CJJ81176_1312	-	2778.77	3899.47	3683.78	3388.86	3835.32	4051.11	4010.95	0.453226	2348.12	1980.26	625.44	-0.960371	2118.77	660.666	688.544	-1.49103	949.07	1264.93	1165.02	-1.31234	hypothetical protein
CJJ81176_1313	-	3794.21	6230.88	5592.1	5328.99	5233.14	5782.45	6061.61	0.585366	3896.38	3181.07	1038.15	-0.69489	3485.74	996.415	1054.28	-1.29892	1670.03	2111.56	1895.62	-1.00979	hypothetical protein
CJJ81176_1314	-	3301.69	4665.58	4376.15	3612.23	4217.33	4226.39	4393.28	0.35931	3084.72	2384.97	760.74	-0.894458	2727.84	802.449	860.282	-1.41793	1297.73	1511.33	1483.59	-1.209	hypothetical protein
CJJ81176_1315	-	2913.56	1956.62	2025.53	2862.34	2137.97	2083.69	1856.02	-0.450684	2469.28	2118.49	804.138	-0.851376	2219.52	720.727	755.331	-1.45077	1047.17	1284.99	1259.8	-1.28825	hypothetical protein
CJJ81176_1316	-	294.902	132.279	114.093	70.2023	134.573	169.914	120.491	-1.29505	122.231	119.082	42.547	-1.77645	123.646	34.461	56.4511	-2.22427	61.4591	98.8451	73.7186	-1.93236	hypothetical protein
CJJ81176_1317	-	3216.56	2229.45	2200.58	2428.36	2352.85	2135.55	2277.74	-0.50347	1961.05	1568.05	490.992	-1.48631	1796.68	451.931	531.912	-2.08748	816.697	1024.26	1004.42	-1.76816	hypothetical protein
CJJ81176_1318	-	4465.09	4381.73	4587.15	4106.84	4173.92	3899.09	4038.76	-0.0910704	2867.06	2330.01	877.318	-1.30773	2811.8	763.065	1039.97	-1.77178	1410.01	1631.66	1548.09	-1.54722	HAD family phosphatase
CJJ81176_1319	-	4177.28	5445.48	5162.3	5249.22	5181.05	5283.44	5607.45	0.34857	3842.77	3132.77	1061.97	-0.836734	3784.17	920.601	1187.86	-1.37886	1524.66	1875.19	1758.71	-1.28538	3-oxoacyl-(acyl carrier protein) synthase III
CJJ81176_1320	-	1732.93	1306.25	1395.68	1324.27	1350.07	1568.58	1253.57	-0.346298	1582.57	1411.5	976.027	-0.418082	1429.56	955.062	915.938	-0.685164	1002.26	1158.92	1043.91	-0.700016	acyl carrier protein, putative
CJJ81176_1321	-	1862.65	854.3	1014.33	995.596	946.35	930.057	834.167	-1.00637	818.089	699.502	199.12	-1.93897	808.277	190.028	254.427	-2.45228	313.205	456.98	392.288	-2.2792	hypothetical protein
CJJ81176_1322	-	8150.86	5001.79	5698.38	5874.66	5838.72	5020.52	5083.78	-0.59238	4250.2	3818.12	1984.39	-1.35695	4154.34	1821.51	1976.58	-1.72559	2451.27	2475.43	2485.37	-1.72166	amino acid adenylation domain-containing protein
CJJ81176_1323	-	1034.69	479.511	598.595	641.394	520.926	486.492	505.134	-0.949063	442.819	328.1	102.113	-2.06828	431.234	96.4908	104.951	-2.65301	160.739	229.206	214.574	-2.37093	acetyltransferase, N-acetylation of antibiotics or ribosomal protein?
CJJ81176_1324	-	1758.27	1579.08	1555.1	1451.91	1564.95	1742.07	1591.87	-0.155446	1196.58	951.823	348.034	-1.2577	1143.34	347.564	397.543	-1.69937	587.407	587.34	575.268	-1.59017	hypothetical protein
CJJ81176_1325	-	1065.09	1154.68	1114.36	1027.51	1159.06	1051.68	1028.81	0.0305718	786.995	572.093	241.667	-1.15562	643.416	234.335	263.173	-1.63953	310.841	461.277	360.694	-1.51282	formyl transferase domain-containing protein
CJJ81176_1326	-	282.742	551.162	514.198	414.832	412.4	463.24	542.208	0.760445	234.812	199.025	70.628	-0.919107	232.027	63.999	73.1479	-1.44876	111.099	137.524	127.691	-1.17164	acyl carrier protein, putative
CJJ81176_1327	-	3870.21	3767.19	4038.56	3692	3976.4	3986.73	3867.29	0.00587292	2681.57	2165.96	737.764	-1.25196	2553.06	734.511	855.512	-1.72407	1108.63	1518.49	1436.2	-1.52715	hypothetical protein
CJJ81176_1328	neuA	0	0	0	0	0	0	0	0	0	0	0	0	0	0	0	0	0	0	0	0	acylneuraminate cytidylyltransferase
CJJ81176_1329	pseG	0	0	0	0	0	0	0	0	0	0	0	0	0	0	0	0	0	0	0	0	flagellar protein, putative
CJJ81176_1330	pseH	0	0	0	0	0	0	0	0	0	0	0	0	0	0	0	0	0	0	0	0	acetyltransferase
CJJ81176_1331	hisF-1	7459.71	10204.8	9879.17	8526.39	8920.86	9504.47	9423.77	0.332438	7022.91	5801.71	1754.64	-0.845649	6586.81	1803.79	2165.02	-1.33709	3630.81	4303.34	4029.51	-0.906832	imidazole glycerol phosphate synthase subunit HisF
CJJ81176_1332	hisH	1130.97	1033.43	962.754	1238.11	920.303	942.577	857.338	-0.198421	639.031	540.449	178.697	-1.51391	631.967	177.228	211.493	-1.973	321.478	372.46	346.214	-1.70543	imidazole glycerol phosphate synthase subunit HisH
CJJ81176_1333	pseA	1058	713.754	582.966	676.495	601.236	515.109	766.97	-0.730865	1278.06	1136.69	771.802	-0.0262476	1183.03	739.434	849.946	-0.223607	561.405	656.102	621.342	-0.789486	flagellin modification protein, PseA
CJJ81176_1334	neuB	6.08046	0	0	0	0	0	0	-2.82384	0	0	0	-2.82384	0	0	0	-2.82384	0	0	0	-2.82384	N-acetylneuraminic acid synthetase
CJJ81176_1335	-	7085.77	7650.12	8342.82	6959.6	7507.85	7705.17	7702.14	0.10748	6982.17	5979.08	2308.6	-0.627898	6508.19	2099.17	2489.41	-1.12867	3375.52	3909.4	3743.85	-0.949207	motility accessory factor
CJJ81176_1336	pseD	5823.06	4924.63	5177.93	5226.88	5146.32	4965.08	4780.24	-0.209941	5745.92	4641.7	2973.18	-0.438609	5105.35	2747.03	3414.89	-0.68104	3245.51	3461.01	3379.21	-0.79282	PseD
CJJ81176_1337	pseE	254.366	33.0697	7.81456	41.4832	19.5347	25.04	13.9028	-3.56321	4433.55	6325.5	2528.14	4.01898	4316.92	2530.42	2882.18	3.62868	979.8	816.547	895.154	1.81044	PseE
CJJ81176_1338	flaB	3517.55	3712.07	3818.19	3557.98	3633.46	3745.27	3468.74	0.0549151	5853.14	6447.08	8974.01	0.986433	5708.31	8349.41	9061.59	1.10338	8690.55	7870.36	7968.19	1.21524	flagellin
CJJ81176_1339	flaA	476.303	181.883	281.324	239.326	303.874	264.709	254.884	-0.920436	1092.57	1302.41	1562.32	1.45234	980.007	1551.73	1575.06	1.48818	1067.26	903.931	881.99	0.990894	flagellin
CJJ81176_1340	-	6721.95	8664.26	8497.55	6854.3	7117.16	8332.96	8086.78	0.231893	9045.08	8190.01	3464.17	-0.0810075	8947.53	3346.65	4147.17	-0.430003	4514.88	5129.92	4853.58	-0.477905	motility accessory factor
CJJ81176_1341	-	6557.78	8978.42	8488.17	7387.2	7811.73	9028.71	8355.57	0.343387	6102.96	5237.94	1804.84	-0.762863	5980.79	1850.06	1948.75	-1.23602	2824.75	3519.75	3334.45	-1.02929	hypothetical protein
CJJ81176_1342	ctsG	1670.1	1196.02	1195.63	1177.48	1172.08	1058.83	1096	-0.540287	829.883	672.022	248.474	-1.688	796.828	292.426	273.509	-2.06075	346.298	432.626	446.261	-2.03815	transformation system protein, similar to pilA, pilin
CJJ81176_1343	gcp	312.13	303.139	160.98	264.854	204.03	214.629	183.053	-0.52415	206.935	146.562	62.9695	-1.32246	196.154	69.9066	87.4594	-1.54463	72.0962	88.8173	81.617	-1.94095	putative DNA-binding/iron metalloprotein/AP endonuclease
CJJ81176_1344	-	1821.1	1248.38	1219.07	941.349	1035.34	1514.92	1200.27	-0.625806	1223.38	1060.08	245.071	-1.41402	1115.1	203.812	270.329	-2.20262	361.663	342.377	375.175	-2.33759	Structural homology to Succinylglutamatedesuccinylase
CJJ81176_1345	dxr	0	0	0	0	0	7.15429	0	0.504593	0	3.33096	0	0.704896	0	0	0	0	0	0	0	0	1-deoxy-D-xylulose 5-phosphate reductoisomerase
CJJ81176_1346	cdsA	0	0	0	0	0	0	0	0	0	0	0	0	0	0	0	0	0	0	0	0	phosphatidate cytidylyltransferase
CJJ81176_1347	-	810.728	325.185	368.847	366.967	362.478	364.869	312.813	-1.21178	418.158	329.765	42.547	-2.15635	352.619	48.2454	68.3773	-2.93007	132.373	190.528	159.285	-2.34311	hypothetical protein
CJJ81176_1348	-	2915.58	2805.41	2680.39	2855.96	2700.14	2850.98	2611.41	-0.084762	1976.07	1355.7	583.744	-1.32783	1720.36	485.408	651.97	-1.83465	780.058	892.471	1013.63	-1.7103	fibronectin/fibrinogen binding protein, putative
CJJ81176_1349	mobA	150.998	46.8487	28.1324	35.1012	26.0463	33.9829	34.7569	-2.13707	42.888	49.1317	4.2547	-2.74891	33.5828	0	6.36068	-4.58397	9.45524	18.623	21.0624	-3.19986	putative molybdopterin-guanine dinucleotide biosynthesis protein
CJJ81176_1350	pldA	3215.55	2039.3	1928.63	2476.23	2454.87	1992.47	1941.75	-0.596273	1806.66	1331.55	380.37	-1.72632	1654.72	407.624	468.305	-2.23721	582.679	663.265	593.698	-2.39108	phospholipase A
CJJ81176_1351	ceuB	6092.62	5894.67	6218.83	6037.4	6077.47	6061.47	6330.4	0.00217221	6620.84	7667.05	2637.06	-0.252111	7152.37	2705.68	2303.36	-0.780795	3844.74	4277.56	4013.71	-0.592073	enterochelin ABC transporter, permease protein
CJJ81176_1352	ceuC	6036.89	7490.29	7239.41	6879.83	7685.83	7351.03	8193.37	0.305795	4769.15	3768.99	1382.78	-1.04831	4542.84	1385.33	1481.24	-1.51972	2052.97	2558.51	2518.28	-1.35161	enterochelin ABC transporter, permease protein
CJJ81176_1353	ceuD	1951.83	1766.47	1869.24	1719.96	1918.75	1786.78	1893.1	-0.0974454	1941.75	1512.26	434.83	-0.846366	1785.23	388.917	480.232	-1.49125	677.232	835.17	862.244	-1.30905	enterochelin ABC transporter, ATP-binding protein
CJJ81176_1354	-	2312.6	2237.72	1911.44	2211.37	1877.51	1904.83	1948.71	-0.202317	1606.16	1299.08	473.973	-1.2138	1428.03	456.854	530.322	-1.71826	628.774	833.737	749.033	-1.6577	enterochelin ABC transporter, periplasmic enterochelin-binding protein, authentic frameshift
CJJ81176_1355	-	96.274	231.488	217.245	207.416	234.417	253.977	213.176	1.22103	138.314	120.747	38.2923	-0.155277	143.49	32.4918	42.1395	-0.713482	73.2781	83.0872	76.3514	-0.309971	hypothetical protein
CJJ81176_1356	-	538.121	934.219	926.807	673.304	777.049	845.994	945.389	0.64892	817.017	707.83	220.393	-0.095882	900.63	207.751	244.091	-0.588065	382.937	462.71	458.108	-0.312967	RelE/ParE family plasmid stabilization system protein
CJJ81176_1358	-	4319.16	3882.93	3935.41	3653.71	3685.55	3729.17	3658.75	-0.201514	2861.7	2215.09	732.659	-1.37156	2722.5	699.066	913.553	-1.8437	1191.36	1502.73	1484.9	-1.63985	hypothetical protein
CJJ81176_1359	nrfA	9634.49	6853.69	8169.34	8236.01	8150.33	8014.59	7498.23	-0.303993	6487.88	4882.36	1619.34	-1.37431	5551.85	1495.61	1761.91	-1.9774	2322.44	2796.31	2652.55	-1.89895	cytochrome c552
CJJ81176_1360	nrfH	3918.86	3163.67	3344.63	3420.77	3392.53	3267.72	3074.83	-0.258874	2149.76	1867.84	570.129	-1.57118	2030.23	523.807	570.076	-2.20948	798.968	1148.9	1024.16	-1.99901	cytochrome c-type protein nrfH
CJJ81176_1361	ppk	4.05364	0	0	0	0	0	0	-2.33732	0	0	0	-2.33732	0	0	0	-2.33732	0	0	0	-2.33732	polyphosphate kinase
CJJ81176_1363	-	765.125	722.022	904.926	883.911	737.979	695.754	743.799	0.0227534	1001.44	1134.19	569.278	0.17641	1070.07	492.3	457.969	-0.296965	593.317	637.479	588.432	-0.335847	chemotaxis protein histidine kinase-like protein
CJJ81176_1364	ruvB	54.7242	66.1394	103.152	79.7754	71.6274	98.3714	118.174	0.670036	249.823	229.837	154.871	1.90159	263.32	143.752	141.525	1.65932	179.65	187.662	193.511	1.75324	Holliday junction DNA helicase RuvB
CJJ81176_1365	-	0	0	0	0	0	0	0	0	0	0	0	0	0	0	0	0	0	0	0	0	hypothetical protein
CJJ81176_1366	fumC	51.6839	11.0232	25.0066	44.6742	36.899	32.1943	20.8542	-0.961183	37.527	13.3239	3.40376	-1.97033	25.1871	9.846	6.36068	-2.04272	13.001	17.1905	19.746	-1.59685	fumarate hydratase
CJJ81176_1367	-	15277.2	18386.8	17262.4	16488	17114.6	19355.9	18595	0.223714	12935	10684.1	3208.04	-1.0024	12221.8	3149.73	3670.91	-1.55216	5506.5	6811.72	6431.94	-1.29503	serine protease
CJJ81176_1368	glmS	81.0728	129.523	137.536	175.506	145.425	171.703	122.808	0.838497	123.303	108.256	22.9754	-0.254576	95.4057	29.538	22.2624	-1.00433	17.7286	24.3531	13.164	-2.12036	glucosamine--fructose-6-phosphate aminotransferase
CJJ81176_1369	-	5968.99	4304.57	4321.45	3653.71	3839.66	3854.37	3837.17	-0.591652	1922.45	1478.95	1682.31	-1.82421	1640.21	1456.22	1863.68	-1.85876	1657.03	1936.79	1745.55	-1.74826	GlnD family protein
CJJ81176_1370	-	31.4157	0	9.37747	0	13.0232	12.52	9.26852	-2.6349	10.722	6.66193	0	-2.85567	3.05298	0	3.18034	-3.65775	0	0	0	-5.01862	hypothetical protein
CJJ81176_1371	-	7149.61	12533.4	14014.6	12125.9	13077.4	13832.8	12505.6	0.862063	13372.5	11346.1	4105.78	0.256454	12853.8	3866.52	4558.22	-0.229921	5705.06	7188.47	6849.24	-0.126554	serine protease
CJJ81176_1372	-	298.956	592.499	612.661	491.416	516.585	506.166	465.743	0.819157	862.049	685.346	205.076	0.725768	747.98	242.212	249.657	0.252866	302.568	403.976	379.124	0.264023	xanthine/uracil permease family protein
CJJ81176_1373	-	34.456	66.1394	98.4634	28.7191	39.0695	84.0629	44.0255	0.656387	46.1046	35.8079	72.3298	0.504066	37.399	79.7526	87.4594	0.873836	61.4591	58.734	81.617	0.92994	putative nucleotide phosphoribosyltransferase
CJJ81176_1374	-	3872.24	4141.98	4460.55	4741.85	4716.55	5244.09	4437.3	0.251956	3081.5	2247.57	736.063	-1.16922	2514.89	767.988	725.118	-1.79008	1205.54	1519.92	1504.65	-1.4648	VacJ family lipoprotein
CJJ81176_1375	-	1583.96	749.58	937.747	992.405	892.086	919.326	882.827	-0.82707	731.241	540.449	159.126	-1.99026	654.101	161.474	219.444	-2.46893	317.933	363.865	377.808	-2.16568	toluene tolerance protein, putative
CJJ81176_1376	-	7804.27	7608.79	7420.7	7466.97	7438.39	7377.86	7586.28	-0.0607011	6472.87	5436.97	1832.92	-0.960239	5939.58	1719.11	2042.57	-1.50305	2850.76	3422.33	3330.5	-1.28997	hypothetical protein
CJJ81176_1377	-	3106.1	5462.01	5729.63	4601.44	5052.99	6045.37	5565.75	0.794616	4194.45	3642.41	1248.33	-0.217148	4252.8	1179.55	1379.47	-0.704445	1984.42	2446.77	2610.43	-0.413653	putative deoxyribonucleotide triphosphate pyrophosphatase
CJJ81176_1378	-	0	0	0	0	0	0	0	0	0	0	0	0	0	0	0	0	0	0	0	0	multidrug resistance efflux transporter, putative
CJJ81176_1379	-	793.5	653.126	704.873	571.192	746.661	713.64	736.847	-0.211981	690.497	532.122	176.144	-0.980343	660.207	171.32	224.214	-1.42955	297.84	381.055	355.429	-1.20779	iron-sulfur cluster-binding domain-containing protein
CJJ81176_1380	selA	2089.65	2102.68	2263.1	2469.84	2274.71	1920.93	2252.25	0.0790025	1064.69	886.869	404.196	-1.52498	947.188	428.301	454.789	-1.87404	242.291	223.476	244.851	-3.13687	selenocysteine synthase
CJJ81176_1381	selB	1313.38	1231.85	1337.85	1483.82	1410.84	1384.35	1434.3	0.0693624	859.905	856.891	411.855	-0.96555	818.199	433.224	388.002	-1.3455	146.556	194.825	200.093	-2.87008	selenocysteine-specific elongation factor
CJJ81176_1382	-	7.09387	0	0	0	0	0	0	-3.01683	0	0	0	-3.01683	0	0	0	-3.01683	0	0	0	-3.01683	oxidoreductase that catalyzes disulfide bond formation in the periplasm
CJJ81176_1383	-	1277.91	804.696	884.608	714.787	781.39	760.143	841.118	-0.682425	628.309	505.474	171.039	-1.75118	573.961	156.551	227.394	-2.21991	299.022	320.888	313.304	-2.03558	putative lipoprotein
CJJ81176_1384	fldA	0	0	0	0	0	0	0	0	0	0	0	0	0	0	0	0	0	0	0	0	flavodoxin FldA
CJJ81176_1385	-	2166.67	2651.09	2588.18	2597.49	2602.46	2371.65	2595.19	0.243957	1497.86	1152.51	414.407	-1.27531	1386.05	391.871	498.519	-1.74189	705.598	869.55	791.158	-1.46187	hypothetical protein
CJJ81176_1386	-	1869.74	1094.06	1400.37	1273.21	1395.65	1219.81	1112.22	-0.588279	986.424	767.787	264.642	-1.67363	864.757	242.212	300.542	-2.22936	338.025	494.226	431.78	-2.1645	hypothetical protein
CJJ81176_1387	katA	6540.55	3968.36	4265.19	5440.68	5046.47	4094.04	4024.85	-0.558859	3505.02	2826.32	980.282	-1.61563	3297.22	930.447	1164.8	-2.09612	1463.2	1895.25	1620.49	-1.98611	catalase
CJJ81176_1388	-	2300.44	1851.9	1845.8	2048.63	2079.36	1913.77	1927.85	-0.243883	1491.43	1206.64	420.364	-1.33487	1320.41	384.978	432.526	-1.92825	579.134	809.384	712.174	-1.72805	ankyrin repeat-containing protein
CJJ81176_1389	-	567.51	60.6278	84.3972	60.6293	78.139	107.314	67.1968	-2.90701	56.8266	31.6442	8.50939	-4.44045	48.8477	4.923	11.9263	-5.18504	9.45524	11.4603	15.7968	-5.45253	DNA-binding protein, sensory kinase or regulator? But show structural homology to recombinase.
CJJ81176_1390	-	0	0	0	0	0	0	0	0	0	0	0	0	0	0	0	0	0	0	0	0	endoribonuclease L-PSP, putative
CJJ81176_1391	-	12710.2	12698.8	14108.4	14219.2	14685.8	14784.3	13587.7	0.138981	9136.22	7416.39	2836.18	-1.13899	8523.92	2485.13	2791.54	-1.70564	3764.37	4741.7	4142.72	-1.59822	cryptic C4-dicarboxylate transporter DcuD, authentic frameshift
CJJ81176_1392	metC	9214.94	8799.29	9361.84	9786.84	9875.9	9581.38	9178.15	0.0322503	6189.81	5191.31	1757.19	-1.26393	5916.68	1756.53	1901.84	-1.76855	2485.55	3144.42	2815.79	-1.71698	cystathionine beta-lyase
CJJ81176_1393	purB-2	4585.68	2447.16	2803.86	2875.1	2730.52	2602.37	2565.06	-0.781887	2506.8	1935.29	616.08	-1.6697	2336.29	631.128	730.683	-2.15998	933.705	1230.55	1132.11	-2.06967	adenylosuccinate lyase
CJJ81176_1394	-	7536.73	4260.48	4971.62	5801.26	5287.4	5011.58	4768.65	-0.593423	3869.57	3216.88	1045.8	-1.67925	3639.92	958.016	1163.21	-2.2397	1651.12	2005.55	1928.53	-2.0217	MmgE/PrpD family protein
CJJ81176_1395	-	591.832	531.871	715.814	635.012	694.569	574.132	632.576	0.0840508	305.577	284.797	90.1996	-1.56818	350.33	94.5216	112.902	-1.92278	141.829	201.988	184.296	-1.75912	feoA family protein
CJJ81176_1396	-	2724.05	4976.99	5074.77	4480.18	4723.07	5558.88	5213.54	0.873834	2937.83	2427.44	860.3	-0.572995	2766	862.509	979.545	-1.03686	1337.92	1764.89	1692.89	-0.779014	ferrous iron transport protein B, authentic frameshift
CJJ81176_1397	feoB	15758.5	14570	15332.2	15718.9	15899.1	16306.4	15286.1	-0.0230205	9747.37	7986.82	2926.38	-1.3673	9255.88	2810.05	3173.19	-1.85548	4551.52	5334.77	4898.34	-1.67984	ferrous iron transport protein B
CJJ81176_1398	-	4128.63	4153	3979.17	3500.54	3607.42	4090.46	3997.05	-0.0895803	3094.37	2537.36	816.051	-1.15184	2878.2	766.019	970.799	-1.67877	1212.63	1448.3	1321.67	-1.63997	hydrogenase, (NiFe)/(NiFeSe) small subunit family
CJJ81176_1399	fabI	6773.64	6071.04	6367.3	6232.05	6003.68	6179.52	5635.26	-0.156546	4471.07	3337.63	1056.87	-1.43302	3930.71	1028.91	1183.09	-2.00633	1632.21	2024.18	1775.83	-1.90846	enoyl-(acyl carrier protein) reductase
CJJ81176_1400	tpiA	0	0	0	0	0	0	0	0	5.361	4.99645	0	1.75112	0	0	0	0	4.72762	0	0	0.839312	triosephosphate isomerase
CJJ81176_1401	pgk	25.3353	27.5581	28.1324	35.1012	34.7284	30.4057	39.3912	0.338123	54.6822	29.1459	23.8263	0.396687	47.3212	17.7228	19.8771	0.0161296	11.8191	30.0833	23.6953	-0.297441	phosphoglycerate kinase
CJJ81176_1402	gapA	0	0	0	0	0	0	0	0	0	0	0	0	0	0	0	0	0	0	0	0	glyceraldehyde 3-phosphate dehydrogenase A
CJJ81176_1403	nadD	0	0	0	0	0	0	0	0	0	0	0	0	0	0	0	0	0	0	0	0	nicotinate (nicotinamide) nucleotide adenylyltransferase
CJJ81176_1404	-	656.69	429.906	529.827	421.214	551.314	538.36	537.574	-0.397496	396.714	316.442	140.405	-1.33139	343.46	139.813	147.091	-1.76921	139.465	210.583	198.777	-1.8608	hypothetical protein
CJJ81176_1405	-	2789.92	2306.61	2350.62	2323.06	2331.15	2301.89	2201.27	-0.277274	1771.27	1409.83	803.287	-1.14476	1611.21	884.171	1111.53	-1.25844	938.433	1067.24	995.201	-1.48087	hypothetical protein
CJJ81176_1406	algC	91.2069	129.523	103.152	118.068	143.255	87.64	97.3195	0.287882	156.541	324.769	24.6772	0.249766	282.401	44.307	18.287	-0.554165	94.5524	170.472	36.8593	-0.112595	phosphomannomutase/phosphoglucomutase
CJJ81176_1407	fliL	0	0	0	0	0	0	0	0	0	0	0	0	0	0	0	0	0	0	0	0	flagellar basal body-associated protein FliL
CJJ81176_1408	acpS	0	0	0	0	0	0	0	0	0	0	0	0	0	0	0	0	0	0	0	0	4'-phosphopantetheinyl transferase
CJJ81176_1409	-	0	0	0	0	0	0	0	0	0	0	0	0	0	0	0	0	0	0	0	0	hypothetical protein
CJJ81176_1410	-	41.5498	0	9.37747	0	17.3642	7.15429	0	-3.64412	35.3826	24.9822	4.2547	-1.31834	19.0811	5.9076	8.74594	-1.94416	10.6371	8.59523	7.89842	-2.09224	cytochrome P450 family protein
CJJ81176_1411	-	134.784	135.035	67.2052	178.697	149.766	82.2743	95.0023	-0.273494	141.53	131.573	11.0622	-1.15243	148.07	18.7074	26.2378	-1.65582	41.3667	64.4642	55.2889	-1.33441	Lipase
CJJ81176_1412	kpsS	1157.31	201.174	181.298	271.236	277.827	221.783	201.59	-2.37057	431.024	296.456	19.5716	-3.06645	348.803	17.7228	18.287	-4.52892	114.645	156.147	134.273	-3.10139	capsule polysaccharide export protein KpsS
CJJ81176_1413	kpsC	1469.45	236.999	243.814	303.146	303.874	164.549	162.199	-2.67993	568.266	374.733	53.6092	-2.69617	485.424	53.1684	58.8363	-3.65924	115.827	199.123	150.07	-3.27136	capsule polysaccharide export protein KpsC
CJJ81176_1414	-	0	0	0	0	0	0	0	0	0	0	0	0	3.05298	0	0	0.672995	0	0	0	0	adenylylsulfate kinase
CJJ81176_1415	-	1206.97	851.545	750.198	858.383	688.057	815.589	750.75	-0.623056	238.028	169.879	22.9754	-3.60459	203.023	17.7228	22.2624	-4.75862	106.371	100.278	118.476	-3.46863	putative sugar-1-phosphate nucleotidyltransferase
CJJ81176_1416	-	807.688	760.603	675.178	558.427	662.011	747.623	727.579	-0.237459	197.285	132.406	23.8263	-3.2178	142.727	14.769	31.8034	-4.26545	128.828	85.9523	94.781	-2.97802	class I glutamine amidotransferase or peptidase C26
CJJ81176_1417	-	5176.5	2896.35	3196.15	2875.1	3021.37	2881.39	2822.26	-0.812931	2763.06	2199.27	439.936	-1.89789	2600.38	405.655	515.215	-2.66319	756.419	965.53	908.318	-2.56795	hypothetical protein
CJJ81176_1418	-	10197.9	8892.99	9647.85	9805.99	9780.39	9606.42	9236.08	-0.103911	6108.32	4822.4	1815.05	-1.43639	5624.36	1589.14	1947.16	-1.97594	2782.21	3432.36	3259.41	-1.69654	putative methyltransferase
CJJ81176_1419	-	4571.49	2970.76	3382.14	3283.55	3231.91	3162.19	2840.8	-0.541915	2626.89	1911.14	697.77	-1.58899	2222.57	738.45	849.151	-2.03192	1122.81	1451.16	1238.74	-1.8541	putative methyltransferase
CJJ81176_1420	-	12749.7	13076.3	14180.3	13839.4	13105.6	13040.5	12836.9	0.0650479	9314.2	7455.53	3641.17	-1.01154	8726.95	3138.9	3842.65	-1.43289	5107.01	6194.29	5942.24	-1.15411	putative sugar transferase
CJJ81176_1421	-	170.253	157.081	128.159	149.978	117.208	135.931	111.222	-0.361914	108.292	110.755	25.5282	-1.31809	80.904	26.5842	27.828	-2.08964	55.5496	54.4364	69.7694	-1.50023	putative glycosyltransferase
CJJ81176_1422	hddC	9.12069	0	0	0	0	0	0	-3.33924	7.5054	0	0	-2.30978	0	0	0	-3.33924	0	0	0	-3.33924	capsular biosynthesis nucleotidyltransferase, putative
CJJ81176_1423	gmhA-2	949.566	620.057	718.939	682.877	785.731	724.372	674.285	-0.441049	320.588	277.303	101.262	-2.18407	341.171	138.829	127.214	-2.37648	193.832	270.75	233.003	-2.03844	phosphoheptose isomerase
CJJ81176_1424	hddA	1660.98	236.999	232.874	255.281	306.044	234.303	208.542	-2.76239	474.985	350.584	48.5035	-3.03803	416.732	35.4456	52.4756	-4.15372	151.284	159.012	205.359	-3.27813	capsular biosynthesis sugar kinase, putative
CJJ81176_1425	-	4391.11	3069.97	3280.55	3666.48	3433.77	3249.83	3239.35	-0.404074	2630.11	2062.7	684.155	-1.50311	2402.7	688.235	787.135	-2.00663	1095.63	1313.64	1207.14	-1.86807	HrEpiB
CJJ81176_1426	wcbK	3959.39	2987.3	3494.67	3060.18	2912.85	3353.57	3172.15	-0.326652	2469.28	1904.48	805.84	-1.34392	2323.32	670.512	822.118	-1.86516	1109.81	1370.94	1188.71	-1.6995	GDP-mannose 4,6-dehydratase
CJJ81176_1427	fcl	656.69	289.36	275.072	344.63	245.27	264.709	257.201	-1.23896	220.873	174.876	41.696	-2.47192	247.291	31.5072	51.6806	-3.12867	88.6429	176.202	134.273	-2.34956	GDP-fucose synthetase
CJJ81176_1428	-	810.728	903.905	940.873	561.618	668.522	983.714	905.998	0.000568264	632.598	535.452	174.443	-1.05499	644.942	197.905	255.222	-1.3407	303.75	415.436	405.452	-1.12473	hypothetical protein
CJJ81176_1429	-	1969.06	829.498	918.992	717.978	698.91	812.012	667.333	-1.35474	921.02	653.702	266.344	-1.85539	854.835	294.395	325.19	-2.17827	444.396	485.63	517.346	-2.02955	hypothetical protein
CJJ81176_1430	-	183.427	0	0	0	0	0	0	-7.52691	0	8.32741	0	-6.45308	19.8444	0	0	-6.06638	0	0	7.89842	-6.47573	putative nucleotide-sugar epimerase-dehydratase
CJJ81176_1431	-	2834.51	394.081	382.913	370.158	342.943	264.709	326.715	-3.03897	700.147	486.321	76.5845	-3.24939	675.472	62.0298	61.2216	-4.35633	237.563	313.726	293.558	-3.33653	putative sugar transferase
CJJ81176_1432	-	6268.96	7360.76	6987.78	6512.86	6722.12	6691.05	7442.62	0.147576	4097.95	3196.89	1465.32	-1.22693	4141.37	1301.64	1781.79	-1.55978	2073.06	2435.31	2220.77	-1.4855	galactosyltransferase
CJJ81176_1433	-	782.353	198.418	265.695	232.944	303.874	236.091	273.421	-1.64513	277.7	201.523	55.3111	-2.41357	257.214	35.4456	41.3444	-3.41212	104.008	148.984	132.957	-2.61064	putative sugar transferase
CJJ81176_1434	-	392.19	159.837	90.6489	188.27	132.402	166.337	120.491	-1.48862	189.779	172.377	11.9132	-2.38431	195.391	7.8768	8.74594	-3.93494	70.9143	100.278	65.8201	-2.32155	putative sugar transferase
CJJ81176_1435	-	8369.76	5624.6	5970.32	5188.59	5437.17	5371.08	5053.66	-0.623376	4755.21	3744.84	1035.59	-1.66304	4482.54	875.309	1192.63	-2.32219	1510.48	1827.92	1637.61	-2.33889	putative sugar transferase
CJJ81176_1436	-	1389.39	137.79	170.357	156.36	217.053	146.663	145.979	-3.10632	352.754	296.456	21.2735	-3.38781	341.934	17.7228	30.2132	-4.5704	113.463	127.496	105.312	-3.58244	putative glycosyl transferase
CJJ81176_1437	kpsF	0	0	0	0	0	0	0	0	0	0	0	0	3.05298	0	0	0.672995	0	0	0	0	arabinose-5-phosphate isomerase
CJJ81176_1438	kpsD	0	0	0	0	0	0	0	0	0	0	0	0	0	0	0	0	0	0	0	0	capsular polysaccharide ABC transporter, periplasmic polysaccharide-binding protein
CJJ81176_1439	kpsE	5.06705	0	0	0	0	7.15429	0	-2.0964	0	4.16371	0	-1.81153	6.10596	0	0	-1.65799	7.09143	0	0	-1.59553	capsular polysaccharide ABC transporter
CJJ81176_1440	kpsT	93.2338	0	0	12.7641	0	0	0	-5.9277	13.9386	8.32741	0	-4.18402	9.92219	0	0	-5.40844	0	0	0	-6.55817	capsular polysaccharide ABC transporter, ATP-binding protein
CJJ81176_1441	kpsM	13.1743	0	0	0	0	0	0	-3.82521	0	0	0	-3.82521	3.81623	0	0	-3.06924	0	0	0	-3.82521	capsular polysaccharide ABC transporter, permease protein
CJJ81176_1442	-	3301.69	3841.6	3757.24	4611.02	4301.98	3849.01	4451.21	0.320067	2320.24	1920.3	586.297	-1.26059	2381.33	600.606	664.691	-1.74625	1025.89	1260.63	1166.33	-1.52471	hypothetical protein
CJJ81176_1443	ciaI	2634.87	1802.3	2100.55	2118.83	2127.12	1876.21	1869.92	-0.413617	1145.11	841.068	309.742	-1.97743	895.287	326.887	337.911	-2.50752	450.306	532.904	563.42	-2.35772	ATP/GTP-binding protein,Campylobacter invasion antigen
CJJ81176_1444	-	0	0	0	0	0	0	0	0	0	0	0	0	0	0	0	0	0	0	0	0	deoxyuridine triphosphatase domain-containing protein
CJJ81176_1445	-	744.857	666.906	554.834	536.09	529.609	463.24	553.794	-0.443243	372.053	278.968	133.597	-1.6278	406.047	116.183	137.55	-1.99078	152.466	223.476	210.624	-1.94357	hypothetical protein
CJJ81176_1446	tilS	0	11.0232	0	0	0	0	18.537	1.31265	0	0	0	0	0	0	0	0	0	0	0	0	tRNA(Ile)-lysidine synthetase
CJJ81176_1447	yliG	4121.54	4392.76	4607.46	4690.79	4885.86	4444.6	4460.48	0.151247	3289.51	2803.84	977.729	-0.98513	2961.39	992.477	1119.48	-1.46972	1190.18	1468.35	1197.93	-1.6871	putative tRNA modifying protein
CJJ81176_1448	prfB	0	0	0	0	0	0	0	0	0	0	0	0	0	0	0	0	0	0	0	0	peptide chain release factor 2
CJJ81176_1449	-	330.372	126.767	162.543	162.742	104.185	128.777	136.711	-1.28091	172.624	138.235	37.4413	-1.76371	177.836	48.2454	63.6068	-1.99963	56.7315	38.6785	73.7186	-2.57732	hypothetical protein
CJJ81176_1450	truD	247.272	112.988	81.2714	54.2472	71.6274	98.3714	108.905	-1.52574	396.714	318.94	105.516	-0.0583862	398.414	91.5678	143.115	-0.507359	118.191	121.766	144.804	-0.947519	tRNA pseudouridine synthase D
CJJ81176_1451	thiL	59.7912	19.2907	31.2582	54.2472	41.24	12.52	16.2199	-1.1915	11.7942	16.6548	4.2547	-2.52145	26.7136	0	10.3361	-3.16067	9.45524	10.0278	7.89842	-2.59153	thiamine monophosphate kinase
CJJ81176_1452	-	0	0	0	0	0	0	0	0	0	0	0	0	3.05298	0	0	0.672995	0	0	0	0	succinate-quinone oxidoreductase, 2Fe-2S iron-sulfur cluster binding domain
CJJ81176_1453	-	102.354	112.988	98.4634	60.6293	97.6737	105.526	74.1482	-0.190508	1176.2	1354.04	1569.98	3.71612	1191.43	1749.63	1820.75	3.91669	1956.05	1769.18	1956.17	4.19478	response regulator
CJJ81176_1454	-	556.362	372.034	311.019	236.135	284.339	341.617	310.495	-0.859426	245.534	215.68	91.9015	-1.70824	263.32	62.0298	103.361	-2.21262	134.737	161.877	144.804	-1.91574	site-specific DNA methyltransferase, putative
CJJ81176_1455	flgI	0	0	0	0	0	0	0	0	0	19.9858	34.8885	3.1856	6.86921	56.1222	19.8771	4.39868	24.82	18.623	10.5312	4.17079	flagellar basal body P-ring protein
CJJ81176_1456	flgJ	0	0	0	0	0	0	0	0	0	0	0	0	0	0	0	0	0	0	0	0	hypothetical protein
CJJ81176_1457	flgM	27.3621	11.0232	0	0	13.0232	0	0	-3.59298	28.9494	20.8185	5.10564	-0.838532	16.7914	4.923	12.7214	-1.32663	0	0	0	-4.82589	anti-sigma factor for FliA
CJJ81176_1458	flgN	60.8046	0	0	0	0	7.15429	0	-5.44505	684.064	1007.62	915.611	3.7965	751.797	864.479	1113.91	3.86242	157.193	144.686	151.386	1.29831	flagellar protein FlgN, a possible chaperon for hook protein
CJJ81176_1459	flgK	565.483	90.9417	81.2714	130.832	125.891	100.16	178.419	-2.30212	9931.79	14100	12056.1	4.39381	10017.6	11774.8	15233.8	4.42378	2567.1	2260.54	2364.26	2.0799	flagellar hook-associated protein FlgK
CJJ81176_1460	-	1686.32	3345.55	2936.71	2559.19	2782.62	2802.69	3072.51	0.784903	1860.27	1722.11	590.552	-0.446771	1976.04	625.221	710.806	-0.815515	1152.36	1273.53	1290.07	-0.446605	hypothetical protein
CJJ81176_1461	-	2992.6	7313.91	7270.67	6442.66	7175.76	7427.94	7764.7	1.27055	3338.83	2813.83	1276.41	-0.386534	3393.39	1111.61	1542.47	-0.734123	1802.41	2041.37	1954.86	-0.632293	hypothetical protein
CJJ81176_1462	-	6345.98	5315.95	5929.69	7061.71	6168.64	6023.91	5100	-0.105082	4404.6	3891.4	1579.34	-1.07932	4084.13	1748.65	1619.59	-1.48808	2133.34	2431.02	2315.55	-1.4701	hypothetical protein
CJJ81176_1463	ctsF	2455.49	1576.32	1547.28	1480.63	1482.47	1393.3	1431.99	-0.726122	1932.1	1784.56	2135.01	-0.335862	1904.3	2193.69	2480.67	-0.171487	3935.75	3879.31	3996.6	0.680836	general secretory pathway protein F
CJJ81176_1464	ctsE	7008.75	6688.35	6575.17	6889.4	6572.35	7043.4	6893.46	-0.0489884	4793.81	3857.26	1384.48	-1.24943	4625.27	1327.24	1640.26	-1.69797	2195.98	2819.23	2644.65	-1.46438	general secretory pathway protein E
CJJ81176_1465	ctsX	2629.8	1529.47	1501.96	1477.44	1445.57	1504.19	1431.99	-0.827591	1658.69	1366.53	627.993	-1.2243	1609.68	609.467	721.142	-1.56016	932.523	1091.59	1037.33	-1.36791	transformation system protein
CJJ81176_1466	ctsP	1164.41	686.196	781.456	737.124	714.103	745.834	648.796	-0.69751	1016.45	1079.23	638.205	-0.390622	1092.2	587.806	539.863	-0.728249	817.879	913.959	718.756	-0.517809	transformation system protein
CJJ81176_1467	ctsD	6113.91	6812.36	7139.38	6643.69	6494.22	6725.03	6640.89	0.140553	4424.97	3656.57	1319.81	-1.13956	4403.16	1255.36	1542.47	-1.5809	2385.09	2949.6	2735.49	-1.18967	general secretory pathway protein D
CJJ81176_1468	ctsR	647.569	225.976	325.086	210.607	260.463	321.943	308.178	-1.25134	339.887	282.299	128.492	-1.48243	336.591	103.383	159.812	-1.86308	133.555	237.801	194.828	-1.81273	transformation system protein
CJJ81176_1469	PFOR	4.05364	0	0	0	0	0	0	-2.33732	0	0	0	-2.33732	3.05298	0	0	-1.66433	0	0	0	-2.33732	pyruvate ferredoxin/flavodoxin oxidoreductase
CJJ81176_1470	-	2714.93	2703.45	2585.06	2431.55	2387.58	2382.38	2643.85	-0.107961	2478.93	2072.69	1032.19	-0.638243	2367.59	800.48	1032.02	-1.11757	1405.29	1590.12	1395.39	-0.893568	HAD-superfamily hydrolase, subfamily IA, variant 1 family protein
CJJ81176_1471	cadF	2333.88	1270.43	1508.21	1113.66	1328.36	1457.69	1246.62	-0.828113	1486.07	1275.76	331.866	-1.44403	1404.37	317.041	407.084	-2.04163	531.857	651.805	651.619	-1.9364	fibronectin-binding protein, OmpA??
CJJ81176_1472	rpsI	0	0	0	0	0	0	0	0	0	0	0	0	0	0	0	0	0	0	0	0	30S ribosomal protein S9
CJJ81176_1473	rplM	0	0	0	0	0	0	0	0	0	0	0	0	0	0	0	0	0	0	0	0	50S ribosomal protein L13
CJJ81176_1474	-	123.636	0	12.5033	0	8.68211	7.15429	9.26852	-4.7252	19.2996	23.3167	5.10564	-3.10911	14.5017	3.9384	5.5656	-3.97047	8.27334	8.59523	17.1132	-3.41012	ATP-dependent helicase
CJJ81176_1475	-	36.4828	0	0	0	0	0	9.26852	-4.66813	5.361	4.16371	0	-3.54894	0	0	0	-5.22816	0	0	0	-5.22816	ATP-dependent helicase, DNA repair
CJJ81176_1476	-	0	0	0	0	0	0	0	0	0	0	0	0	0	0	0	0	0	0	0	0	lipoprotein, putative
CJJ81176_1477	-	254.366	82.6742	82.8343	60.6293	82.48	59.0229	48.6597	-1.88867	104.003	99.0962	23.8263	-1.99865	123.646	22.6458	33.3936	-2.45333	63.8229	58.734	42.1249	-2.2133	membrane protein, strong structure homology to 2kw7,3pvh,2kpt
CJJ81176_1478	-	331.385	74.4068	87.5231	86.1574	45.5811	78.6972	81.0995	-2.14878	117.942	83.2741	21.2735	-2.45392	90.8262	31.5072	27.0329	-2.92586	29.5476	54.4364	47.3905	-2.93591	Fimbrial protein; type IV pilin
CJJ81176_1479	ccoP	0	0	0	0	0	0	0	0	0	0	0	0	0	0	0	0	0	0	0	0	cytochrome c oxidase, cbb3-type, subunit III
CJJ81176_1480	ccoQ	21.2816	16.5348	15.6291	0	15.1937	19.6743	18.537	-1.00061	39.6714	55.7937	7.65845	0.284788	54.9537	3.9384	9.54102	-0.641733	21.2743	17.1905	18.4296	-0.163581	cytochrome c oxidase, cbb3-type, subunit IV
CJJ81176_1481	ccoO	16.2146	0	0	15.9551	0	0	0	-3.42495	0	0	5.10564	-3.23551	12.9752	0	0	-2.83729	4.72762	0	0	-3.26625	cbb3-type cytochrome c oxidase subunit II
CJJ81176_1482	ccoN	0	0	0	0	0	0	0	0	0	0	0	0	0	0	0	0	0	0	0	0	cbb3-type cytochrome c oxidase subunit I
CJJ81176_1483	-	1643.75	1405.46	1376.93	1301.93	1250.22	1300.29	1223.44	-0.329246	1090.43	901.026	275.704	-1.34325	1093.73	289.472	362.559	-1.75543	429.032	561.555	502.866	-1.72997	DNA-binding response regulator
CJJ81176_1484	-	3725.3	3309.73	3222.72	3124	2997.5	3215.85	3128.13	-0.235179	2362.06	1851.18	582.893	-1.44652	2107.32	568.114	706.831	-1.97629	956.161	1191.87	1126.84	-1.77613	sensory box sensor histidine kinase, putative
CJJ81176_1485	-	0	0	0	0	0	0	0	0	0	0	0	0	0	0	0	0	0	0	0	0	hypothetical protein
CJJ81176_1486	carA	104.381	0	0	0	0	0	0	-6.71947	0	0	0	-6.71947	0	0	0	-6.71947	0	0	0	-6.71947	carbamoyl phosphate synthase small subunit
CJJ81176_1487	-	0	0	0	0	0	0	0	0	0	0	0	0	0	0	0	0	0	0	0	0	hypothetical protein
CJJ81176_1488	-	1145.15	1049.96	1142.49	1011.55	1291.46	1200.13	1181.74	-0.00350159	983.208	1007.62	415.258	-0.621813	1012.83	394.824	455.584	-1.0129	745.782	714.836	770.096	-0.622986	hypothetical protein
CJJ81176_1489	fliJ	229.031	13.779	9.37747	15.9551	23.8758	8.94286	13.9028	-3.98029	1031.46	1398.17	441.638	1.90505	900.63	428.301	487.387	1.31902	511.765	475.603	479.171	1.08972	flagellar protein FliJ
CJJ81176_1490	purA	176.333	0	0	0	0	0	0	-7.47032	10.722	5.82919	0	-5.3627	3.81623	0	0	-6.71435	0	0	0	-7.47032	adenylosuccinate synthetase
CJJ81176_1492	fdhT	1929.53	1364.12	1400.37	1569.98	1319.68	1250.21	1371.74	-0.487466	934.959	706.164	266.344	-1.78187	780.8	212.674	287.026	-2.40813	212.743	273.615	254.066	-2.96954	putative inner membrane protein
CJJ81176_1493	fdhU	309.09	162.593	210.993	223.371	186.665	143.086	120.491	-0.853363	109.364	82.4414	18.7207	-2.45306	102.275	28.5534	38.9592	-2.64453	24.82	21.4881	30.2773	-3.56036	hypothetical protein
CJJ81176_1494	putP	9158.19	4450.63	4280.82	4362.12	4286.79	4174.53	4231.08	-1.09164	4850.63	3661.56	1923.97	-1.4965	4254.33	1608.84	2155.48	-1.90027	1418.29	1909.57	1731.07	-2.45133	sodium/proline permease
CJJ81176_1495	putA	14130	10811	9799.46	9419.87	9576.36	10318.3	11080.5	-0.477414	8662.31	6960.88	3563.73	-1.23806	7913.33	3277.73	4268.81	-1.55686	3133.23	4018.27	3595.1	-1.98696	bifunctional putA protein, putative
CJJ81176_1496	selD	1265.75	1256.65	1237.83	1187.06	1122.16	1042.74	1272.1	-0.0968011	587.566	497.146	185.505	-1.73873	506.032	187.074	201.952	-2.23822	98.0981	108.873	106.629	-3.58678	selenide, water dikinase
CJJ81176_1497	-	728.642	369.278	362.596	373.349	386.354	368.446	359.155	-0.976696	344.176	282.299	137.001	-1.61574	306.825	103.383	139.14	-2.14357	132.373	151.849	154.019	-2.31385	hypothetical protein
CJJ81176_1498	-	8399.15	5164.38	5767.14	5619.38	5309.11	5274.5	5051.34	-0.648306	4758.42	3013.69	1234.71	-1.6877	4297.83	1076.17	1373.11	-2.18052	2069.52	2604.35	2541.97	-1.81109	methyl-accepting chemotaxis protein
CJJ81176_1499	-	34.456	13.779	6.25165	0	0	0	0	-4.02399	17.1552	13.3239	4.2547	-1.67587	16.7914	3.9384	3.18034	-2.3077	13.001	8.59523	13.164	-1.51665	molybdate transport repressor
CJJ81176_1500	fdhD	96.274	22.0465	15.6291	0	32.5579	21.4629	13.9028	-2.93104	31.0938	27.4805	3.40376	-2.61236	25.1871	8.8614	3.97543	-3.16152	13.001	22.9206	14.4804	-2.49065	formate dehydrogenase accessory protein
CJJ81176_1501	fdhC	1332.63	777.138	762.701	855.192	881.234	717.217	676.602	-0.781127	848.11	655.367	201.673	-1.46409	805.987	187.074	264.763	-1.9593	358.117	373.892	405.452	-1.81262	formate dehydrogenase, cytochrome b subunit
CJJ81176_1502	fdhB	562.443	278.337	346.966	306.337	342.943	302.269	340.618	-0.818281	411.725	326.434	95.3052	-1.26025	369.411	108.306	118.468	-1.73623	193.832	204.853	213.257	-1.45987	formate dehydrogenase, iron-sulfur subunit
CJJ81176_1503	fdhA	3500.32	3036.9	3407.15	3411.19	3524.94	3011.95	3250.93	-0.0990247	3128.68	2579	786.268	-0.918461	2998.79	732.542	921.504	-1.46742	1304.82	1657.45	1530.98	-1.23117	formate dehydrogenase, alpha subunit, selenocysteine-containing
CJJ81176_1504	-	1063.07	1532.23	1667.63	1755.06	1710.38	1609.71	1603.45	0.629163	1511.8	1142.52	372.711	-0.299356	1410.48	388.917	453.199	-0.75631	606.317	763.543	702.959	-0.627338	formate dehydrogenase
CJJ81176_1505	-	140.864	52.3603	101.589	54.2472	75.9684	75.12	46.3426	-1.10041	112.581	78.2777	21.2735	-1.27714	93.1159	53.1684	31.0083	-1.37632	54.3676	60.1666	89.5154	-1.07312	Tat pathway signal sequence domain-containing protein
CJJ81176_1506	-	260.446	115.744	204.741	201.034	134.573	114.469	136.711	-0.822018	200.501	214.847	57.0129	-0.941433	245.002	33.4764	59.6314	-1.70635	66.1867	93.115	67.1366	-1.79143	hypothetical protein
CJJ81176_1507	nspC	14.1877	0	7.81456	0	13.0232	8.94286	0	-2.21429	8.5776	3.33096	0	-2.13339	0	0	3.97543	-3.15323	0	0	0	-3.92484	carboxynorspermidine decarboxylase
CJJ81176_1508	ceuO	8721.41	6663.54	6783.04	7214.88	6965.22	6882.42	6953.71	-0.336174	5107.96	4169.53	1394.69	-1.49331	4654.27	1295.73	1540.08	-2.05216	2382.72	2969.65	2607.79	-1.72227	multicopper oxidase
CJJ81176_1509	moaD	8.10728	11.0232	0	0	0	0	9.26852	-2.02904	6.4332	4.16371	0	-1.43289	11.4487	3.9384	0	-1.20637	5.90953	0	7.89842	-1.20631	thiS family protein
CJJ81176_1510	moaE	209.776	270.069	296.953	261.663	308.215	318.366	303.544	0.477195	352.754	293.958	94.4543	0.029668	275.532	113.229	91.4348	-0.560417	139.465	187.662	192.195	-0.290353	molybdopterin converting factor, subunit 2
CJJ81176_1511	moeA2	490.491	27.5581	45.3244	35.1012	32.5579	44.7143	37.0741	-3.71145	93.2814	70.783	17.8697	-3.28686	87.7732	18.7074	19.082	-3.9075	31.9114	14.3254	25.0117	-4.3812	molybdopterin biosynthesis MoeA protein, putative
CJJ81176_1512	-	12514.6	12437	11823.4	10785.6	10027.8	9227.24	9358.89	-0.247293	8006.12	6235.57	2294.13	-1.36545	7292.81	2186.8	2712.83	-1.8335	3514.99	4601.31	4233.55	-1.61282	hypothetical protein
CJJ81176_1513	-	3869.2	3329.02	3602.51	3124	3399.04	3199.75	3329.72	-0.217644	2246.26	1802.05	638.205	-1.49476	2142.43	555.314	787.135	-1.98227	977.436	1164.65	1057.07	-1.86203	hypothetical protein
CJJ81176_1514	purM	9399.38	6856.45	6773.66	6040.59	6366.15	6374.47	7451.89	-0.503765	1168.7	729.481	300.382	-3.88515	822.779	226.458	356.993	-4.53205	412.485	442.654	419.933	-4.46436	phosphoribosylaminoimidazole synthetase
CJJ81176_1515	coaE	0	0	0	0	0	0	0	0	0	0	0	0	0	0	0	0	0	0	0	0	dephospho-CoA kinase
CJJ81176_1516	dapF	0	0	0	0	0	0	0	0	0	0	0	0	0	0	0	0	0	0	0	0	diaminopimelate epimerase
CJJ81176_1517	-	1627.54	1066.5	1028.4	1193.44	1013.64	1001.6	1072.83	-0.616937	867.41	633.716	103.815	-2.07473	698.37	117.167	130.394	-2.87858	284.839	426.896	344.898	-2.22457	mannosyl-glycoprotein endo-beta-N-acetylglucosamidase domain-containing protein
CJJ81176_1518	-	587.778	66.1394	176.609	366.967	251.781	105.526	120.491	-1.91715	251.967	180.705	90.1996	-1.86851	221.341	89.5986	103.361	-2.20042	54.3676	38.6785	59.2381	-3.53029	DNA-binding protein, ATPase AAA. Show low structural homology to RuvB.
CJJ81176_1519	dps	682.025	275.581	301.642	392.495	345.114	228.937	266.47	-1.19635	408.508	306.449	139.554	-1.39015	328.959	136.859	122.443	-1.94216	146.556	159.012	152.703	-2.15208	bacterioferritin
CJJ81176_1520	pgi	902.949	666.906	682.992	816.9	664.181	513.32	500.5	-0.514872	671.197	604.57	213.586	-1.02666	753.323	194.951	223.419	-1.49228	286.021	280.777	269.863	-1.69182	glucose-6-phosphate isomerase
CJJ81176_1521	galU	5.06705	0	0	0	0	0	0	-2.601	7.5054	3.33096	0	-0.86664	4.57947	0	0	-1.77429	7.09143	0	14.4804	-0.278073	UTP-glucose-1-phosphate uridylyltransferase
CJJ81176_1522	acs	29825.7	31967.4	31795.9	32790.9	32796.7	34109.9	37308.1	0.163766	20729.9	16801.4	8123.92	-1.07631	19396.4	7574.53	8964.59	-1.44402	11765.9	14660.6	13323.3	-1.17633	acetyl-CoA synthetase
CJJ81176_1523	-	478.33	223.22	259.443	188.27	214.882	150.24	162.199	-1.28101	175.841	133.239	28.9319	-2.42535	180.889	29.538	47.7051	-2.88972	56.7315	45.8412	61.8709	-3.1131	tungsten ABC transporter, ATP-binding protein, putative
CJJ81176_1524	-	691.146	416.127	500.132	488.225	531.779	445.354	493.549	-0.532074	368.837	345.588	102.113	-1.54963	383.149	104.368	115.287	-2.04615	167.831	181.932	144.804	-2.06744	tungstate ABC transporter, permease protein, putative
CJJ81176_1525	-	952.606	286.604	264.132	322.292	321.238	266.497	287.324	-1.71023	470.696	420.534	818.604	-0.803915	402.994	627.19	644.019	-0.801768	399.484	442.654	469.956	-1.12447	tungstate ABC transporter, periplasmic tungstate-binding protein, putative
CJJ81176_1526	-	1684.29	1080.28	1115.92	1333.84	1252.39	1110.7	1049.66	-0.546522	753.757	592.079	225.499	-1.85368	653.338	131.936	166.968	-2.78527	302.568	455.547	423.882	-2.11498	LamB/YcsF family protein
CJJ81176_1527	-	3090.9	2579.44	2245.9	2485.8	2209.6	2348.39	2312.5	-0.389054	1590.07	1240.78	389.73	-1.75294	1559.31	373.163	462.74	-2.25684	704.416	842.332	808.271	-1.98002	hypothetical protein
CJJ81176_1528	-	7523.56	6666.3	7048.73	6758.57	6772.04	7216.89	7804.09	-0.0970407	3946.77	3185.23	1139.41	-1.63079	3795.62	1040.72	1264.98	-2.13696	2096.7	2509.81	2236.57	-1.72531	hypothetical protein
CJJ81176_1529	-	9174.41	9234.71	9044.57	9368.82	9398.38	8831.97	9511.82	0.00852685	6223.05	5068.06	1845.69	-1.24293	5909.05	1656.1	2134.8	-1.73557	2719.56	3369.33	3100.13	-1.58791	integral membrane protein
CJJ81176_1530	-	2525.42	1116.1	1497.27	1400.86	1276.27	1387.93	1230.4	-0.944139	1067.91	805.261	271.45	-2.03392	963.979	284.549	323.6	-2.49806	449.124	580.178	542.358	-2.27529	flavodoxin-like fold domain-containing protein
CJJ81176_1531	-	4151.94	6004.91	6304.79	5775.74	6457.32	6912.83	6624.67	0.609537	3545.77	2653.95	1025.38	-0.963216	2963.68	1002.32	1119.48	-1.47521	1534.11	1962.58	1808.74	-1.23826	transcriptional regulator, putative
CJJ81176_1532	-	1835.29	1069.25	1190.94	1359.37	1146.04	1089.24	1028.81	-0.683425	912.442	808.592	364.202	-1.50632	908.262	366.271	384.026	-1.86322	554.314	568.718	433.097	-1.83153	putative homolog of BLC protein
CJJ81176_1533	-	7819.48	3971.12	4490.25	5038.61	5079.03	4686.06	4680.6	-0.752113	3967.14	2986.21	649.267	-1.98513	3343.78	695.127	765.667	-2.68859	1614.48	2123.02	1867.98	-2.07359	zinc-binding dehydrogenase family oxidoreductase
CJJ81176_1534	-	55200.5	59930.6	62272.7	62001.4	63524.8	61913.2	62370.2	0.167419	41993.8	33751	12898.5	-1.06721	39169.8	12204.1	14557.2	-1.53167	20365.4	24652.5	23043.6	-1.28723	type I restriction-modification enzyme, R subunit
CJJ81176_1535	rloH	13551.3	14942	15188.4	14008.6	14301.6	14043.9	13698.9	0.0830305	12560.8	11123.8	3841.14	-0.737606	12056.2	4117.6	4194.08	-1.19291	6694.31	7671.24	7303.4	-0.909947	RloH
CJJ81176_1536	-	8193.42	8515.45	8894.53	7872.23	8977.3	9023.34	9321.81	0.0955771	5530.41	4286.12	1764	-1.23887	5044.29	1548.78	1826.31	-1.75574	2213.71	2694.6	2522.23	-1.73031	hypothetical protein
CJJ81176_1537	-	180.387	57.872	64.0794	35.1012	73.7979	46.5029	62.5625	-1.6925	42.888	34.9751	10.2113	-2.79907	47.3212	6.8922	4.77051	-3.80169	15.3648	22.9206	27.6445	-3.01863	hypothetical protein
CJJ81176_1538	mloB	13985.1	9102.43	10651.2	10511.2	10431.6	9842.51	9502.55	-0.485227	13053	14492.2	2418.37	-0.859801	14090.3	2218.3	2566.54	-1.69684	4089.39	4584.12	4359.93	-1.68797	MloB
CJJ81176_1539	hsdM	11616.7	12679.5	11837.5	13064	12567.3	11913.7	12262.3	0.0917856	7637.28	6174.77	2026.09	-1.34516	6942.48	1887.48	2041.78	-1.95712	3538.62	4405.05	3889.97	-1.56385	type I restriction-modification system, M subunit
CJJ81176_1540	-	1151.23	2218.43	1809.85	2016.72	1962.16	1768.9	2002	0.76533	858.832	758.627	326.761	-0.945699	838.807	308.18	360.969	-1.34157	419.576	544.364	462.057	-1.28277	hypothetical protein
CJJ81176_1541	-	11615.7	9755.56	11060.7	11494	11814.2	12049.6	10967	-0.057189	6866.37	5698.45	1943.55	-1.45479	6316.62	1833.32	2200	-1.98053	3030.41	3896.5	3562.19	-1.73956	hypothetical protein
CJJ81176_1542	-	1117.79	493.29	609.536	625.439	533.95	568.766	623.308	-0.96143	469.624	398.883	167.635	-1.82118	467.106	122.09	142.32	-2.4686	215.107	240.666	227.738	-2.29105	transcriptional regulator
CJJ81176_1543	-	853.292	666.906	754.886	666.922	677.204	720.794	690.505	-0.294639	383.848	363.075	161.678	-1.59121	461.763	122.09	143.115	-2.08232	223.38	254.992	275.128	-1.7656	permease, putative
CJJ81176_1544	-	3150.69	2893.6	3103.94	3561.17	3162.46	2861.71	2838.48	-0.0419268	3231.61	3681.55	1398.09	-0.303495	3578.09	1402.07	1162.41	-0.807278	2155.8	2226.16	2050.96	-0.555762	hypothetical protein
CJJ81176_1545	arsR	434.753	239.755	257.88	335.056	295.192	298.691	333.667	-0.576629	230.523	151.559	61.2676	-1.74449	200.734	60.0606	73.1479	-2.1671	108.735	106.008	105.312	-2.01683	arsenical resistance operon repressor
CJJ81176_1546	-	530.014	206.686	273.51	232.944	277.827	245.034	196.956	-1.15861	235.884	146.562	60.4167	-2.04135	163.335	49.23	52.4756	-2.80201	43.7305	53.0039	86.8826	-3.15404	arsenical resistance operon repressor
CJJ81176_1547	-	2080.53	3882.93	3733.8	3991.96	3833.15	3879.41	3876.56	0.8934	2813.45	2431.6	1016.87	-0.124008	2669.07	884.171	1048.72	-0.620677	1200.82	1509.89	1504.65	-0.573977	MerR family transcriptional regulator
CJJ81176_1548	-	1012.4	559.429	532.953	433.978	507.903	520.474	481.963	-1.00345	458.902	392.221	141.256	-1.77941	499.926	139.813	152.656	-2.1951	244.654	290.805	264.597	-1.92417	methyl-accepting chemotaxis protein
CJJ81176_1549	-	0	0	0	0	0	0	0	0	0	0	0	0	0	0	0	0	0	0	0	0	methyl-accepting chemotaxis protein
CJJ81176_1550	pflA	13037.5	15573.1	15369.7	14474.4	14950.6	15015.1	14090.5	0.192979	194069	276112	95694.9	3.72527	222884	106383	80202.7	3.24826	141486	143434	136822	3.43027	paralyzed flagella protein PflA
CJJ81176_1551	nuoN	32.4291	24.8023	12.5033	0	15.1937	10.7314	0	-2.39398	22.5162	24.1495	8.50939	-0.910569	34.346	0	7.15577	-2.33927	10.6371	14.3254	0	-2.5702	NADH-quinone oxidoreductase, N subunit
CJJ81176_1552	nuoM	11.1475	0	6.25165	12.7641	8.68211	7.15429	0	-1.44525	4.2888	4.16371	0	-2.01214	3.81623	0	0	-2.84662	0	5.73015	0	-2.68571	NADH-quinone oxidoreductase, M subunit
CJJ81176_1553	nuoL	31.4157	0	0	0	0	0	0	-5.01862	0	0	0	-5.01862	3.05298	0	0	-4.34563	0	0	0	-5.01862	NADH dehydrogenase subunit L
CJJ81176_1554	nuoK	0	0	0	0	0	0	0	0	0	0	0	0	0	0	0	0	0	0	0	0	NADH-quinone oxidoreductase, K subunit
CJJ81176_1555	nuoJ	0	0	0	0	0	0	0	0	0	0	0	0	0	0	0	0	0	0	0	0	NADH dehydrogenase subunit J
CJJ81176_1556	nuoI	0	0	0	0	0	0	0	0	0	0	0	0	0	0	0	0	0	0	0	0	NADH dehydrogenase subunit I
CJJ81176_1557	nuoH	0	0	0	0	0	0	0	0	0	0	0	0	0	0	0	0	0	0	0	0	NADH dehydrogenase subunit H
CJJ81176_1558	nuoG	24.3219	11.0232	7.81456	22.3371	10.8526	0	18.537	-1.4744	12.8664	7.49467	7.65845	-1.33091	14.5017	3.9384	3.18034	-1.88831	0	0	0	-4.66231	NADH dehydrogenase subunit G
CJJ81176_1559	-	0	0	0	0	0	0	0	0	0	0	0	0	0	0	0	0	0	0	0	0	hypothetical protein
CJJ81176_1560	-	0	0	0	0	0	0	0	0	0	0	0	0	0	0	0	0	0	0	0	0	hypothetical protein
CJJ81176_1561	nuoD	5.06705	0	9.37747	12.7641	0	0	9.26852	-0.847934	0	0	0	-2.601	4.57947	0	0	-1.77429	0	0	0	-2.601	NADH dehydrogenase subunit D
CJJ81176_1562	nuoC	15.2012	0	0	0	0	0	0	-4.01802	4.2888	6.66193	0	-2.23781	4.57947	4.923	0	-2.33587	0	7.16269	0	-3.00834	NADH dehydrogenase subunit C
CJJ81176_1563	nuoB	0	0	0	0	0	0	0	0	0	0	0	0	0	0	0	0	0	0	0	0	NADH dehydrogenase subunit B
CJJ81176_1564	nuoA	0	0	0	0	0	0	0	0	0	0	0	0	0	0	0	0	0	0	0	0	NADH dehydrogenase subunit A
CJJ81176_1565	nikW	1494.78	1579.08	1425.38	1292.36	1367.43	1321.75	1489.91	-0.0849417	1124.74	874.378	233.157	-1.2861	1162.42	201.843	294.977	-1.86078	354.572	464.142	443.628	-1.83602	peptide ABC transporter, ATP-binding protein
CJJ81176_1566	nikV	1875.82	4169.54	3618.14	3076.14	3557.49	4274.69	4618.04	1.03712	2516.45	2472.41	904.549	-0.0765159	2714.86	913.709	921.504	-0.509485	1556.57	1727.64	1721.86	-0.170381	peptide ABC transporter, ATP-binding protein
CJJ81176_1567	nikX	1250.55	432.662	529.827	577.574	518.756	595.594	472.695	-1.26967	435.313	331.431	101.262	-2.34875	387.729	81.7218	102.566	-3.06709	173.74	206.285	185.613	-2.72668	peptide ABC transporter, permease protein
CJJ81176_1568	nikY	1930.55	1959.38	1550.41	1748.68	1818.9	1586.46	1510.77	-0.19332	1348.83	949.325	230.605	-1.53342	1173.11	253.042	265.559	-2.16735	451.488	568.718	501.55	-1.93255	peptide ABC transporter, permease protein
CJJ81176_1569	nikZ	4330.3	2901.87	3022.67	3056.99	2867.27	3131.79	3232.4	-0.513628	2977.5	2331.67	573.533	-1.44912	2741.58	600.606	671.847	-2.06454	1045.99	1273.53	1118.94	-1.92159	peptide ABC transporter, periplasmic peptide-binding protein
CJJ81176_1570	dmsA	24068.5	22771.2	24645.6	26338.6	26734.4	25961.1	23878	0.0555938	19028.3	16762.2	6725.82	-0.900031	18053.8	6763.22	6476.77	-1.37989	9082.94	10706.8	9642.65	-1.29797	anaerobic dimethyl sulfoxide reductase chain A
CJJ81176_1571	dmsB	3863.12	2119.22	2561.61	3800.5	2897.65	2856.35	2660.07	-0.478397	2105.8	1713.78	930.928	-1.36635	1997.41	579.929	687.749	-2.05769	840.335	1094.46	930.697	-2.0234	dimethylsulfoxide reductase, chain B
CJJ81176_1572	-	7932.98	5076.2	5268.58	7259.56	6264.14	5083.12	5164.88	-0.494018	3943.55	3170.25	1039	-1.75421	3609.39	1060.41	1266.57	-2.22798	1683.03	2021.31	1899.57	-2.08993	hypothetical protein
CJJ81176_1573	-	3892.51	8983.93	7772.36	8437.04	8920.86	8663.84	10547.6	1.18467	4001.45	3485.85	1318.11	-0.560281	4189.45	1348.9	1544.85	-0.918284	2285.81	2581.43	2499.85	-0.666244	hypothetical protein
CJJ81176_1574	-	2171.74	1785.76	1963.02	2032.68	2057.66	1666.95	1872.24	-0.199421	1415.3	1158.34	301.233	-1.45646	1416.58	281.596	355.403	-2.05557	579.134	767.84	675.315	-1.69585	flavohemoprotein, truncation
CJJ81176_1575	-	11662.3	13588.9	13536.4	13762.8	14164.9	14623.4	14783.3	0.270558	9766.67	8288.27	2665.14	-0.959236	9363.49	2542.24	2952.95	-1.4984	4259.59	5142.81	4758.8	-1.30898	multidrug transporter membrane component/ATP-binding component
CJJ81176_1576	-	12140.7	10932.3	10854.4	11063.2	11260.7	10177	10584.6	-0.16796	7656.58	6267.21	2748.53	-1.25385	7268.39	2623.96	3336.18	-1.60431	3923.93	4667.21	4585.03	-1.47097	proline/betaine transporter, putative, authentic frameshift
CJJ81176_1577	-	1843.39	1179.49	1336.29	1295.55	1371.77	1180.46	1246.62	-0.541446	1147.25	886.036	305.487	-1.44301	995.272	329.841	411.059	-1.84323	431.395	537.202	491.018	-1.92534	hypothetical protein
CJJ81176_1578	infA	0	0	0	0	0	0	0	0	0	0	0	0	0	0	0	0	0	0	0	0	translation initiation factor IF-1
CJJ81176_1579	rpsM	0	0	0	0	0	0	0	0	0	0	0	0	0	0	0	0	0	0	0	0	30S ribosomal protein S13
CJJ81176_1580	rpsK	0	0	0	0	0	0	0	0	0	0	0	0	0	0	0	0	0	0	0	0	30S ribosomal protein S11
CJJ81176_1581	rpsD	121.609	79.9184	93.7747	79.7754	104.185	96.5829	95.0023	-0.412755	105.076	93.267	34.8885	-0.786897	102.275	27.5688	31.0083	-1.42889	62.641	88.8173	63.1873	-0.77625	30S ribosomal protein S4
CJJ81176_1582	rpoA	0	0	0	0	0	0	0	0	0	0	0	0	0	0	0	0	0	0	0	0	DNA-directed RNA polymerase subunit alpha
CJJ81176_1583	rplQ	0	0	0	0	0	0	0	0	0	0	0	0	0	0	0	0	0	0	0	0	50S ribosomal protein L17
CJJ81176_1584	hisG	5496.74	9237.47	9132.09	8902.93	9647.99	9869.34	9952.07	0.781465	5243.06	4708.32	1665.29	-0.671225	5495.37	1649.2	1796.1	-1.11657	3103.68	3468.17	3239.67	-0.750395	ATP phosphoribosyltransferase
CJJ81176_1585	hisD	3501.33	4086.86	4466.8	4904.59	4562.45	4292.57	4082.78	0.326275	2433.89	2165.96	664.584	-1.20424	2591.22	622.267	797.471	-1.68584	1346.19	1645.99	1407.23	-1.26043	histidinol dehydrogenase
CJJ81176_1586	hisB	6696.62	8223.33	9282.13	9636.86	9912.8	9243.34	9347.3	0.467341	3264.85	2957.06	1161.53	-1.58052	3180.44	1172.66	1276.91	-1.99216	2522.19	2953.89	2623.59	-1.3135	imidazole glycerol-phosphate dehydratase/histidinol phosphatase
CJJ81176_1587	hisH	3129.41	4560.86	5424.87	5182.21	5432.83	5172.55	5169.52	0.718107	2810.24	2535.7	783.715	-0.81822	2878.96	828.048	895.266	-1.28049	1483.29	1793.54	1563.89	-0.959871	imidazole glycerol phosphate synthase subunit HisH
CJJ81176_1588	hisA	3804.34	6848.18	7087.8	6563.92	7036.85	6703.57	6582.97	0.837888	2488.58	2286.71	715.64	-1.25165	2408.04	780.788	904.807	-1.67117	1252.82	1554.3	1379.59	-1.45176	1-(5-phosphoribosyl)-5-[(5-phosphoribosylamino)methylideneamino] imidazole-4-carboxamide isomerase
CJJ81176_1589	-	4304.97	8030.42	7820.81	6997.89	7579.48	7948.41	9080.83	0.873063	4334.91	3970.51	1135.15	-0.676278	4735.17	1072.23	1393.78	-1.16443	2734.93	3300.57	3038.26	-0.513371	HrgA protein
CJJ81176_1590	hisF-2	4468.13	6484.42	6736.15	7001.08	6798.09	6742.92	6297.96	0.578534	3706.6	3191.9	1061.97	-0.942175	3826.91	1018.08	1344.49	-1.36268	2148.7	2518.4	2223.4	-0.963114	imidazole glycerol phosphate synthase subunit HisF
CJJ81176_1591	hisI	1110.7	2554.63	2270.91	2192.23	2346.34	2355.55	2903.36	1.12666	1048.61	991.795	244.22	-0.808908	1121.21	255.996	306.903	-1.3172	700.87	852.36	712.174	-0.561822	bifunctional phosphoribosyl-AMP cyclohydrolase/phosphoribosyl-ATP pyrophosphatase protein
CJJ81176_1592	dapD	7.09387	0	0	0	0	0	0	-3.01683	0	3.33096	0	-2.31193	8.3957	0	0	-1.9395	0	5.73015	0	-2.09995	2,3,4,5-tetrahydropyridine-2-carboxylate N-succinyltransferase, putative
CJJ81176_1593	mrp	26.3487	0	9.37747	22.3371	10.8526	0	0	-2.85889	21.444	14.1566	7.65845	-0.931985	19.8444	5.9076	6.36068	-1.42353	10.6371	17.1905	14.4804	-0.880683	ATP/GTP-binding protein
CJJ81176_1594	ispDF	10.1341	0	6.25165	0	0	10.7314	0	-2.40848	11.7942	9.99289	0	-1.09827	10.6854	0	3.97543	-1.52309	4.72762	14.3254	14.4804	-0.00752673	bifunctional 2-C-methyl-D-erythritol 4-phosphate cytidylyltransferase/2-C-methyl-D-erythritol 2,4-cyclodiphosphate synthase protein
CJJ81176_1595	-	0	0	0	0	0	0	0	0	0	0	0	0	0	0	0	0	0	0	0	0	DNA-binding response regulator, putative
CJJ81176_1596	-	16.2146	11.0232	12.5033	22.3371	8.68211	12.52	23.1713	-0.186373	19.2996	11.6584	7.65845	-0.399055	17.5546	0	5.5656	-1.79601	20.0924	22.9206	15.7968	0.244092	ATP-sulfurylase family protein
CJJ81176_1597	pgpA	0	0	0	0	0	0	0	0	4.2888	0	3.40376	1.51389	0	0	5.5656	0.904975	0	0	0	0	phosphatidylglycerophosphatase A
CJJ81176_1598	rpsT	0	0	0	0	0	0	0	0	0	0	0	0	0	0	0	0	0	0	0	0	30S ribosomal protein S20
CJJ81176_1599	prfA	0	0	0	0	0	0	0	0	0	0	0	0	0	0	0	0	0	0	0	0	peptide chain release factor 1
CJJ81176_1600	-	2344.02	771.626	878.356	1053.03	842.164	845.994	831.85	-1.43481	866.338	671.189	216.139	-2.2235	739.585	187.074	238.526	-2.86481	380.574	332.349	393.604	-2.66839	hypothetical protein
CJJ81176_1601	chuA	19840.6	15225.8	17253	19669.4	18881.4	16442.3	16143.4	-0.205999	11502.6	8687.99	3012.33	-1.5656	10045.8	2720.45	3166.83	-2.16494	4447.51	5692.91	5222.17	-1.96123	TonB-dependent heme receptor
CJJ81176_1602	chuB	11099.9	14206.2	13970.9	17381.5	17466.2	16075.7	17751.5	0.533396	8592.61	6913.42	2365.61	-1.09404	7386.69	2208.46	2403.54	-1.70774	3481.89	4395.03	3959.74	-1.49852	hemin ABC transporter, permease protein, putative
CJJ81176_1603	chuC	5316.35	5315.95	5113.85	5581.08	5712.83	5321	5860.02	0.0432376	3657.27	2947.07	1097.71	-1.22179	3556.72	923.555	1210.92	-1.74568	1573.12	1860.87	1735.02	-1.62835	hemin ABC transporter, ATP-binding protein, putative
CJJ81176_1604	chuD	6228.42	6478.9	6225.08	6599.02	6457.32	6195.61	6511.14	0.0413244	4183.73	3516.67	1165.79	-1.27167	3961.24	1117.52	1406.51	-1.75875	1917.05	2241.92	2075.97	-1.58593	hemin ABC transporter, periplasmic hemin-binding protein, putative
CJJ81176_1605	-	21219.8	12919.2	13738	16902.8	14447	11645.4	13284.1	-0.627842	10704.8	8479.8	4230.02	-1.54556	10442.7	3689.3	4820.6	-1.8948	4729.99	5652.79	5366.97	-2.01883	hypothetical protein
CJJ81176_1606	kgtP	10826.3	14972.3	15524.4	16331.6	16717.4	15979.1	15726.4	0.551293	9000.05	7105.78	4272.57	-0.738354	8275.11	4137.29	4798.34	-0.982989	5365.85	6158.48	6084.41	-0.88585	alpha-ketoglutarate permease
CJJ81176_1607	mutY	6997.6	7413.12	6547.04	7668.01	6997.78	6517.56	6800.78	-0.00407535	5768.44	5251.27	4128.76	-0.48459	5490.02	3916.74	4213.16	-0.639619	3751.37	3945.21	3920.25	-0.853872	A/G-specific adenine glycosylase
CJJ81176_1608	-	957.673	1135.39	950.25	887.102	920.303	1030.22	1109.91	0.0640541	719.446	632.883	217.84	-1.04671	764.009	190.028	270.329	-1.49127	375.846	459.845	339.632	-1.29888	hypothetical protein
CJJ81176_1613	ribD	352.667	99.2091	140.662	197.843	141.084	107.314	104.271	-1.45686	171.552	162.385	46.8017	-1.67891	147.306	49.23	52.4756	-2.26501	83.9153	97.4126	85.5662	-1.9781	riboflavin biosynthesis protein RibD
CJJ81176_1614	-	359.761	195.662	192.238	178.697	141.084	153.817	122.808	-1.1482	191.924	135.737	34.0376	-1.88891	160.282	39.384	64.4019	-2.26143	68.5505	90.2499	106.629	-2.03435	hypothetical protein
CJJ81176_1615	sdaA	5993.31	9810.68	9818.21	7993.49	8632.18	9965.92	9956.71	0.638401	2184.07	1791.23	925.822	-1.96366	1910.4	918.632	1059.05	-2.28429	225.744	265.019	277.761	-4.54831	L-serine ammonia-lyase
CJJ81176_1616	sdaC	693.173	0	15.6291	31.9101	8.68211	7.15429	0	-6.87265	76.1262	54.9609	7.65845	-4.37595	42.7417	6.8922	8.74594	-5.53376	0	0	7.89842	-8.38797	serine transporter
CJJ81176_1617	-	1987.3	1193.26	1289.4	1222.16	1243.71	1259.15	1330.03	-0.662115	1500.01	1131.7	481.632	-1.08664	1294.46	424.362	501.699	-1.60887	629.956	757.812	692.428	-1.52179	putative calcium-regulated periplasmic protein
CJJ81176_1618	-	10392.5	10039.4	10934.1	11490.8	11670.9	10200.2	11393.3	0.0735648	6301.32	4719.98	2018.43	-1.40797	5551.08	1800.83	2211.13	-1.8883	2909.85	3476.77	3354.19	-1.68228	hypothetical protein
CJJ81176_1619	exbB-2	8903.82	15176.2	15043	15955.1	16035.9	15049	17721.4	0.827664	7684.46	6201.42	2241.37	-0.907924	7083.68	2195.66	2519.63	-1.38999	3484.26	4353.48	4071.63	-1.17134	TonB system transport protein ExbB
CJJ81176_1620	exbD	1428.91	1267.67	1044.03	1206.2	1109.14	1015.91	1112.22	-0.34789	867.41	695.339	430.575	-1.16193	897.577	237.289	270.329	-1.88439	378.21	482.765	347.53	-1.83832	biopolymer transport exbD protein
CJJ81176_1621	-	1769.41	1284.21	1301.91	1330.65	1365.26	1207.29	1355.52	-0.437411	908.154	701.168	275.704	-1.65779	931.923	229.412	260.788	-2.20789	369.936	482.765	384.39	-2.10875	TonB-dependent receptor, putative, authentic frameshift
CJJ81176_1622	-	4440.76	6895.03	7228.47	6761.76	7199.64	7070.22	8024.22	0.694183	4634.05	4182.03	1457.66	-0.543875	4566.5	1454.25	1564.73	-1.02463	2495	3015.49	2889.5	-0.669862	hypothetical protein
CJJ81176_1623	-	160.119	77.1626	112.53	121.259	143.255	87.64	106.588	-0.591839	80.415	77.4449	24.6772	-1.55757	93.8792	22.6458	23.8526	-2.07636	35.4572	71.6269	23.6953	-1.99974	putative periplasmic protein with a signal peptide
CJJ81176_1624	-	3682.73	2174.33	2170.88	2648.54	2470.06	1894.1	2110.91	-0.722523	1783.07	1274.93	442.488	-1.87661	1474.59	391.871	451.609	-2.52458	620.5	694.781	643.721	-2.49541	hypothetical protein
CJJ81176_1625	aroC	0	0	0	0	0	0	0	0	0	0	0	0	3.05298	0	0	0.672995	0	0	0	0	chorismate synthase
CJJ81176_1626	rnc	4.05364	0	0	0	0	0	0	-2.33732	5.361	4.99645	0	-0.586203	7.63245	0	4.77051	-0.457833	0	5.73015	0	-1.42044	ribonuclease III
CJJ81176_1627	rnhA	603.993	209.441	215.682	223.371	191.006	180.646	196.956	-1.57319	463.19	376.399	138.703	-1.05919	393.835	134.89	177.304	-1.51091	153.648	210.583	190.878	-1.71345	ribonuclease H
CJJ81176_1628	-	26.3487	52.3603	29.6953	31.9101	65.1158	19.6743	39.3912	0.471728	38.5992	49.9645	0	-1.11379	48.8477	8.8614	6.36068	-0.833037	49.64	130.361	90.8318	1.63344	hypothetical protein
CJJ81176_1629	dnaG	0	0	0	0	0	0	0	0	0	0	0	0	3.05298	0	0	0.672995	0	0	0	0	DNA primase
CJJ81176_1630	-	0	0	0	0	0	0	0	0	0	0	0	0	0	0	0	0	0	0	0	0	NifU family protein
CJJ81176_1631	-	39.523	0	0	0	0	0	9.26852	-4.78064	0	4.16371	0	-4.5512	5.34272	0	0	-4.4523	0	0	0	-5.34067	hypothetical protein
CJJ81176_1632	murE	0	0	0	0	0	0	0	0	0	4.16371	0	0.789469	0	0	0	0	0	0	0	0	UDP-N-acetylmuramoylalanyl-D-glutamate--2,6-diaminopimelate ligase
CJJ81176_1633	-	36.4828	0	10.9404	0	15.1937	0	0	-3.9623	137.242	143.231	15.3169	0.875706	116.777	9.846	17.4919	-0.38555	61.4591	93.115	93.4646	1.13281	hypothetical protein
CJJ81176_1634	-	0	0	0	0	0	0	0	0	0	0	0	0	0	0	0	0	0	0	0	0	PDZ domain-containing protein
CJJ81176_1635	ispA	0	0	0	0	0	0	0	0	0	5.82919	0	0.923905	4.57947	0	0	0.82671	0	0	0	0	geranyltranstransferase
CJJ81176_1636	tkt	0	0	0	0	0	0	0	0	4.2888	6.66193	0	1.78022	6.86921	0	0	0.992073	0	0	0	0	transketolase
CJJ81176_1637	-	4248.22	3295.95	3358.7	3985.58	3846.17	3553.89	3528.99	-0.244217	2448.91	1902.81	477.377	-1.70125	2277.52	484.423	516.01	-2.35597	1128.72	1358.05	1191.34	-1.79641	ABC transporter, permease protein, putative
CJJ81176_1638	-	2926.73	4996.28	4252.68	5041.8	5081.2	4686.06	5090.73	0.727947	2601.16	2148.47	363.351	-1.20742	2728.6	357.41	399.928	-1.99985	1073.17	3220.34	1982.5	-0.62347	ABC transporter, ATP-binding protein
CJJ81176_1639	-	3535.79	5139.58	4991.94	5201.35	5278.72	5338.89	5473.06	0.566038	2802.73	2323.35	616.931	-1.15254	2883.54	528.73	552.584	-1.90292	1218.54	2486.89	1713.96	-1.0293	ABC transporter, periplasmic substrate-binding protein, putative
CJJ81176_1640	-	1273.86	862.568	1014.33	982.832	959.373	971.194	892.095	-0.429555	578.988	468	94.4543	-2.1061	604.49	122.09	97.0004	-2.71604	244.654	319.456	264.597	-2.21027	putative lipoprotein
CJJ81176_1641	-	2373.41	1212.56	1290.97	1394.47	1321.85	1158.99	1149.3	-0.922678	1091.5	969.311	353.991	-1.71757	1060.15	318.026	346.657	-2.27653	477.49	608.829	491.018	-2.18096	cochaperon for chaperon FliS
CJJ81176_1642	map	159.105	85.43	89.086	121.259	75.9684	67.9657	55.6111	-0.979962	187.635	123.246	38.2923	-0.718652	151.886	48.2454	45.3199	-1.18562	74.46	94.5475	92.1482	-0.870464	methionine aminopeptidase
CJJ81176_1643	murI	88.1667	35.8255	45.3244	67.0113	47.7516	23.2514	57.9282	-0.99305	71.8374	49.9645	29.7829	-0.877739	80.904	24.615	23.8526	-1.25507	42.5486	34.3809	26.3281	-1.35785	glutamate racemase
CJJ81176_1644	nlpC	2839.58	2499.52	2466.27	2144.36	2268.2	2419.94	2398.23	-0.265069	1623.31	1230.79	297.829	-1.75352	1404.37	337.718	293.387	-2.45122	608.681	744.92	643.721	-2.09619	peptidoglycan hydrolases
CJJ81176_1645	nhaA	1772.45	1297.99	1162.81	1037.08	959.373	1287.77	1251.25	-0.612839	926.381	770.285	291.021	-1.57966	1592.89	235.319	257.608	-1.9465	488.127	554.392	601.596	-1.69686	pH-dependent sodium/proton antiporter
CJJ81176_1646	nhaA-2	39.523	248.023	189.112	153.169	199.688	253.977	275.738	2.41843	85.776	94.0997	50.2054	0.888937	90.8262	44.307	54.8609	0.601418	66.1867	64.4642	78.9842	0.800791	Na+/H+ antiporter NhaA
CJJ81176_1647	fedD	404.351	104.721	162.543	162.742	158.448	166.337	169.15	-1.40517	127.592	103.26	28.9319	-2.45826	101.512	21.6612	34.9838	-3.21267	49.64	71.6269	34.2265	-3.00195	Putative motility protein,YjfB
CJJ81176_1648	-	129.717	68.8952	101.589	102.112	91.1621	94.7943	108.905	-0.466295	65.4042	61.6228	34.0376	-1.31275	70.9818	37.4148	34.1887	-1.5069	46.0943	73.0594	52.6561	-1.19238	hypothetical protein
CJJ81176_1649	ftr1	18170.4	20911.1	21847.9	24251.7	23059.7	20971	22633.7	0.292074	12539.4	11657.5	4208.75	-1.09508	13817	3457.91	3863.32	-1.67393	6629.31	11496.1	10161.3	-0.984457	FTR1 family iron permease
CJJ81176_1650	p19	3884.4	6049	5807.78	5989.53	6088.33	6014.97	6165.88	0.631515	3209.1	2651.45	982.835	-0.935921	3011	934.385	1188.65	-1.37643	1484.47	1843.68	1674.46	-1.22511	high-affinity iron transporter
CJJ81176_1651	-	10499.9	11913.4	12703.3	12965.1	12812.6	12024.6	12440.7	0.248102	7145.14	5755.91	2157.98	-1.23484	7006.59	2048.95	2488.62	-1.6723	3390.89	4241.74	4037.41	-1.43882	hypothetical protein
CJJ81176_1652	-	8833.9	11240.9	11556.2	13565	13374.8	11493.4	12090.8	0.46409	5765.22	4401.87	1558.92	-1.37403	5258	1486.75	1601.3	-1.92719	2433.54	3291.97	3021.14	-1.61034	ABC transporter, permease protein
CJJ81176_1653	-	5468.36	9254	8217.79	8478.52	8541.02	8792.62	9226.81	0.676988	6630.49	6166.45	13267.8	0.576619	6664.66	11904.8	12622	0.871401	8200.06	8159.74	8149.85	0.579114	ABC transporter, permease protein
CJJ81176_1654	-	2406.85	3549.48	3496.23	3500.54	3553.15	3702.34	3559.11	0.564334	2342.76	1797.89	614.378	-0.809254	2042.44	519.869	674.232	-1.4266	986.891	1264.93	1205.83	-1.0698	ABC transporter, ATP-binding protein
CJJ81176_1655	-	757.018	432.662	490.754	593.529	460.152	420.314	495.866	-0.659023	310.938	232.335	82.5411	-2.05416	285.454	87.6294	111.312	-2.41834	138.283	189.095	196.144	-2.12757	thiredoxin,-like protein
CJJ81176_1656	-	625.274	361.011	451.681	449.933	503.562	490.069	400.863	-0.505944	440.674	334.762	146.362	-1.16353	320.563	107.321	99.3857	-2.0448	165.467	234.936	243.535	-1.5589	thioredoxin family protein
CJJ81176_1657	-	934.364	636.592	615.787	529.708	557.825	722.583	704.408	-0.581972	589.71	443.018	154.871	-1.44105	538.088	124.06	149.476	-2.11131	190.287	227.774	233.003	-2.1068	hypothetical protein
CJJ81176_1658	-	633.382	1138.15	1029.96	769.034	861.699	915.749	1065.88	0.591554	723.735	567.097	228.903	-0.477146	714.398	217.597	292.591	-0.825076	323.842	346.674	327.784	-0.927146	hypothetical protein
CJJ81176_1659	-	419.552	457.464	365.721	456.315	429.764	397.063	488.914	0.0372337	273.411	267.31	107.218	-1.07422	309.114	68.922	133.574	-1.55728	139.465	159.012	173.765	-1.41435	hypothetical protein
CJJ81176_1665	-	1592.07	2331.41	2199.02	1962.47	2235.64	2074.74	2351.89	0.458549	1317.73	1075.9	364.202	-0.987539	1263.17	325.903	406.289	-1.52873	635.865	775.003	741.135	-1.15416	DNA ligase
CJJ81176_1666	cgpA	1694.42	1049.96	1144.05	976.45	952.861	1160.78	1137.71	-0.666676	1371.34	1138.36	388.028	-1.00071	1234.93	389.901	461.945	-1.48185	611.045	828.007	752.982	-1.22372	N-acetylgalactosamine-containing glycoproteins
CJJ81176_1667	ftsB?	66.8851	74.4068	87.5231	63.8203	86.8211	107.314	76.4653	0.283982	220.873	208.185	259.537	1.7575	234.316	234.335	293.387	1.90118	228.108	234.936	279.077	1.86558	transmembrane protein of the bacterial divisome
CJJ81176_1668	eno	15.2012	0	6.25165	12.7641	0	0	0	-2.91117	19.2996	22.484	0	-1.05236	11.4487	3.9384	8.74594	-0.942436	21.2743	22.9206	27.6445	0.614533	phosphopyruvate hydratase
CJJ81176_1669	recA	1140.09	239.755	314.145	274.427	295.192	280.806	282.69	-2.02054	860.977	688.677	246.772	-1.11147	751.797	221.535	292.591	-1.63897	380.574	435.491	387.022	-1.50765	recombinase A
CJJ81176_1670	-	0	0	0	0	0	0	0	0	0	0	0	0	0	0	0	0	0	0	0	0	succinyl-CoA ligase [ADP-forming] subunit alpha
CJJ81176_1671	fliQ	93.2338	38.5813	29.6953	28.7191	21.7053	32.1943	20.8542	-1.70023	1094.72	1284.92	2834.48	4.0737	912.078	2626.91	2837.66	4.33026	3483.08	3569.88	3412.12	5.21033	flagellar biosynthesis protein FliQ
CJJ81176_1672	murB	0	0	0	0	0	0	0	0	0	0	0	0	0	0	0	0	0	0	0	0	UDP-N-acetylenolpyruvoylglucosamine reductase
CJJ81176_1673	-	2701.75	1802.3	2063.04	1949.71	1979.52	1751.01	1675.28	-0.534384	1686.57	1319.89	376.966	-1.51683	1605.87	365.286	415.035	-2.11107	632.319	769.273	705.592	-1.94663	hypothetical protein
CJJ81176_1674	cysQ	2206.19	1862.93	2164.63	1943.33	2172.7	1917.35	2002	-0.13645	379.559	347.253	526.731	-2.42146	372.464	511.007	741.815	-2.08076	369.936	498.523	448.893	-2.33704	cysQ protein
CJJ81176_1675	gltA	1773.47	347.232	323.523	555.236	438.446	311.211	254.884	-2.29802	53.61	30.8114	0	-7.20565	10.6854	0	9.54102	-8.47831	0	5.73015	0	-9.87629	citrate synthase
CJJ81176_1676	-	6620.61	2276.3	2486.59	3034.65	3034.4	2310.83	2465.43	-1.35761	2733.04	2240.07	399.091	-2.29597	2546.19	391.871	462.74	-3.09638	560.223	550.095	604.229	-3.53299	sodium/hydrogen exchanger family protein
CJJ81176_1677	bioB	0	0	0	0	0	0	0	0	0	0	0	0	0	0	0	0	0	0	0	0	biotin synthase
CJJ81176_1678	topA	103.368	16.5348	6.25165	0	26.0463	12.52	9.26852	-3.56137	38.5992	19.153	8.50939	-2.40897	20.6076	0	6.36068	-4.26776	7.09143	7.16269	9.21482	-3.57286	DNA topoisomerase I
CJJ81176_1679	-	14738	15947.9	16262.1	16727.3	16654.5	16231.3	16308	0.150004	8730.93	7318.96	2682.16	-1.40755	8849.07	2534.36	3054.72	-1.84844	4224.13	5539.62	4965.47	-1.59448	major facilitator superfamily protein
CJJ81176_1680	-	18212	16821.5	17578.1	18182.4	17861.3	17651.4	16678.7	-0.0613448	11237.7	9058.56	3126.35	-1.4153	10485.5	3076.87	3740.08	-1.88161	5554.96	6649.84	6172.61	-1.57567	dipeptidyl-peptidase
CJJ81176_1681	-	2774.72	1088.54	1483.2	1707.19	1541.07	1300.29	1429.67	-0.974963	1053.97	856.058	319.953	-2.06783	1078.47	302.272	360.969	-2.49855	432.577	754.947	608.178	-2.24764	hypothetical protein
CJJ81176_1682	-	2476.78	1824.34	1723.89	1860.36	1836.27	1885.15	1825.9	-0.440139	1443.18	1268.26	434.83	-1.41702	1407.42	425.347	492.953	-1.8935	650.048	803.654	666.1	-1.81463	hypothetical protein
CJJ81176_1683	-	4495.49	3896.71	4523.07	4378.07	4770.82	4673.54	4770.97	-0.00132882	2769.49	2310.86	842.43	-1.35762	2581.3	756.173	873.799	-1.91068	1184.27	1402.45	1527.03	-1.72018	hypothetical protein
CJJ81176_1684	-	1533.29	1072.01	1192.5	1139.19	1169.91	1008.75	1031.12	-0.478672	776.273	607.068	223.797	-1.69574	683.105	219.566	263.968	-2.16575	297.84	350.972	389.655	-2.15259	hypothetical protein
CJJ81176_1685	secY	0	0	0	0	0	0	0	0	0	0	0	0	0	0	0	0	0	0	0	0	preprotein translocase subunit SecY
CJJ81176_1686	rplO	0	0	0	0	0	0	0	0	0	0	0	0	0	0	0	0	0	0	0	0	50S ribosomal protein L15
CJJ81176_1687	rpsE	0	0	0	0	0	0	0	0	0	3.33096	0	0.704896	0	0	0	0	0	0	0	0	30S ribosomal protein S5
CJJ81176_1688	rplR	0	0	0	0	0	0	0	0	0	0	0	0	0	0	0	0	0	0	0	0	50S ribosomal protein L18
CJJ81176_1689	rplF	0	0	0	0	0	0	0	0	0	0	0	0	0	0	0	0	0	0	0	0	50S ribosomal protein L6
CJJ81176_1690	rpsH	0	0	0	0	0	0	0	0	0	0	0	0	0	0	0	0	0	0	0	0	30S ribosomal protein S8
CJJ81176_1691	rpsN	0	0	0	0	0	0	0	0	0	0	0	0	0	0	0	0	0	0	0	0	30S ribosomal protein S14
CJJ81176_1692	rplE	0	0	0	0	0	0	0	0	0	0	0	0	0	0	0	0	0	0	0	0	50S ribosomal protein L5
CJJ81176_1693	rplX	0	0	0	0	0	0	0	0	0	0	0	0	0	0	0	0	0	0	0	0	50S ribosomal protein L24
CJJ81176_1694	rplN	0	0	0	0	0	0	0	0	0	0	0	0	0	0	0	0	0	0	0	0	50S ribosomal protein L14
CJJ81176_1695	rpsQ	0	0	0	0	0	0	0	0	0	0	0	0	0	0	0	0	0	0	0	0	30S ribosomal protein S17
CJJ81176_1696	rpmC	0	0	0	0	0	0	0	0	0	0	0	0	0	0	0	0	0	0	0	0	50S ribosomal protein L29
CJJ81176_1697	rplP	0	0	0	0	0	0	0	0	0	0	0	0	0	0	0	0	0	0	0	0	50S ribosomal protein L16
CJJ81176_1698	rpsC	0	0	0	0	0	0	0	0	0	0	0	0	0	0	0	0	0	0	0	0	30S ribosomal protein S3
CJJ81176_1699	rplV	0	0	0	0	0	0	0	0	0	0	0	0	0	0	0	0	0	0	0	0	50S ribosomal protein L22
CJJ81176_1700	rpsS	0	0	0	0	0	0	0	0	0	0	0	0	0	0	0	0	0	0	0	0	30S ribosomal protein S19
CJJ81176_1701	rplB	0	0	0	0	0	0	0	0	0	0	0	0	0	0	0	0	0	0	0	0	50S ribosomal protein L2
CJJ81176_1702	rplW	0	0	0	0	0	0	0	0	0	0	0	0	0	0	0	0	0	0	0	0	50S ribosomal protein L23
CJJ81176_1703	rplD	0	0	0	0	0	0	0	0	0	0	0	0	0	0	0	0	0	0	0	0	50S ribosomal protein L4
CJJ81176_1709	-	196.602	90.9417	126.596	146.787	130.232	71.5429	122.808	-0.81076	87.9204	69.1175	18.7207	-1.99052	78.6143	22.6458	29.4182	-2.35801	40.1848	64.4642	56.6053	-1.87818	hypothetical protein
CJJ81176_1731	hup	0	0	0	0	0	0	0	0	0	0	0	0	0	0	0	0	0	0	0	0	DNA-binding protein HU
CJJ81176_1732	-	0	0	0	0	0	0	0	0	0	3.33096	0	0.704896	0	0	0	0	0	0	0	0	interact with 0100,0996 and FliF
CJJ81176_1741	-	0	0	0	0	0	0	0	0	0	0	0	0	0	0	0	0	0	0	0	0	putative periplasmic protein
CJJ81176_1742	-	0	0	0	0	0	0	0	0	0	0	0	0	0	0	0	0	0	0	0	0	hypothetical protein
CJJ81176_1743	-	0	0	0	0	0	0	0	0	0	0	0	0	0	0	0	0	0	0	0	0	putative periplasmic protein
CJJ81176_1744	-	0	0	0	0	0	0	0	0	0	0	0	0	0	0	0	0	0	0	0	0	hypothetical protein
CJJ81176_1746	-	2397.73	2229.45	2439.71	1812.5	1927.43	2214.25	1895.41	-0.208675	2475.71	2497.39	1027.08	-0.372476	2567.56	1006.26	942.971	-0.832867	1387.56	1497	1408.55	-0.744983	hypothetical protein
CJJ81176_1747	-	598.926	719.266	590.781	571.192	635.964	608.114	641.845	0.0639642	412.797	348.086	171.89	-1.03733	437.34	125.044	176.509	-1.48683	170.194	183.365	176.398	-1.75639	hypothetical protein
CJJ81176_1754	rpmJ	0	0	0	0	0	0	0	0	0	0	0	0	0	0	0	0	0	0	0	0	50S ribosomal protein L36
CJJ81176_pTet0001	-	60125.1	74193.1	75691.9	79253.5	83090	87838.1	88044.7	0.432969	80321.4	75204.1	66269.5	0.293675	74620.7	59545.8	65844.9	0.142912	79033.2	85420.1	82818.2	0.454353	hypothetical protein
CJJ81176_pTet0002	-	2866.51	742.986	962.882	804.41	1118.97	861.465	646.454	-1.76465	1470.56	1323.98	1170.73	-1.12248	1646.56	965.808	1156.56	-1.22556	1549.67	1173.71	1004.53	-1.22875	hypothetical protein
CJJ81176_pTet0003	-	6234.67	2875.63	3607.28	3922.46	4036.28	3360.61	3105.29	-0.84962	3484.59	2933.29	2156.61	-1.15259	3398.22	2303.08	2286.83	-1.25275	3601.94	4390.55	3646.09	-0.690328	cpp7
CJJ81176_pTet0004	-	39529.2	76752.3	63437.5	55504.3	59305.3	66624.5	79467.7	0.745853	46290.7	44672.8	35276	0.080013	49280.1	33023.2	39033.8	0.0134831	48374.8	50817.4	48626.9	0.317517	cpp8
CJJ81176_pTet0005	-	8183.9	13199.5	10779.6	9308.17	10024.1	11338.1	12790.6	0.446608	8823.37	8936.84	7671.36	0.047399	8723.27	7949.34	10041	0.115045	7413.29	7476.98	8371.12	-0.0801149	cpp9
CJJ81176_pTet0006	-	10950.1	20244.1	16303.2	16065.2	14666.5	18041.4	19543.7	0.665199	11045.2	9815.68	6562.25	-0.294627	10124.6	8320.81	7701.62	-0.338941	11392.2	11650.2	11794	0.0845319	cpp10
CJJ81176_pTet0007	-	7524.6	4338.67	4884.86	4634.93	4309.36	4899.58	4186.56	-0.730818	5882.24	4302.92	3080.87	-0.81645	5500.21	3083.16	3811.38	-0.9067	4732.78	4129.72	4613.41	-0.746628	cpp11
CJJ81176_pTet0008	-	0	0	0	0	0	0	0	0	0	0	0	0	0	0	0	0	0	0	0	0	cpp12
CJJ81176_pTet0009	-	0	0	0	0	0	0	0	0	0	0	0	0	0	0	0	0	0	0	0	0	cpp13
CJJ81176_pTet0010	-	348138	448672	436824	389802	415297	460700	467344	0.323324	436693	423923	703208	0.541797	420480	720196	760384	0.816057	569860	527431	558781	0.664297	cpp14
CJJ81176_pTet0011	-	51038.3	44244.4	45039.4	41882.9	41874.7	46344.1	41450	-0.232761	42294.6	38646.4	31363.2	-0.458274	42320.1	32280.3	35643	-0.48303	40082	41688.5	39958.1	-0.331208	cpp16
CJJ81176_pTet0012	-	100887	97308.2	94540.9	89297.2	92135	98050	89172.2	-0.112004	93508.5	90795.1	56441.5	-0.366507	91156.4	65972.1	61061	-0.494511	75975.7	76291.2	72810.1	-0.427598	cpp17
CJJ81176_pTet0013	-	21828.5	11974.9	15547	14969.7	14866.3	13177.7	11209	-0.690587	19948.5	19540.1	15096.3	-0.273897	21335.2	13744.2	17979.2	-0.326732	12271.7	13389	10863.8	-0.84752	cpp18
CJJ81176_pTet0014	-	11552.1	14286.4	14189.6	12617.7	11702.5	13949.5	14029.6	0.216907	12659.6	12246.8	10259.3	0.0150392	13873.2	9918.11	11749.6	0.0228635	13444.4	11997.9	13393.8	0.162291	cpp19
CJJ81176_pTet0015	-	6908.3	9901.9	7256.84	5722.8	6400.76	7999.96	8931.07	0.131794	5738.38	5695.38	4960.2	-0.341329	6025.71	4940.48	5598.79	-0.327977	6031.15	6172.85	6064.41	-0.182057	cpp20
CJJ81176_pTet0016	-	9301.84	5265.11	6275.17	6803.01	6633.88	6330.87	5852.72	-0.591827	4763.34	4999.15	3851.09	-1.04437	5161.56	3863.23	3890.24	-1.12484	5277.26	4651.37	5580.74	-0.851423	cpp21
CJJ81176_pTet0017	-	0	0	0	0	0	17.9472	0	0.707319	0	45.6543	0	1.84798	46.711	0	0	1.85875	0	0	186.025	2.5157	cpp22
CJJ81176_pTet0018	-	6163	7737.15	5443.8	6825.99	6434.06	6102.05	8123	0.123764	9111.08	9872.75	4836.96	0.298059	10533.3	5720.55	5756.5	0.18909	7371.4	7216.15	6473.66	0.185589	cpp23
CJJ81176_pTet0019	-	515.972	105.486	220.758	321.764	239.779	170.498	134.678	-1.46738	287.718	251.099	0	-3.63016	210.199	148.586	210.283	-1.45717	0	0	0	-9.01394	hypothetical protein
CJJ81176_pTet0020	-	1633.91	463.22	676.366	689.494	526.181	524.955	303.987	-1.67041	687.327	445.13	0	-4.59891	607.242	148.586	446.852	-2.24826	209.415	217.354	781.304	-2.3086	hypothetical protein
CJJ81176_pTet0021	-	5804.69	8379.23	9830.79	9790.82	9564.51	10907.4	8507.8	0.70423	10917.3	10728.8	5114.24	0.538209	10778.6	7057.83	5703.93	0.383153	7915.88	8259.45	7627.02	0.450019	hypothetical protein
CJJ81176_pTet0022	-	16482.5	22019	20441.3	20853.4	24117.8	24668.4	26077.5	0.476725	87961.9	138093	134757	2.83791	108451	144314	102697	2.82914	99095.1	84072.5	82074.1	2.41812	hypothetical protein
CJJ81176_pTet0023	-	0	0	0	0	0	0	0	0	0	0	0	0	0	0	0	0	0	0	0	0	cpp26
CJJ81176_pTet0024	-	21986.2	38158.3	30135.9	27817.3	26262.4	31308.9	29336.7	0.46201	26150.4	27255.6	14018	-0.0297029	32429.1	14710	17663.8	-0.111627	24250.2	23952.4	25373.8	0.157234	cpp27
CJJ81176_pTet0025	-	18603.7	13346.2	12677.2	13743.9	12295.3	13734.1	11270.6	-0.537903	13858.4	12155.5	7640.56	-0.774155	12098.1	9472.35	8542.75	-0.905735	12816.2	11737.1	11682.4	-0.62442	hypothetical protein
CJJ81176_pTet0026	-	1304.26	343.975	450.911	436.68	452.916	403.812	303.987	-1.7228	319.687	251.099	308.087	-2.15855	607.242	0	105.142	-5.02401	376.947	173.883	223.23	-2.40975	cpp29
CJJ81176_pTet0027	-	12096.7	5205.49	5871.23	6780.03	6847.02	5783.48	5537.19	-1.01782	5306.81	5021.98	3943.51	-1.35782	5254.98	3826.09	4205.66	-1.46237	4062.65	5738.14	3608.88	-1.46481	cmgB2
CJJ81176_pTet0028	-	172550	134040	135635	141446	137240	133357	133835	-0.344495	129825	125504	119661	-0.465926	133453	88705.7	96835.4	-0.721327	122340	145019	131296	-0.380356	cmgB3/4
CJJ81176_pTet0029	-	15192.5	14029.6	13052.9	13560.1	12828.2	13460.4	12929.1	-0.191537	11013.2	10352.1	6346.59	-0.758885	11315.7	7355	7465.05	-0.832167	9926.27	12215.3	10045.3	-0.508475	cpp32
CJJ81176_pTet0030	-	76421.3	196644	169373	151919	170589	197702	219640	1.25929	130560	122354	97478.7	0.600925	125045	90191.6	86400.1	0.37549	130968	130195	129101	0.76741	cpp33
CJJ81176_pTet0031	-	14619.2	6916.19	9187.3	10533.9	9764.33	8659.52	7018.64	-0.769791	8391.79	7521.55	4991.01	-1.10323	7800.73	5980.58	5441.07	-1.20707	7999.65	6172.85	7217.76	-1.04388	single-strand binding protein family
CJJ81176_pTet0032	-	17586.1	9828.51	11967.9	11491.6	10237.2	9332.54	8092.22	-0.803776	13059.2	12577.8	9119.37	-0.62007	14118.4	8692.27	11565.6	-0.645978	12355.5	12650	12910.1	-0.476803	cpp35
CJJ81176_pTet0033	-	60655.4	104889	90027.1	85558.6	93686.9	100038	105891	0.668172	71354.2	67625.5	50094.9	0.0384394	70159.8	47101.7	52045.1	-0.125239	64583.6	71248.6	65592.3	0.145213	cmgB5
CJJ81176_pTet0034	-	140259	100977	119689	139814	131978	122104	108031	-0.22864	112034	98042.7	72646.9	-0.596617	100604	74664.4	79592.1	-0.735457	96749.7	102852	95765.6	-0.511259	cmgB6
CJJ81176_pTet0035	-	13687.6	20996.2	20046.7	21159.8	20980.6	21729.6	23264.6	0.640706	13810.5	12383.7	12231.1	-0.0979424	13978.3	12741.2	11723.3	-0.0988402	13276.9	14128	14807.6	0.0383981	hypothetical protein
CJJ81176_pTet0036	-	66603.4	85415.9	75748.3	79360.8	80918.7	84831.9	87036.6	0.302207	67454	61154	57026.9	-0.109597	64204.2	52933.7	58590.1	-0.189756	64499.8	65988.7	69387.2	-0.000202522	cmgB8
CJJ81176_pTet0037	-	74228.4	51380.7	61488.2	64000.4	62335.8	57579.1	54098.2	-0.348498	53195.9	46373.4	39096.2	-0.694744	51790.8	36180.7	42109.2	-0.791273	52898.2	55034	53314.7	-0.465938	cmgB9
CJJ81176_pTet0038	-	78141.2	57700.7	65762.5	68934.1	67677.6	67921.2	63325.6	-0.263346	59254	56497.3	37401.8	-0.643339	57302.7	41232.6	40716.1	-0.770075	48877.4	54642.8	51714.9	-0.596147	cmgB10
CJJ81176_pTet0039	-	90553.2	116919	110262	108986	115054	121372	113095	0.334805	353574	523107	756353	2.51921	380636	802438	626381	2.66976	416317	363329	375026	2.08513	type IV secretion system protein VirB11
CJJ81176_pTet0040	-	122644	100037	103813	107377	102805	99131.3	94282.2	-0.277873	87898	75592.2	58012.8	-0.752915	83180.5	59991.5	62427.8	-0.855328	77860.5	83681.3	81441.6	-0.599209	cmgD4
CJJ81176_pTet0041	-	38382.6	17694.1	22428.1	25725.8	25050.2	21105.9	17527.4	-0.846444	23976.5	22222.3	19717.6	-0.809388	23600.7	16938.8	19424.9	-0.954728	22491.2	25126.1	23476.3	-0.697179	cpp44
CJJ81176_pTet0042	-	23548.4	17175.8	18050.5	18984.1	18336.4	15703.8	16049.8	-0.441343	23736.8	24219.6	17838.2	-0.116199	24861.9	17347.4	18426.1	-0.238817	17172	16866.7	18974.5	-0.416176	cpp45
CJJ81176_pTet0043	-	75131.3	94455.5	85597.8	80586.6	79386.8	81619.4	84854.8	0.165676	68700.8	65559.6	51727.8	-0.288052	72075	55311.1	60325	-0.272803	71117.3	72291.9	69498.9	-0.0824053	cpp46
CJJ81176_pTet0044	-	62676.3	66520.2	68172	60376.7	62462.4	62783.8	64252.9	0.0310965	51453.6	48599	43871.6	-0.388751	53495.7	40861.1	48838.2	-0.401859	59599.5	62641.4	57258.4	-0.0679513	cpp47
CJJ81176_pTet0045	-	104155	128060	126809	118915	121281	130979	126790	0.267857	135515	148479	120647	0.367771	138650	133133	116681	0.310228	141229	142454	136691	0.427752	DNA topoisomerase III
CJJ81176_pTet0046	-	64052.3	43088.6	47096.7	49467.4	48808.3	42889.3	41319.2	-0.498579	43701.2	37493.6	30685.5	-0.795274	42378.5	28342.7	31673.9	-0.929359	37778.4	36993.6	37688.6	-0.77291	cpp50
CJJ81176_pTet0047	-	3898.46	1380.49	1554.7	1915.26	2031.46	1817.15	1546.87	-1.2036	1694.34	1620.73	1170.73	-1.40069	1973.54	780.076	867.418	-1.82277	1005.19	739.003	446.459	-2.49183	hypothetical protein
CJJ81176_pTet0048	-	317194	291929	299203	308372	308116	316351	301925	-0.0602653	284841	246887	188765	-0.421831	254855	182538	183866	-0.633187	241539	249653	246706	-0.36704	tetO
CJJ81176_pTet0049	-	2694.52	467.806	718.639	858.037	905.831	637.125	527.168	-2.01338	1390.64	1175.6	677.791	-1.37975	1132.74	705.783	1314.27	-1.4053	1005.19	1130.24	1116.15	-1.31502	hypothetical protein
CJJ81176_pTet0050	-	3296.49	1132.82	1780.16	2122.11	1918.23	1888.94	1404.5	-0.979678	1374.65	1460.94	1139.92	-1.32197	1261.2	891.515	1103.99	-1.61606	1214.61	1086.77	1078.94	-1.55003	relaxase/Mobilization nuclease domain protein
CJJ81176_pTet0051	-	65528.5	48725.2	58092.3	60905.3	55861.8	56964.4	48457.1	-0.262416	48880.2	43371.6	53360.7	-0.438189	42226.7	51113.5	51019.9	-0.45114	54657.3	52338.8	58932.7	-0.246331	hypothetical protein
CJJ81176_pTet0052	-	17385.4	16116.4	15800.7	12947.2	13980.4	16506.9	15641.9	-0.202357	22202.3	22142.4	18546.8	0.265006	21311.9	17013.1	16770.1	0.0701834	19266.2	20083.5	18900.1	0.15894	cpp4
CJJ81176_pVir0001	-	83565.2	111792	95729.8	107031	108210	110565	115125	0.36866	87334.7	87620.1	86366.9	0.059862	90849.4	80133	85862	0.0330619	89518.1	87972.5	83930.7	0.059907	VirB8
CJJ81176_pVir0002	-	154512	253748	249302	250534	264101	274575	274618	0.75595	216539	217608	193682	0.435633	212085	180916	189685	0.326806	210595	210506	205674	0.435181	VirB9
CJJ81176_pVir0003	-	216432	278870	286530	272421	292468	321899	337727	0.458563	254126	236985	227770	0.145394	237553	224176	227380	0.0854192	247740	261354	261670	0.246947	VirB10
CJJ81176_pVir0004	-	6690.3	32652.6	28260.8	27164.9	28132.3	27251	33216.4	2.13272	17391.9	15418.5	13782	1.20836	16235.2	14226.5	16655	1.22762	16224.3	17442.8	20164.8	1.41726	hypothetical protein
CJJ81176_pVir0005	trbB	110371	132540	135496	136732	135208	142211	134992	0.302991	153505	174424	409018	1.00865	149831	592251	417287	1.59449	264641	225637	244966	1.14784	conjugative transfer regulon protein
CJJ81176_pVir0006	-	79369.5	131352	130322	118846	124476	132001	139441	0.703451	101934	113415	114574	0.468514	103804	102779	115723	0.434699	110261	111013	114886	0.497288	hypothetical protein
CJJ81176_pVir0007	-	276365	317999	305412	302440	312239	317048	330167	0.184587	296121	321659	293801	0.135609	299893	294692	281879	0.0796676	284316	279699	281363	0.0280257	hypothetical protein
CJJ81176_pVir0008	-	38472.4	21047.1	27463.6	29859.8	30804.7	25639.4	21968.2	-0.572757	21268.4	20336.1	20244.2	-0.900371	20720.6	19706.6	20966.6	-0.911177	19426.4	22354.3	20385	-0.895098	hypothetical protein
CJJ81176_pVir0009	-	60123.8	43323	49174.3	53258.9	51613.2	51687	45763.7	-0.294963	43182.8	43317.4	40396.4	-0.508049	42259.5	38179.3	37621.6	-0.61338	42410.8	42036.1	42122.6	-0.51104	hypothetical protein
CJJ81176_pVir0010	-	18230.1	41942.2	38166.5	34557.2	35687.2	38057.6	41581.2	1.06851	25936.8	26842.6	23796.8	0.483752	27931.1	21775.3	22789.8	0.397975	26364.4	29251.9	27777.7	0.607334	hypothetical protein
CJJ81176_pVir0011	-	223230	192925	218336	216419	211447	214085	185294	-0.115743	210381	204355	188752	-0.151673	201508	179392	180224	-0.25728	194015	206208	198282	-0.162589	hypothetical protein
CJJ81176_pVir0012	-	160281	104058	119708	123420	121821	118562	108450	-0.469282	136061	124156	107193	-0.395065	140119	98714.6	105424	-0.499206	113855	114769	111299	-0.500481	DNA topoisomerase I
CJJ81176_pVir0013	-	30087.3	14890.1	16645.7	18466.8	17295.5	14353.1	12650.9	-0.948203	16162.3	15826.8	12465	-1.03147	15911	11468.3	13747.8	-1.1468	12666.3	13939.8	13715.8	-1.16375	hypothetical protein
CJJ81176_pVir0014	-	37145.7	15642.3	23221.6	23817	24776.8	22426.9	17963.1	-0.821136	19351	19492.8	17242.8	-0.992711	18126.7	17021	16753.6	-1.10319	17362.8	18417.9	19252.5	-1.01911	hypothetical protein
CJJ81176_pVir0015	-	28570.2	17394.1	18657.3	18661.9	19039.7	21019.4	17827.6	-0.608938	24425.8	20779.9	20672.9	-0.384051	22442.2	18763	19931.8	-0.491433	19639.9	18995.7	20290.6	-0.541066	hypothetical protein
CJJ81176_pVir0016	-	9089.66	2565.84	2849.1	3276.18	3138.26	2573.75	2415.01	-1.70589	3397.1	2911.5	2695.14	-1.60509	2933.61	2358.99	3030.42	-1.7204	2561.73	2672.4	2327.91	-1.85238	hypothetical protein
CJJ81176_pVir0017	-	15970.4	20019.2	16841.4	16607.8	16447.8	16526.6	19214.5	0.136283	17662.8	18276.8	15588.9	0.101678	18304.2	15859.7	16408.6	0.0752611	16010.8	17695.6	16138.1	0.0555669	hypothetical protein
CJJ81176_pVir0018	-	31890	26629.6	26433.3	23494.6	24023.8	25551.9	26106.8	-0.331418	26280.6	27144.4	23521.2	-0.316887	26425.7	21666.4	26288.3	-0.369149	23696	23690.5	22524.1	-0.452947	hypothetical protein
CJJ81176_pVir0019	-	3186.46	476.587	633.134	708.579	700.504	493.015	430.398	-2.49908	1135.84	1011.92	1041.3	-1.58463	1003.61	834.719	739.128	-1.90122	925.068	830.611	1038.12	-1.77956	hypothetical protein
CJJ81176_pVir0020	-	35013	27196.4	23587.1	23291.6	25372.3	26267.6	25429.3	-0.477165	32856	33721.9	25879.4	-0.194	32763.8	23517.3	24982.5	-0.385627	30064.7	26507.3	27400.2	-0.324997	hypothetical protein
CJJ81176_pVir0021	-	32911.9	55201.6	51658	46336.3	46138.7	50830.9	54307.8	0.621155	44683.3	45048.3	31116.6	0.271014	45818.4	32263.7	32176.7	0.138671	40809.7	41711.1	41871	0.333145	hypothetical protein
CJJ81176_pVir0022	-	22565.5	7756.77	9773.28	10748.1	10959.4	9722.46	7691.37	-1.27112	12754.8	11885.7	10168	-0.965956	11726.7	10234.4	9756.49	-1.09816	9784.37	9895.1	8651.03	-1.25927	hypothetical protein
CJJ81176_pVir0023	-	60485.6	70797.6	56884.2	57749.2	60684.7	64632.6	79888.6	0.0955927	53572.1	54217.8	50380.7	-0.198882	58324.9	45873.2	49743.3	-0.244498	60449.6	56156.5	54359.9	-0.087347	hypothetical protein
CJJ81176_pVir0024	-	59990.5	35798.1	41314.9	43299	37974.3	36337.3	32367.5	-0.67107	35773.8	33278.1	32709.2	-0.823659	33713.4	29396.6	32053.5	-0.92156	31665.8	32285.5	32056	-0.906578	hypothetical protein
CJJ81176_pVir0025	-	8086.75	1406.57	1361.24	1831.16	1779.28	1338.56	1221.45	-2.45634	1990.33	1739.8	1408.82	-2.25274	1482.25	1596.85	1847.82	-2.30524	1494.34	1516.77	1793.12	-2.3405	chromosome partitioning protein ParA
CJJ81176_pVir0026	-	0	0	0	0	0	0	0	0	0	0	0	0	0	0	0	0	0	0	0	0	hypothetical protein
CJJ81176_pVir0027	-	8905.58	16000.4	12754.8	14494	14728.1	13722.2	16291.4	0.714455	20403.4	22200.2	19968.5	1.22616	24518.8	17057.3	20030.4	1.18928	21739.1	22534.8	21800.6	1.30606	RepE replication protein, putative
CJJ81176_pVir0028	-	35501.7	23015.3	24605.9	22817.8	22864.5	22821.8	22432.5	-0.621056	60408	73479.8	115064	1.17091	59753.1	122123	138611	1.4995	143884	124375	131590	1.90589	hypothetical protein
CJJ81176_pVir0029	-	88097.4	126411	91214.4	106319	103184	103056	124833	0.299912	124328	120082	93564.1	0.343556	122594	84415.5	91750.4	0.157914	103928	106607	102837	0.245576	hypothetical protein
CJJ81176_pVir0030	-	37666.2	26724.9	24640.4	27773.9	28489.5	26919.7	29637.7	-0.463346	29208.8	27499.5	18957.8	-0.603717	27969.7	21122	19439.1	-0.739388	23802.7	23654.4	23719.5	-0.666814	cpp45
CJJ81176_pVir0031	-	20692.9	8300.34	11350.4	11488.5	11772	11668	8338.96	-0.997396	11066.6	10696.2	9126.72	-1.01191	10483.8	8564.94	9165.19	-1.14275	10140.2	8161.65	9059.98	-1.18752	hypothetical protein
CJJ81176_pVir0032	-	9343.56	16240	14176.4	15127	12920.8	12508.3	12664.9	0.570169	10660.2	9817.43	7411.63	-0.0242006	9464.77	8419.77	8820.26	-0.0715747	8112.13	8450.56	8147.69	-0.182112	hypothetical protein
CJJ81176_pVir0033	-	16668.6	29010	18689	23279.6	20297.1	20616.5	20989.9	0.394941	17829.6	16803.3	12648.8	-0.0964569	19045.3	12883.7	14536.2	-0.12558	15975.2	19212.4	16956	0.056086	hypothetical protein
CJJ81176_pVir0034	-	996.562	100.47	146.772	179.135	213.654	222.652	129.518	-2.63824	229.252	133.148	0	-4.99068	154.401	0	0	-7.53565	142.318	0	0	-7.57457	hypothetical protein
CJJ81176_pVir0035	-	17652.5	7571.29	9330.09	9545.91	9358.74	9632.34	8199.48	-0.98721	10503.9	9657.66	7993.53	-0.920604	10036.1	7258.43	6726.06	-1.16285	7151.49	7981.09	7203.94	-1.24715	hypothetical protein
CJJ81176_pVir0036	-	4919.33	1254.58	1798.68	1659.99	1996.44	1532.06	1231.42	-1.66139	1781.91	1713.17	1592.58	-1.53742	1821.93	1125.06	1478.26	-1.76462	1850.14	1950.13	1730.21	-1.41726	hypothetical protein
CJJ81176_pVir0037	-	16319.5	6334.74	8334.34	9693.2	9127.57	7305.1	6453.98	-1.07032	10858.2	8237.41	8422.3	-0.842746	10429.8	6895.5	10569.5	-0.838408	7258.22	8847.81	7581.44	-1.05263	hypothetical protein
CJJ81176_pVir0038	-	59355.7	80615.3	81610.9	69114.3	72673.8	70294.4	75485	0.333913	76174.3	72752	63917.6	0.253443	81755.2	58575.5	67778	0.211418	64719.2	65618.3	68453.2	0.158413	pTet39
CJJ81176_pVir0039	-	2951.6	1396.27	1341.09	1723.68	1548.11	1433.98	1348.98	-1.01551	1375.51	1340.35	857.544	-1.34043	1922.29	544.382	960.866	-1.55771	1102.97	1227.86	786.457	-1.53022	hypothetical protein
CJJ81176_pVir0040	-	37678.9	64473.2	57687.1	50508.2	49199.9	55928	54594.8	0.550306	49456	52522.4	28513.3	0.156477	50643.5	29687	25894.1	-0.152809	58030.2	62729.2	61029.1	0.684707	hypothetical protein
CJJ81176_pVir0041	-	18598.3	10879.1	10818	12654.9	12146.7	10602.5	10887.5	-0.718064	15547.5	15658.2	15282.7	-0.263322	15679.4	13972.5	14339.1	-0.344677	14872.2	13037	14785.4	-0.388675	hypothetical protein
CJJ81176_pVir0042	-	16110	9274.12	11900	12678.8	12206.3	11676	8827.14	-0.551941	9190.93	9471.25	6982.86	-0.927277	9511.09	7149.55	7415.92	-1.0171	9321.84	9100.61	9091.44	-0.812791	hypothetical protein
CJJ81176_pVir0043	-	20274	22000.3	25000.2	23327.4	24601.7	25239.2	21627.5	0.218488	19194.7	19803.5	19631.6	-0.0530813	20419.5	18835.6	19143.4	-0.0595419	19604.3	20006.9	18906.4	-0.0561134	hypothetical protein
CJJ81176_pVir0044	-	15964	13522.2	13880	13041	12693.1	13515.5	13507.7	-0.2575	11994.1	11184.4	10045.5	-0.531331	12043.3	8310.9	9879.68	-0.680157	10353.6	10906.3	11765.4	-0.538168	hypothetical protein
CJJ81176_pVir0045	-	25504.4	31344	25734	23486.6	22601.8	25896.5	25100.6	0.00269172	29667.3	28111.9	24195	0.094174	30409.2	25331.9	27643.4	0.120051	25759.6	25857.3	25386.8	0.00917502	hypothetical protein
CJJ81176_pVir0046	-	11793.7	24007.1	17227	14995.6	16619.5	19081.8	23066.1	0.679191	14891	15099	16660.8	0.39707	17269.7	16512.9	16162.3	0.49677	13769.3	14481.5	12520.4	0.201949	hypothetical protein
CJJ81176_pVir0047	-	24012.7	31452.1	27193.1	23056.7	24156.9	27248.3	31114.2	0.179156	36378.2	34006	30565.3	0.483104	36870.9	30775.7	35576.7	0.514587	36931.6	38352.6	38096	0.654119	hypothetical protein
CJJ81176_pVir0048	-	13095	4642.21	5597.48	6313.52	6066.37	4437.13	3851.66	-1.36843	5627.1	5423.55	4716.49	-1.32099	5504.39	4101.01	4459.41	-1.49293	5123.45	4225.28	4655.82	-1.49234	hypothetical protein
CJJ81176_pVir0049	-	77693.8	75262.1	81826.8	71232.1	69448	69226.2	64220.9	-0.116577	77716.5	75841	77301.4	-0.0139003	81261.1	70043.8	78224.4	-0.0249845	76851.8	77896.8	80250.1	0.0115834	hypothetical protein
CJJ81176_pVir0050	-	20597.7	21041.9	19230	18052.8	16199.2	18692.1	19415.7	-0.138406	22977.3	23345.3	21285.5	0.128578	25020.6	20105.8	21927.5	0.112	23553.7	21812.6	23121.8	0.14763	hypothetical protein
CJJ81176_pVir0051	-	25136.2	16255.5	23034.6	22813.9	22241	21825.2	16199.7	-0.318116	21299.6	18836	22847.4	-0.264306	19639.8	17202.5	19956.5	-0.411998	21276.6	20151.3	24631.8	-0.196204	hypothetical protein
CJJ81176_pVir0052	-	10390.9	5062.12	7062.32	8029.24	7502.4	7209.68	5625.06	-0.641451	7336.07	6932.56	4777.74	-0.735577	7210.52	4391.35	4902.88	-0.950982	5870.62	6428.21	7298.32	-0.675334	hypothetical protein
CJJ81176_pVir0053	-	322277	409285	421932	402071	423959	436724	425950	0.381515	402859	417782	404026	0.340856	404329	390540	379518	0.280088	390983	392951	395399	0.286622	VirB4
Note:The numbers in columns C-I, K-M, O-Q, S-U are read numbers of insertion mutants for each gene in the pool.
*, log2(fc) is the log2 value of (ouput read no.+1)/(input read no.+1)
Genes with log2(fc)<-3 are highlighted in green and insertions in these genes are considered to result in a growth deffectt under the specified condition assayed
Genes with log2(fc)>2 are highlighted in yellow and insertions in these genes are considered toresult a growth advantage under the specified condition assayed.
