# Supplementary material for: Metabolic and fitness determinants for in vitro growth and intestinal colonization of the bacterial pathogen Campylobacter jejuni
Source: PLoS Biol. 2017 May 19;15(5):e2001390. doi: 10.1371/journal.pbio.2001390 (PMC5438104; doi:10.1371/journal.pbio.2001390)
Supplement: S3 Table — (XLSX) [file pbio.2001390.s020.xlsx]

## Sheet: INSeq_raw data_mice
Table S3: INSeq raw data for each gene in mouse colonization experiments
Gene ID	Symbol	Experiment 1							Experiment 2						Experiment 3			log2(fc)*	Annotation
		Input	Output						Input	Output					Input	Output
		inoculum	Mouse 1	Mouse 2	Mouse 3	Mouse 4	Mouse 5	Mouse 6	inoculum	Mouse 1	Mouse 2	Mouse 3	Mouse 4	Mouse 5	inoculum	Mouse 1	Mouse 2
CJJ81176_0001	rplC	0	0	0	0	0	0	0	0	0	0	0	0	0	0	0	0	0	50S ribosomal protein L3
CJJ81176_0002	rpsJ	6.07461	0	0	0	0	0	0	0	0	0	0	0	0	0	0	0	-1.30276	30S ribosomal protein S10
CJJ81176_0003	-	363.262	38.7826	31.4682	0	0	0	0	125.707	0	16.0801	12.4169	25.1239	0	288.407	3.37496	0	-5.94783	RNA pseudouridine synthase family protein
CJJ81176_0004	-	0	0	0	0	0	0	0	0	0	0	0	0	0	3.08779	0	0	-0.312511	metallo-beta-lactamase family protein
CJJ81176_0005	ksgA	0	0	0	0	14.6406	0	0	0	0	0	0	0	0	0	0	0	0.305171	dimethyladenosine transferase
CJJ81176_0006	-	0	0	0	0	0	0	0	0	0	0	0	0	0	0	0	0	0	hypothetical protein
CJJ81176_0007	-	817.642	59.6655	23.6012	0	54.9021	171.427	22.3897	970.199	27.972	53.6004	205.655	55.6314	2838.15	1040.01	12.9374	20.6399	-4.27327	ribosomal RNA large subunit methyltransferase N
CJJ81176_0010	-	1545.38	387.826	979.449	124.448	29.2811	171.427	74.6322	1788.91	77.3891	215.933	235.922	218.936	169.881	1647.33	920.24	615.446	-2.9702	lipopolysaccharide core biosynthesis protien, putative
CJJ81176_0013	-	2726.28	990.447	739.503	1239.07	907.715	1885.7	813.491	4642.56	565.033	637.079	650.337	1216.71	454.149	4084.6	644.618	529.133	-2.1509	acetyltransferase
CJJ81176_0014	leuD	2352.09	578.755	137.674	446.389	98.8238	1371.42	264.944	4283.7	169.697	431.866	520.735	473.764	304.654	3636.77	0	3.75272	-4.33614	isopropylmalate isomerase small subunit
CJJ81176_0015	leuC	12983.9	4000.57	4523.56	3143.66	2309.55	6642.81	2653.17	14768.9	4619.1	3860.76	1754.67	13518.4	12751.3	14878.8	2.24998	75.9925	-2.90708	isopropylmalate isomerase large subunit
CJJ81176_0016	leuB	13937.6	3591.86	7367.5	3936.34	3422.23	7071.38	2761.39	16353.7	856.874	1806.33	1751.56	1767.64	1609.34	15097.1	2.81247	93.8179	-3.57779	3-isopropylmalate dehydrogenase
CJJ81176_0017	leuA	12336.3	3269.67	4421.29	946.885	3217.26	4028.54	1970.29	14508.9	1188.81	1715.21	1630.5	6545.66	1986.48	12536.4	2.24998	65.6725	-3.58631	2-isopropylmalate synthase
CJJ81176_0018	-	2121.25	2616.33	700.168	89.2777	98.8238	0	141.801	1913.54	37.2959	124.047	119.513	209.066	462.077	1998.83	2211.73	6025.93	-3.2518	hypothetical protein
CJJ81176_0019	-	2619.37	844.267	279.281	5903.15	523.4	1028.56	291.065	2816.05	116.55	286.379	338.361	256.622	312.582	2973.88	355.496	487.853	-2.59484	hypothetical protein
CJJ81176_0020	queF	1229.5	271.478	314.682	16.2323	14.6406	257.141	67.169	757.465	11.1888	81.1663	67.5171	55.6314	448.487	860.374	191.248	498.173	-3.31569	7-cyano-7-deazaguanine reductase
CJJ81176_0021	-	1191.84	295.344	578.229	0	106.144	1199.99	1921.78	1157.15	35.4311	104.904	97.0073	127.414	94.001	1419.03	20.2498	139.789	-3.4024	hypothetical protein
CJJ81176_0022	metA	4286.24	5620.49	3312.03	995.582	651.505	1799.99	1160.53	4470.65	2734.72	587.307	727.943	938.555	1228.81	3818.01	2145.91	2180.33	-1.53395	homoserine O-succinyltransferase
CJJ81176_0023	metX	5525.47	7452.22	2364.05	1074.04	296.471	1928.56	1126.95	7731.51	2.02994e+06	1679.99	9856.72	1725.47	728.225	8414.55	929.24	1876.36	-1.22366	homoserine O-acetyltransferase
CJJ81176_0024	-	2431.06	1279.82	1506.54	1187.66	1134.64	1757.13	940.365	1675.02	5767.82	205.213	183.926	227.909	157.423	2075.89	104.061	232.668	-1.82585	hypothetical protein
CJJ81176_0025	flgE	20.6537	0	0	0	0	0	0	11.8186	0	3.06288	3.88029	69.0906	0	6.35131	0	0	-3.10273	flagellar hook protein FlgE
CJJ81176_0026	ruvC	95.9788	0	0	0	0	0	0	51.5721	0	0	0	0	0	63.7578	0	0	-6.17021	Holliday junction resolvase
CJJ81176_0027	dnaA	0	0	0	0	0	0	0	0	0	0	0	0	0	0	0	0	0	chromosomal replication initiation protein
CJJ81176_0028	dnaN	0	56.6822	94.4047	45.9916	98.8238	0	138.07	0	0	0	0	0	0	0	0	0	2.44164	DNA polymerase III subunit beta
CJJ81176_0029	gyrB	23.0835	0	0	0	0	0	0	8.59534	0	0	0	7.17824	0	14.1473	0	0	-3.74321	DNA gyrase subunit B
CJJ81176_0030	sorB	3059.17	2935.54	3669.98	35.17	274.511	1628.56	634.373	1886.68	64.3355	197.556	225.057	230.601	1297.89	2579.73	316.122	1240.27	-2.43542	hypothetical protein
CJJ81176_0031	sorA	9555.36	20638.3	33926.7	46765.3	8268.26	10542.8	17359.4	9331.32	4484.84	3010.05	1208.32	3383.65	14553.2	11045.1	2478.91	9553.48	-0.21533	molybdopterin oxidoreductase family protein
CJJ81176_0032	-	8286.98	5202.83	9849.56	662.82	10603.4	7457.09	5011.55	8297.73	1662.47	902.784	1101.23	890.102	2080.48	8536.22	290.247	763.678	-2.04503	Na+/H+ antiporter family protein
CJJ81176_0033	gltB	30827.4	14659.8	10451.4	22395.2	10698.6	20914.1	6448.22	30564	3679.24	3396.73	4783.62	43238.2	3451.99	28407.7	92.8115	2280.71	-2.37399	glutamate synthase, large subunit
CJJ81176_0034	-	13998.3	6291.73	7933.93	1306.7	3517.4	5528.53	5000.36	11863.7	868.995	1214.43	1443.47	1435.65	2039.71	12491.4	41.0621	1074.22	-2.89563	hypothetical protein
CJJ81176_0035	gltD	10104.5	4370.5	5180.46	1547.48	1511.64	5271.39	2112.09	12108.7	431.701	1105.7	1257.99	1886.08	9321.95	11811.1	23.0623	591.991	-2.97339	glutamate synthase subunit beta
CJJ81176_0036	rnhB	1668.09	608.588	200.61	0	40.2616	771.423	41.0477	1189.38	59.6735	117.921	118.737	137.284	12674.3	1413	34.3121	298.341	-3.47351	ribonuclease HII
CJJ81176_0037	comEA	850.445	229.712	15.7341	1046.98	570.982	299.998	78.3638	899.288	46.6199	104.904	95.4552	99.5981	141.568	1000.97	38.2496	215.781	-2.76958	competence protein ComEA
CJJ81176_0038	rbr	5164.63	3368.12	1073.85	11338.3	4564.2	2742.84	1649.37	5430.11	219.114	506.141	642.576	510.553	946.805	4834.09	43.8745	440.944	-2.44131	rubrerythrin
CJJ81176_0039	ilvD	12069	50205.5	18255.5	11479	2598.7	5357.11	3373.37	16502	2147.31	2291.8	1754.67	2344.59	2126.91	16585.9	142.311	4229.31	-2.02014	dihydroxy-acid dehydratase
CJJ81176_0040	-	1371.65	313.244	180.942	54.1077	918.695	1071.42	197.775	801.516	143.589	82.6978	110.976	67.296	56.6271	905.86	30.3747	81.6216	-2.89551	inner membrane protein YagU
CJJ81176_0041	-	2038.64	921.832	2320.78	3549.47	3381.97	642.853	1537.42	1395.67	47.5523	124.047	157.54	147.154	9472.58	1371.45	186.185	347.126	-1.40715	membrane protein, putative, degenerate
CJJ81176_0042	-	6733.1	1622.9	578.229	240.779	3411.25	2014.27	1048.58	6905.28	454.078	348.403	341.466	401.982	181.207	7812.56	294.184	511.308	-3.56593	hypothetical protein
CJJ81176_0043	queC	253.919	32.816	0	0	0	0	0	823.004	25.1748	46.7089	51.9959	448.64	1296.76	652.98	0	4.6909	-5.56502	Queuosine biosynthesis protein
CJJ81176_0044	cjaE	7876.34	2306.07	1054.19	81.1616	457.518	2785.7	429.135	7683.16	3244.75	1581.21	747.344	1692.27	1267.31	9136.13	1343.8	1490.77	-2.93039	DsbB family disulfide bond formation protein
CJJ81176_0045	-	488.399	110.381	23.6012	0	18.3007	342.855	0	436.214	0	25.2688	27.162	23.3293	9.06034	308.32	36.5621	139.789	-4.62039	dihydroneopterin aldolase
CJJ81176_0046	tlpB	5617.8	6243.99	3666.05	1071.33	9168.65	5142.82	2791.24	6013.52	3987.87	1284.11	4008.34	9754.34	1150.66	6328.61	2.81247	0	-2.43835	methyl-accepting chemotaxis protein
CJJ81176_0047	ccpA-1	3491.69	3484.47	1593.08	162.323	190.327	2657.13	723.932	4368.58	6900.68	1017.64	2739.49	1018.41	1228.81	4073.1	0	0	-3.26412	cytochrome c551 peroxidase
CJJ81176_0048	-	13537.9	6065	3882.39	5099.65	3572.3	11014.2	3757.73	12786.6	791.606	1499.28	1649.12	1515.51	1318.28	13169.3	870.741	1866.98	-2.42938	fumarylacetoacetate hydrolase family protein
CJJ81176_0049	-	5547.33	1518.49	428.755	105.51	1453.08	1628.56	548.546	3272.68	105.361	391.283	363.195	356.22	308.051	4240.92	331.309	993.532	-3.2183	RNA pseudouridine synthase family protein
CJJ81176_0050	purB-1	26.7283	0	15.7341	0	0	0	0	0	0	0	0	0	0	12.1685	0	0	-2.47177	adenylosuccinate lyase
CJJ81176_0051	nrdA	40.0924	0	15.7341	0	340.393	0	0	32.2325	0	21.4402	9.3127	10.7674	0	38.6301	38.8121	99.447	-2.47677	ribonucleotide-diphosphate reductase subunit alpha
CJJ81176_0052	-	1956.02	578.755	967.648	0	0	214.284	220.165	2910.6	501.63	63.5548	131.154	73.577	87.2057	1989.93	69.7492	124.778	-4.81463	sodium/dicarboxylate symporter
CJJ81176_0053	thyX	677.926	250.595	74.737	0	87.8434	171.427	44.7793	396.46	13.0536	16.8458	15.5212	26.0211	24.9159	415.882	17.4373	51.5999	-3.99965	FAD-dependent thymidylate synthase
CJJ81176_0054	pyrG	0	0	0	0	0	0	78.3638	0	0	0	0	0	0	0	0	0	0.485416	CTP synthetase
CJJ81176_0055	recJ	518.772	14.9164	15.7341	0	0	0	0	597.376	0	8.42292	4.65635	4.4864	0	516.39	2.24998	0	-7.71813	single-stranded-DNA-specific exonuclease RecJ
CJJ81176_0056	ansA	2292.56	1578.15	2395.52	2605.29	307.452	0	1153.07	4211.72	1105.82	281.785	299.559	221.628	3846.11	4021.57	244.122	546.958	-2.78917	L-asparaginase
CJJ81176_0061	-	0	0	0	0	0	0	0	0	0	0	0	0	0	0	0	0	0	hypothetical protein
CJJ81176_0063	-	4384.65	1831.73	251.746	200.199	234.249	1114.28	220.165	5236.71	482.982	529.113	565.747	632.583	634.224	5223.24	95.0615	476.595	-3.50642	hypothetical protein
CJJ81176_0064	-	9126.49	2147.96	731.636	413.924	1010.2	4885.68	1190.38	10171.5	536.129	1068.18	1217.64	886.513	804.105	10534.2	147.936	468.151	-3.50494	cytochrome c family protein
CJJ81176_0065	-	2369.1	1366.34	1081.72	319.236	391.635	599.996	268.676	1621.3	54.0791	141.658	220.401	151.64	75.8803	2482.12	29.2497	87.2507	-3.28955	hypothetical protein
CJJ81176_0066	-	16371.1	10835.3	1644.22	1931.65	1994.78	7414.24	4015.21	16729.8	1064.8	2096.54	2245.14	2459.45	2649.02	18336.4	910.678	1411.96	-2.80895	cytochrome c biogenesis protein
CJJ81176_0067	ggt	24986.1	13851.3	6997.75	7826.68	6097.8	21257	14594.3	27658.7	17422.8	3237.47	3146.14	3753.32	66352.3	25335.4	1532.23	5607.5	-1.70329	gamma-glutamyltransferase
CJJ81176_0068	-	31792.1	20692	12477.2	21137.2	11825.9	27685.5	10347.8	33903.3	7979.47	4671.66	6853.37	5031.05	8548.43	35057.6	3202.28	8372.31	-1.79334	type II restriction-modification enzyme
CJJ81176_0069	-	3557.29	2869.91	385.486	451.799	2459.62	1371.42	750.053	4485.69	220.046	555.913	627.831	656.809	498.319	5504.02	392.621	721.46	-2.57684	hypothetical protein
CJJ81176_0070	-	11657.2	4668.83	2600.06	3663.09	3067.2	5914.25	3925.65	8597.49	3048.01	937.242	1013.53	925.096	1816.6	10260.1	880.865	1632.43	-2.23479	transglycosylase domain-containing protein
CJJ81176_0071	-	5101.46	2228.51	1305.93	1120.03	4432.43	1457.13	645.568	4872.49	699.299	428.038	516.079	439.667	376.004	4413.78	377.996	1032	-2.51341	putative integral membrane protein
CJJ81176_0072	-	4097.93	1342.47	1305.93	75.7508	464.838	2014.27	910.513	4589.91	167.832	437.992	524.615	419.03	383.932	3649.89	413.433	1224.32	-2.94974	hypothetical protein
CJJ81176_0073	-	14231.6	39101.8	17862.2	5132.12	6211.26	11828.5	8981.98	16622.3	11067.6	3785.72	4476.3	3546.05	6518.91	15007.7	1427.61	2862.38	-1.21443	Bcr/CflA subfamily drug resistance transporter
CJJ81176_0074	-	6938.42	1661.68	735.57	194.788	494.119	11785.6	1097.09	5083.07	54.0791	405.832	258.427	310.459	125.712	6592.74	277.872	654.849	-3.68168	hypothetical protein
CJJ81176_0075	tsdA	9737.6	4716.56	6187.44	1209.31	6251.52	4499.97	3332.33	9391.49	683.448	998.499	1091.91	2550.97	891.311	8978.7	942.177	2063.06	-2.21306	bi-functional tetrathionate reductase
CJJ81176_0076	-	5271.55	996.414	228.145	776.446	186.667	1028.56	410.477	3330.7	39.1607	268.768	256.099	309.562	117.784	3625.57	157.498	152.923	-3.96466	hypothetical protein
CJJ81176_0077	typA	372.981	0	15.7341	0	0	0	0	897.139	3.72959	150.081	100.112	135.489	4.53017	662.301	0	0	-6.8705	GTP-binding protein TypA
CJJ81176_0078	-	246.629	11.9331	0	0	0	0	0	225.628	4.66199	8.42292	11.6409	14.3565	4.53017	149.746	0	0	-6.29281	hypothetical protein
CJJ81176_0079	fliK	208.967	0	0	0	0	0	0	186.949	0	19.143	20.9536	55.6314	0	114.863	11.2499	79.7452	-5.63119	flagellar substrate switch protein fliK
CJJ81176_0080	flgD	540.64	11.9331	0	0	0	0	18.658	236.372	0	10.7201	9.3127	3.58912	0	430.077	0	0	-7.25694	flagellar basal body rod modification protein
CJJ81176_0081	flgE-1	12815	3075.76	1325.6	930.653	732.028	5314.25	1824.76	12861.9	2593	6657.17	1708.88	1569.34	1114.42	13845.8	407.808	1732.82	-2.93338	flagellar hook protein
CJJ81176_0082	-	12997.2	3484.47	2092.64	2196.77	3704.06	9557.08	2925.58	16310.7	2766.43	1885.2	2023.96	1821.48	21119.6	17874	2036.79	4213.36	-2.16853	hypothetical protein
CJJ81176_0083	fedA	1024.18	232.695	129.806	10.8215	14.6406	0	67.169	397.535	16.7832	25.2688	36.4747	34.9939	33.9763	459.027	0	0	-5.22915	flagellar coexpressed determinants
CJJ81176_0084	-	473.82	110.381	0	0	0	0	22.3897	694.074	782.282	81.1663	78.3819	69.9879	6253.9	870.155	164.811	132.283	-4.0971	hypothetical protein
CJJ81176_0085	-	2952.26	2479.1	1235.13	1985.75	611.244	2742.84	6530.32	2925.64	118.415	247.328	298.782	327.507	284.268	2922.62	114.186	199.832	-2.29357	anion transporter
CJJ81176_0086	-	1708.18	790.568	169.142	2518.71	424.576	1028.56	1130.68	1228.06	58.7411	126.344	141.243	158.819	144.965	1077.98	61.8743	104.138	-2.41791	anion transporter
CJJ81176_0087	-	481.109	372.909	59.0029	0	14.6406	0	0	454.479	13.0536	54.3661	47.3396	62.8096	49.8319	397.658	34.8746	103.2	-4.44326	2-oxoglutarate/malate translocator
CJJ81176_0088	-	601.386	149.164	55.0694	0	0	0	22.3897	1006.73	46.6199	92.6521	142.795	103.187	105.326	877.801	6.18743	40.3417	-5.10171	anion transporter
CJJ81176_0089	-	7632.14	2840.08	3355.3	2129.14	2459.62	3085.69	1440.4	6721.56	2408.39	732.794	1524.18	804.861	1060.06	5264.63	390.371	1911.07	-2.11909	2-oxoglutarate/malate translocator
CJJ81176_0090	mnmA	68.0356	44.7491	0	0	65.8825	0	0	65.5395	0	3.8286	0	6.28096	0	48.4292	0	0	-4.72892	tRNA-specific 2-thiouridylase MnmA
CJJ81176_0091	-	76.5401	26.8495	0	0	0	0	0	117.112	4.66199	11.4858	13.193	6.28096	6.79525	34.0691	0	0	-4.74989	lysine decarboxylase family protein
CJJ81176_0092	-	4255.87	2001.78	1105.32	2694.56	933.336	2742.84	604.521	3088.95	105.361	328.494	350.778	541.06	332.967	3194.09	597.369	798.391	-2.36055	hypothetical protein
CJJ81176_0093	-	5363.88	4537.56	4464.56	8984.59	4333.61	6599.96	6317.61	5887.81	2821.44	551.319	592.909	583.232	532.295	6047.51	740.242	2204.72	-1.4309	hypothetical protein
CJJ81176_0094	-	6439.09	2365.74	4747.77	743.981	5395.05	3471.41	2041.19	5574.08	197.668	724.371	712.422	719.619	508.511	5636.48	241.872	739.285	-2.4913	HmcD domain-containing protein
CJJ81176_0095	-	188.313	26.8495	19.6676	0	0	0	0	260.009	7.45919	18.3773	996.459	12.5619	9.06034	310.821	3.37496	38.4653	-4.69885	peptidase family protein
CJJ81176_0096	-	2183.21	1372.31	562.495	251.601	519.74	1714.27	324.65	2672.08	441.024	311.648	300.335	292.513	416.776	3003	329.059	2266.64	-2.24592	peptidase family protein
CJJ81176_0097	fliY	448.306	0	0	0	0	0	0	336.293	0	55.8976	52.772	360.707	9.06034	217.445	0	0	-6.69173	flagellar motor switch protein FliY
CJJ81176_0098	fliM	1860.05	80.5484	0	0	0	0	0	5503.17	68.9975	1738.18	1722.85	8263.95	394.125	2012.03	0	0	-7.20153	flagellar motor switch protein FliM
CJJ81176_0099	fliA	1186.98	20.8829	0	0	18.3007	0	29.8529	3817.41	42.8903	626.359	567.299	2050.29	258.22	1479.92	0	0	-6.55805	flagellar biosynthesis sigma factor
CJJ81176_0100	-	478.679	0	0	0	0	0	0	1560.05	26.1072	271.065	240.578	939.453	64.5549	689.562	0	0	-6.82029	hypothetical protein
CJJ81176_0101	flhG	302.516	0	0	0	0	0	0	798.293	0	3.8286	12.4169	5.38368	0	773.245	0	0	-8.32215	ParaA family ATPase
CJJ81176_0102	flhF	1482.2	17.8996	0	0	0	171.427	37.3161	30368.4	263.869	1912.77	1661.54	4214.53	1379.44	3970.85	0	0	-7.11669	flagellar biosynthesis regulator FlhF
CJJ81176_0103	folK	397.279	32.816	15.7341	0	0	0	0	758.539	20.5128	58.9605	121.841	99.5981	52.0969	341.835	0	0	-5.97788	2-amino-4-hydroxy-6-hydroxymethyldihydropteridine pyrophosphokinase
CJJ81176_0104	aroQ	0	0	0	0	0	0	0	0	0	0	0	0	0	0	0	0	0	3-dehydroquinate dehydratase
CJJ81176_0105	-	19.4388	0	0	0	0	0	0	0	0	0	0	5.38368	0	0	0	0	-1.80346	chlorohydrolase
CJJ81176_0106	sppA	4869.41	1885.43	885.044	105.51	1207.85	1671.42	854.538	3583.18	959.438	290.974	284.813	305.973	327.305	4043.48	610.868	2187.83	-2.70571	signal peptide peptidase SppA, 36K type
CJJ81176_0107	-	7117.01	16142.5	20552.7	33333.1	24786.5	21171.3	45212.2	7896.97	10070.8	2632.55	999.563	48552.7	15406	9132.38	767.242	5792.32	0.47077	hypothetical protein
CJJ81176_0108	-	563.724	268.495	472.023	1566.42	347.713	728.567	962.755	148.27	5.59439	16.8458	16.2972	14.3565	16.9881	200.373	10.1249	15.0109	-1.8649	hemerythrin family non-heme iron protein
CJJ81176_0109	-	1340.06	784.601	849.642	0	1482.36	642.853	477.646	1084.09	46.6199	84.9949	201.775	91.5226	101.929	1474.82	390.933	1092.98	-2.62299	hypothetical protein
CJJ81176_0110	lidG	3354.4	790.568	145.541	137.975	164.706	1842.84	369.429	3585.33	114.685	270.299	297.23	442.359	209.52	4035.16	14.0623	63.7962	-4.07517	hypothetical protein
CJJ81176_0111	lidF	4868.19	61992.5	62051.4	124597	106064	152785	243890	4122.54	37006.9	24891.3	96352.3	35666	54568.1	4910.7	35664.9	111496	3.96865	iron-sulfur cluster binding protein
CJJ81176_0112	lidE	2625.45	444.508	232.078	13.5269	29.2811	385.712	190.312	3020.19	82.9835	303.991	341.466	242.266	151.761	3423.01	0	32.8363	-4.96111	hypothetical protein
CJJ81176_0113	lctP	9023.23	6506.52	15325	4620.8	5303.54	4928.54	5522.78	9862.08	16320.7	8016.33	15279.8	10120.4	12371.9	10244.1	4597.26	7049.48	-0.253166	L-lactate permease
CJJ81176_0114	cdtC	5028.56	1822.78	1813.36	200.199	424.576	2999.98	1317.26	4741.41	187.412	611.045	629.383	770.764	411.113	6141.92	235.122	804.02	-2.93184	cytolethal distending toxin, subunit C
CJJ81176_0115	cdtB	7485.13	2840.08	818.174	776.446	420.916	3085.69	2164.33	5612.76	227.505	730.497	801.668	873.951	571.934	7412.19	451.683	1358.48	-2.9149	cytolethal distending toxin, subunit B
CJJ81176_0116	cdtA	5277.62	3090.67	1113.19	697.99	376.995	4242.83	1761.32	4500.74	2253.61	416.552	406.655	450.435	494.921	5165.6	219.935	340.559	-2.65337	cytolethal distending toxin, subunit A
CJJ81176_0117	-	942.779	510.14	1892.03	0	2005.76	728.567	556.01	416.874	13.986	43.6461	62.8607	66.3988	47.5668	596.413	96.1865	197.956	-2.34524	hypothetical protein
CJJ81176_0118	cydA	7584.76	6584.09	5381.07	3644.15	1690.99	7371.38	4235.38	7491.92	1448.95	1000.8	880.826	887.41	1164.25	8630.56	357.184	2415.81	-1.95005	cytochrome d ubiquinol oxidase, subunit I
CJJ81176_0119	cydB	1268.38	355.01	55.0694	238.074	146.406	171.427	63.4373	1096.98	20.5128	76.572	98.5594	114.852	60.0247	1022.64	737.43	1248.72	-3.04514	cytochrome d ubiquinol oxidase, subunit II
CJJ81176_0120	-	1905	542.956	259.613	968.528	589.283	0	48.5109	1466.58	121.212	178.413	221.953	186.634	157.423	1758.44	234.56	744.914	-3.32027	aspartate racemase, putative
CJJ81176_0121	ung	7370.93	2583.52	2454.52	1071.33	636.865	6728.53	2044.92	4090.31	256.41	663.879	11259.8	1574.73	596.85	5057.91	263.247	440.006	-2.19017	uracil-DNA glycosylase
CJJ81176_0122	aspA	6650.48	217.779	62.9365	13.5269	420.916	7499.95	380.624	12301	70.8623	547.49	601.445	814.731	226.508	10699.4	79.8741	216.719	-5.15319	aspartate ammonia-lyase
CJJ81176_0123	dcuA	3777.19	408.709	133.74	257.012	91.5035	642.853	679.153	4712.4	122.144	406.597	437.697	331.097	251.424	4371.32	11.8124	89.127	-4.34967	anaerobic C4-dicarboxylate transporter
CJJ81176_0124	-	6224.05	1184.36	696.235	630.355	874.774	1628.56	1112.02	5132.49	808.39	519.158	545.569	538.368	626.296	6431.52	428.62	2055.55	-2.85627	putative lipoprotein
CJJ81176_0125	-	596.527	92.4815	15.7341	21.6431	95.1637	0	126.875	378.195	271.328	22.9716	38.0269	24.2266	21.5183	427.083	7.87491	80.6834	-3.87276	putative lipoprotein
CJJ81176_0126	-	676.712	104.415	19.6676	1147.08	486.799	0	384.356	1125.99	27.972	86.5264	102.44	76.2688	57.7597	953.605	25.8747	154.8	-3.53541	putative lipoprotein
CJJ81176_0127	-	5724.71	1628.87	1199.73	273.244	1068.76	814.28	738.859	5826.57	959.438	611.045	694.572	3010.38	14802.3	5623.98	843.178	1071.4	-2.32986	hypothetical protein
CJJ81176_0128	-	3520.84	1073.98	975.515	1374.34	3191.64	1628.56	783.638	4128.99	157.575	434.929	419.072	362.501	303.521	3705.4	618.181	2522.76	-2.30668	hypothetical protein
CJJ81176_0129	rplU	0	0	0	0	0	0	0	0	0	0	0	0	0	0	0	0	0	50S ribosomal protein L21
CJJ81176_0130	rpmA	0	0	0	0	0	0	0	0	0	0	0	0	0	0	0	0	0	50S ribosomal protein L27
CJJ81176_0131	obgE	25.5134	0	0	0	0	0	0	0	0	0	0	0	0	19.3372	0	0	-2.85108	GTPase ObgE
CJJ81176_0132	proB	1813.88	1742.23	2682.67	281.36	3396.61	642.853	261.213	1594.44	50.3495	88.8235	107.096	66.3988	114.387	1762.54	244.122	125.716	-2.58088	gamma-glutamyl kinase
CJJ81176_0133	fmt	0	0	0	0	0	0	0	0	0	0	0	0	0	0	0	0	0	methionyl-tRNA formyltransferase
CJJ81176_0134	birA	4.85969	0	0	0	0	0	0	9.66976	0	0	0	0	0	3.91072	0	0	-2.84416	biotin--protein ligase
CJJ81176_0135	parA	0	0	0	0	0	0	0	0	0	0	0	0	0	0	0	0	0	ParA family chromosome partitioning ATPase
CJJ81176_0136	parB	120.277	0	0	0	0	0	0	431.916	0	26.8002	22.5057	23.3293	0	170.166	0	0	-6.63112	ParB family chromosome partitioning protein
CJJ81176_0137	-	0	0	0	0	0	0	0	0	0	0	0	0	0	0	0	0	0	F0F1 ATP synthase subunit B'
CJJ81176_0138	-	0	0	0	0	0	0	0	0	0	0	0	0	0	4.14011	0	0	-0.363354	F0F1 ATP synthase subunit B
CJJ81176_0139	atpH	0	0	0	0	0	0	0	0	0	0	0	0	0	0	0	0	0	F0F1 ATP synthase subunit delta
CJJ81176_0140	atpA	0	26.8495	0	0	0	0	0	0	0	0	0	0	0	45.1737	0	0	-0.481417	F0F1 ATP synthase subunit alpha
CJJ81176_0141	atpG	0	0	0	0	0	0	0	0	0	0	0	0	0	3.00741	0	0	-0.308103	F0F1 ATP synthase subunit gamma
CJJ81176_0142	atpD	0	0	0	0	0	0	0	0	0	0	0	0	0	0	0	0	0	F0F1 ATP synthase subunit beta
CJJ81176_0143	atpC	0	0	0	0	0	0	0	0	0	0	0	0	0	0	0	0	0	F0F1 ATP synthase subunit epsilon
CJJ81176_0144	-	0	0	0	0	0	0	0	0	0	0	0	0	0	0	0	0	0	MotA/TolQ/ExbB proton channel family protein
CJJ81176_0145	-	0	0	0	0	0	0	0	0	0	0	0	0	0	0	0	0	0	TonB system transport protein ExbD, putative
CJJ81176_0146	-	4.85969	0	0	0	0	0	0	0	0	0	0	0	0	0.80107	0	0	-1.3079	TonB domain-containing protein
CJJ81176_0147	tolB	0	0	0	0	0	0	0	0	0	0	0	0	0	0	0	0	0	translocation protein TolB
CJJ81176_0148	-	0	0	0	0	0	0	0	0	0	0	0	0	0	0	0	0	0	peptidoglycan-associated lipoprotein Omp18
CJJ81176_0149	-	0	0	0	0	0	0	0	32.2325	0	0	0	0	0	14.8156	0	0	-2.55686	hypothetical protein
CJJ81176_0150	slyD	0	0	0	0	0	0	0	0	0	0	0	0	0	0	0	0	0	FKBP-type peptidyl-prolyl cis-trans isomerase SlyD
CJJ81176_0151	fabD	0	0	0	0	0	0	0	0	0	0	0	0	0	0	0	0	0	malonyl CoA-acyl carrier protein transacylase
CJJ81176_0152	mtnA	0	0	0	0	0	0	0	0	0	0	0	0	0	0	0	0	0	5'-methylthioadenosine/S-adenosylhomocysteine nucleosidase
CJJ81176_0153	-	1270.81	372.909	173.075	54.1077	58.5623	257.141	279.871	1749.15	75.5243	100.309	125.721	106.776	130.242	2055.65	62.4368	36.589	-3.77112	PP-loop family protein
CJJ81176_0154	-	225.975	11.9331	23.6012	0	0	0	0	136.451	0	11.4858	3.10423	8.07553	0	196.827	4.49995	0	-6.00723	pyrazinamidase/nicotinamidase, putative
CJJ81176_0155	-	311.02	146.18	15.7341	0	0	0	0	587.707	0	6.12576	4.65635	9.87009	4.53017	493.112	28.6872	34.7126	-6.23527	putative recombination protein RecO
CJJ81176_0156	-	0	0	0	0	0	0	0	0	0	0	0	0	0	1.76236	0	0	-0.225523	putative metalloprotease
CJJ81176_0157	-	6254.42	1622.9	944.047	183.966	1039.48	2914.27	914.244	5686.89	3383.67	588.073	597.565	2899.11	514.174	6265.03	362.246	967.263	-2.67092	show some homology to CJJ81176_0815, 0835
CJJ81176_0158	dusB	6179.09	3693.29	2006.1	7461.45	5424.33	3728.55	1671.76	4500.74	1831.23	477.044	448.562	642.453	3739.65	5830.26	219.935	1100.48	-1.76546	tRNA-dihydrouridine synthase B
CJJ81176_0159	-	307.375	226.729	78.6706	0	25.621	0	55.9741	100.995	0	5.36004	13.193	8.07553	13.5905	212.466	2.24998	20.6399	-4.15798	hypothetical protein
CJJ81176_0160	-	38.8775	14.9164	0	0	0	0	0	366.377	28.9044	71.212	54.3241	60.1178	0	439.604	0	6.56725	-4.79733	dnaK suppressor protein, putative
CJJ81176_0161	-	145.791	384.842	19.6676	0	984.578	257.141	514.962	137.525	0	4.59432	3.10423	5.38368	0	237.951	46.1245	101.323	-2.70745	hypothetical protein
CJJ81176_0162	accD	31.588	0	0	0	0	0	0	0	0	0	0	0	9.06034	10.1809	0	0	-2.59946	acetyl-CoA carboxylase subunit beta
CJJ81176_0163	-	4158.68	1339.49	468.09	62.2239	245.229	1457.13	395.551	3079.28	362.703	338.448	398.894	389.42	294.461	3060.79	157.498	273.01	-3.31762	inositol monophosphatase family protein
CJJ81176_0164	bamA	0	0	0	0	0	0	0	16.1163	0	0	0	0	0	0.640856	0	0	-1.6858	Outer membrane protein assembly factor
CJJ81176_0165	tyrA	0	0	0	0	0	0	0	0	0	0	0	0	0	0	0	0	0	prephenate dehydrogenase
CJJ81176_0166	-	1483.42	211.813	94.4047	13.5269	62.2224	642.853	85.827	945.488	11.1888	64.3205	57.4283	53.8368	29.4461	845.471	0	4.6909	-4.88111	M24/M37 family peptidase
CJJ81176_0167	lpxC	0	0	0	0	0	0	0	0	0	0	0	0	0	0	0	0	0	UDP-3-O-[3-hydroxymyristoyl] N-acetylglucosamine deacetylase
CJJ81176_0168	-	0	0	0	0	0	0	0	19.3395	0	0	0	0	0	29.5539	0	0	-2.43059	hypothetical protein
CJJ81176_0169	thrB	0	0	0	0	0	0	0	0	0	0	0	0	0	0	0	0	0	homoserine kinase
CJJ81176_0170	-	10.9343	0	0	0	0	0	0	6.44651	0	0	0	0	0	1.92257	0	0	-3.00304	hypothetical protein
CJJ81176_0171	infB	195.602	196.896	66.87	10.8215	0	299.998	14.9264	124.632	9.32399	11.4858	11.6409	10.7674	78.1454	131.809	0	7.50543	-3.19702	translation initiation factor IF-2
CJJ81176_0172	rbfA	0	0	0	0	0	0	0	0	0	0	0	0	0	0	0	0	0	ribosome-binding factor A
CJJ81176_0173	-	4.85969	0	0	0	0	0	0	23.6372	0	0	0	0	0	18.4863	0	0	-3.61443	hypothetical protein
CJJ81176_0174	-	7890.92	2306.07	810.307	7970.07	1716.61	2314.27	1048.58	6774.21	250.815	719.777	1092.69	17478.1	590.054	7724.83	1276.3	979.459	-2.32781	McrBC restriction endonuclease system, McrB subunit, putative
CJJ81176_0175	-	721.664	107.398	0	0	25.621	171.427	89.5586	1507.41	38.2283	215.167	228.937	264.698	567.404	1128.39	34.8746	52.538	-4.27906	hypothetical protein
CJJ81176_0176	-	5712.56	2852.01	3473.31	9311.94	497.779	2057.13	1082.17	4353.54	179.953	411.957	466.411	436.078	406.583	4986.59	301.497	302.094	-2.64843	hypothetical protein
CJJ81176_0177	znuB	119.062	0	0	0	0	0	0	95.6232	0	0	0	0	0	50.0251	0	0	-6.5972	zinc ABC transport permease
CJJ81176_0178	znuC	249.059	44.7491	15.7341	0	0	0	0	465.223	19.5804	34.4574	26.386	36.7885	26.0485	388.127	0	24.3927	-5.44605	ATPase component ZnuC
CJJ81176_0179	znuA	149.435	0	0	0	0	0	0	79.5069	0	0	0	10.7674	0	33.0026	0	0	-6.28243	periplasmic zinc binding protein
CJJ81176_0180	ccmL	4509.79	1103.81	141.607	64.9293	113.464	1028.56	141.801	5147.54	88.5779	427.272	384.149	458.51	809.768	5668.53	506.807	368.704	-4.0206	Campylobacter chemoreceptor for mutli-ligands
CJJ81176_0181	-	5917.88	3872.29	6938.74	1136.26	7697.28	2657.13	2362.11	6972.97	261.072	577.353	598.341	905.356	5534.73	7855.29	877.491	2494.62	-1.90931	hypothetical protein
CJJ81176_0182	trxB	35.2327	0	0	0	0	0	0	29.0093	0	0	0	0	0	17.3005	0	0	-4.92305	thioredoxin-disulfide reductase
CJJ81176_0183	trx	12.1492	0	0	0	98.8238	0	33.5845	64.4651	0	4.59432	6.98453	3.58912	6.79525	101.319	0	42.2181	-2.92228	thioredoxin
CJJ81176_0184	-	510.267	184.963	310.749	10.8215	0	0	70.9006	221.33	6.52679	9.18864	20.9536	13.4592	27.181	423.564	86.6241	0	-4.54112	hypothetical protein
CJJ81176_0185	hom	352.327	53.6989	31.4682	0	0	171.427	18.658	162.237	7.45919	10.7201	10.0888	9.87009	14.723	207.855	15.7498	364.952	-3.87181	homoserine dehydrogenase
CJJ81176_0186	-	284.292	0	0	0	0	0	0	327.697	0	4.59432	13.9691	8.97281	0	327.55	0	0	-7.51961	aspartate aminotransferase
CJJ81176_0187	-	0	0	0	27.0539	0	0	0	0	0	0	0	0	0	0	0	0	0.37001	hypothetical protein
CJJ81176_0188	-	0	0	0	0	0	0	0	0	0	0	0	0	0	1.60214	0	0	-0.212261	hypothetical protein
CJJ81176_0189	-	117.847	0	0	0	0	0	0	11.8186	0	0	0	0	0	37.0237	0	0	-5.40433	RNA methyltransferase
CJJ81176_0190	-	913.621	38.7826	15.7341	0	0	0	22.3897	1194.75	13.986	54.3661	55.8762	51.145	18.1207	965.135	2.24998	28.1454	-6.46099	tetrapyrrole methylase family protein
CJJ81176_0191	rpmE	0	0	0	0	0	0	0	0	0	0	0	0	0	0	0	0	0	50S ribosomal protein L31
CJJ81176_0192	-	266.068	26.8495	15.7341	0	0	0	18.658	515.721	9.32399	24.503	33.3705	17.0483	7.9278	452.905	114.749	9.38179	-5.17055	16S ribosomal RNA methyltransferase RsmE
CJJ81176_0193	-	34.0178	14.9164	43.2688	0	91.5035	0	18.658	5.37209	0	0	0	0	0	2.88385	0	0	-2.13575	hypothetical protein
CJJ81176_0194	-	536.996	199.879	43.2688	48.6969	43.9217	0	18.658	153.642	0	11.4858	6.98453	0	4.53017	333.481	21.9373	43.1562	-4.61026	cytochrome c family protein
CJJ81176_0195	-	185.883	14.9164	0	0	0	0	0	222.405	4.66199	13.783	10.8648	17.0483	0	176.372	5.62494	0	-6.0296	6-pyruvoyl tetrahydrobiopterin synthase-like protein
CJJ81176_0196	-	59.5312	0	0	0	0	0	0	123.558	0	0	3.10423	0	0	101.531	0	0	-6.28029	radical SAM domain-containing protein
CJJ81176_0197	moaA	172.519	11.9331	0	0	0	0	0	209.511	0	0	10.0888	4.4864	0	67.7209	0	0	-6.60061	molybdenum cofactor biosynthesis protein A
CJJ81176_0198	flgW	185.883	11.9331	0	0	0	0	0	597.376	0	93.4179	60.5326	197.402	44.1691	194.229	0	0	-5.94552	hypothetical protein
CJJ81176_0199	flgX	59.5312	0	0	0	0	0	0	61.2418	0	15.3144	12.4169	28.713	4.53017	33.2426	7.87491	0	-4.40215	hypothetical protein
CJJ81176_0200	ubiA	29.1581	0	0	0	0	0	0	38.679	0	3.06288	3.88029	5.38368	0	13.2283	0	0	-4.36276	prenyltransferase
CJJ81176_0201	miaA	0	0	0	0	0	0	0	0	0	0	0	0	0	0	0	0	0	tRNA delta(2)-isopentenylpyrophosphate transferase
CJJ81176_0202	-	2869.65	865.15	279.281	238.074	87.8434	857.137	268.676	1074.42	41.0255	101.075	120.289	113.057	61.1573	1753.86	160.311	490.668	-3.28393	hypothetical protein
CJJ81176_0204	-	381.485	59.6655	0	27.0539	0	0	74.6322	802.59	20.5128	55.1319	62.8607	73.577	40.7715	611.548	32.0622	121.025	-4.72713	hypothetical protein
CJJ81176_0205	sodB	0	0	0	0	0	0	0	0	0	0	0	0	0	0.640856	0	0	-0.109915	superoxide dismutase, Fe
CJJ81176_0206	-	1129.88	301.311	102.272	4233.93	54.9021	942.851	253.749	1277.48	99.7666	108.732	129.602	91.5226	103.061	1493.62	277.31	313.352	-2.52165	methyltransferase,chalcogen-detoxifying protein
CJJ81176_0207	tehB	3155.15	814.434	546.761	24.3485	168.367	1242.85	761.248	4208.5	180.885	394.346	429.936	434.284	340.895	4099.01	1159.3	1581.77	-3.1058	methyltransferase,chalcogen-detoxifying protein
CJJ81176_0208	-	117.847	29.8327	19.6676	0	0	0	14.9264	92.3999	0	5.36004	14.7451	12.5619	7.9278	80.2303	0	4.6909	-4.41454	saccharopine dehydrogenase
CJJ81176_0209	-	1547.81	578.755	141.607	62.2239	391.635	428.569	261.213	1717.99	64.3355	143.19	156.764	104.982	276.34	1585.81	62.9993	86.3125	-3.31321	iron ABC transporter, ATP binding subunit
CJJ81176_0210	-	3792.99	590.688	55.0694	221.842	263.53	385.712	175.386	4393.29	1538.46	325.431	429.16	293.411	285.401	4021.18	200.81	130.407	-3.85561	iron ABC transporter, permease protein
CJJ81176_0211	tbpA	2947.4	1005.36	279.281	784.562	135.425	1071.42	563.473	2431.41	110.955	242.733	287.918	192.018	185.737	2428.76	85.4991	75.0543	-3.31802	iron ABC transporter, periplasmic iron-binding protein
CJJ81176_0212	-	60.7461	0	0	0	0	0	0	98.8464	0	6.89148	0	4.4864	10.1929	61.5708	0	0	-5.53169	hypothetical protein
CJJ81176_0213	-	7279.81	3227.9	1317.73	2643.16	1500.66	2271.41	2246.43	7181.41	745.919	718.246	678.275	673.858	391.86	8049.79	681.18	1078.91	-2.6772	putative transporter
CJJ81176_0214	-	2585.35	241.645	15.7341	29.7592	120.785	171.427	18.658	2779.52	0	120.984	90.0228	2992.43	11.3254	2665.09	0	3.75272	-6.27253	transporter, putative
CJJ81176_0215	-	4798.94	1142.59	239.945	32.4646	311.112	942.851	432.867	4089.23	827.97	293.271	312.752	294.308	203.858	4207.98	128.249	1550.81	-3.66825	Ser/Thr protein phosphatase family protein
CJJ81176_0216	-	784.84	2577.55	220.278	221.842	944.316	0	123.143	272.902	0	21.4402	8.53664	17.0483	6.79525	672.267	12.9374	68.4871	-3.7251	PhnA domain-containing protein
CJJ81176_0217	-	1329.12	250.595	114.072	0	234.249	171.427	55.9741	810.111	14.9184	111.029	111.752	80.7553	55.4946	867.122	14.0623	0	-4.64933	TerC family integral membrane protein
CJJ81176_0218	purN	3039.73	268.495	51.1359	81.1616	0	1157.14	179.117	2082.22	2225.64	84.2292	96.2312	119.338	15.8556	3212.26	0	0	-5.76242	phosphoribosylglycinamide formyltransferase
CJJ81176_0219	-	8211.66	1193.31	558.561	213.725	98.8238	2399.98	1063.51	8031.27	2040.09	705.994	734.927	710.646	470.005	9895.83	24.7497	212.029	-4.12631	hypothetical protein
CJJ81176_0220	-	2366.67	232.695	19.6676	154.207	0	342.855	421.672	1503.11	496.968	42.1146	29.4902	50.2477	23.7834	1824.16	64.1243	114.458	-4.80957	hypothetical protein
CJJ81176_0221	-	6838.8	1798.91	2529.26	822.437	4505.63	2614.27	1932.97	7475.8	216.316	542.13	970.073	688.214	442.824	7910.51	154.123	576.042	-3.00169	Mg chelatase-related protein
CJJ81176_0222	def	27.9432	0	0	0	0	0	0	21.4884	0	0	6.98453	3.58912	0	24.1337	0	0	-4.28416	peptide deformylase
CJJ81176_0223	clpP	7.28953	0	0	0	0	0	0	0	0	0	0	0	0	0	0	0	-1.40829	ATP-dependent Clp protease proteolytic subunit
CJJ81176_0224	tig	0	0	0	0	0	0	0	0	0	0	0	0	0	0	0	0	0	trigger factor
CJJ81176_0225	folE	0	0	0	0	0	0	0	0	0	0	0	0	0	0	0	0	0	GTP cyclohydrolase I
CJJ81176_0226	fliI	2864.79	56.6822	39.3353	40.5808	0	171.427	0	4437.35	64.3355	855.31	758.209	3116.26	306.919	2344.41	0	0	-6.35956	flagellum-specific ATP synthase
CJJ81176_0227	purF	8067.08	1667.65	2135.91	3154.48	355.034	9385.65	7541.58	8491.12	29834.9	309.351	495.125	8958.45	2989.91	9765.54	0	0	-3.45536	amidophosphoribosyltransferase
CJJ81176_0228	dapB	66.8207	0	0	0	0	0	0	31.1581	0	0	0	0	0	19.7743	0	0	-5.407	dihydrodipicolinate reductase
CJJ81176_0229	-	6047.88	1957.03	3669.98	676.346	1830.07	1928.56	1231.43	4870.34	1880.65	8517.11	762.865	529.396	2156.36	5207.62	197.435	574.166	-2.05233	recombination factor protein RarA
CJJ81176_0230	-	4461.19	1276.84	228.145	413.924	442.877	171.427	779.906	2731.17	83.9159	252.688	287.142	772.559	391.86	2902.41	542.807	2684.13	-2.99091	hypothetical protein
CJJ81176_0231	-	3399.35	2517.88	2722	5110.47	3283.15	1285.71	3567.42	1121.69	39.1607	125.578	114.857	141.77	88.3383	1246.89	16.3123	65.6725	-2.29253	cation efflux system protein
CJJ81176_0232	-	3456.45	811.451	200.61	0	219.608	642.853	197.775	5373.16	455.01	694.508	732.599	687.317	496.053	5951.88	488.807	1775.97	-3.81455	hypothetical protein
CJJ81176_0233	-	348.683	50.7157	15.7341	0	325.753	0	14.9264	190.172	6.52679	7.6572	20.1775	15.2538	31.7112	230.319	0	0	-4.82408	hypothetical protein
CJJ81176_0234	-	402.139	50.7157	19.6676	0	73.2028	0	0	571.59	14.9184	50.5375	76.0537	48.4532	30.5786	834.466	10.6874	45.9708	-5.01676	hypothetical protein
CJJ81176_0235	-	13242.6	4409.28	5412.54	1149.79	1544.58	6642.81	1138.14	12206.5	2926.8	1260.38	1853.23	1651.89	5315.02	14116.8	25515.3	3896.26	-2.09044	citrate transporter, authentic frameshift
CJJ81176_0236	cptA	13522.1	6533.37	5361.4	3487.24	8828.26	7114.24	4981.7	9244.29	1517.94	867.561	1033.71	790.504	730.49	10802.7	456.745	1592.09	-2.38662	OPT family oligopeptide transporter
CJJ81176_0237	-	0	0	0	0	0	0	0	0	0	0	0	0	0	5.05408	0	0	-0.399678	undecaprenol kinase, putative
CJJ81176_0238	thrS	0	0	0	0	0	0	0	0	0	0	0	0	0	0	0	0	0	threonyl-tRNA synthetase
CJJ81176_0239	infC	0	0	0	0	0	0	0	0	0	0	0	0	0	0	0	0	0	translation initiation factor IF-3
CJJ81176_0240	-	1004.74	17.8996	0	35.17	0	0	18.658	1367.73	66.2003	226.653	213.416	343.658	14.723	1155.58	24.1872	23.4545	-5.78914	D12 class N6 adenine-specific DNA methyltransferase
CJJ81176_0241	-	3054.31	1667.65	1498.67	10.8215	1771.51	1671.42	802.296	3518.72	174.359	398.175	374.06	351.734	377.137	3811.71	353.809	602.311	-2.83199	hypothetical protein
CJJ81176_0242	-	1963.31	4961.19	393.353	64.9293	289.151	1071.42	324.65	1355.92	64.3355	187.601	155.212	181.251	206.123	1523.47	30.3747	108.829	-2.8807	hypothetical protein
CJJ81176_0243	-	908.762	262.528	51.1359	37.8754	0	385.712	52.2425	595.228	4.66199	48.2404	54.3241	37.6858	36.2414	697.432	42.7495	48.7853	-4.23999	hypothetical protein
CJJ81176_0244	-	1320.62	680.187	121.939	416.629	183.007	0	104.485	2596.87	331.001	320.071	547.897	258.417	171.014	2632.56	428.62	615.446	-3.31407	hypothetical protein
CJJ81176_0245	-	2310.78	1056.08	3355.3	303.003	746.669	1671.42	533.62	1656.75	69.9299	146.253	186.254	100.495	240.099	1535.73	60.1869	62.858	-2.68941	hypothetical protein
CJJ81176_0246	-	241.769	0	0	0	0	0	0	354.558	13.986	25.2688	37.2508	32.3021	30.5786	218.325	0	52.538	-5.83116	pathogenicity domain-containing protein
CJJ81176_0247	-	1174.83	366.943	664.766	105.51	322.092	599.996	231.36	780.027	21.4452	57.429	54.3241	73.577	73.6152	666.789	65.2493	105.076	-2.81365	hypothetical protein
CJJ81176_0248	-	1829.67	405.725	204.544	16.2323	172.027	171.427	328.382	842.344	70.8623	5492.51	119.513	94.2145	66.82	1067.45	131.061	91.9416	-2.94778	pathogenicity protein, putative, truncation
CJJ81176_0249	argC	4942.3	1640.8	621.498	21.6431	336.733	1071.42	533.62	3533.76	96.037	326.197	320.512	288.027	242.364	3666.82	27.5622	638.9	-3.90079	N-acetyl-gamma-glutamyl-phosphate reductase
CJJ81176_0250	-	4508.58	3472.53	1038.45	189.377	570.982	1371.42	653.032	6659.24	390.675	552.084	596.789	2447.78	453.017	5243.26	57.9369	1499.21	-3.02274	acetyltransferase
CJJ81176_0251	argB	4534.09	1566.22	649.032	616.828	1734.91	1671.42	802.296	4982.08	961.303	487.764	486.589	515.039	389.595	4517.74	21.3748	467.213	-3.03708	acetylglutamate kinase
CJJ81176_0252	argD	6313.95	1900.35	1880.23	2583.64	775.95	2357.13	3731.61	7718.62	2110.02	997.733	793.908	672.063	3062.39	6970.6	107.999	2683.19	-2.33078	acetylornithine aminotransferase
CJJ81176_0253	pcm	867.454	26.8495	15.7341	18.9377	32.9413	0	78.3638	1115.25	21.4452	94.1836	83.8143	32.3021	38.5064	902.218	28.1247	16.8872	-5.18485	protein-L-isoaspartate O-methyltransferase
CJJ81176_0254	-	1116.51	325.177	177.009	102.805	263.53	385.712	175.386	2715.05	193.939	227.419	263.084	233.293	1399.82	2211.01	371.246	316.166	-2.67127	hexapaptide repeat-containing transferase
CJJ81176_0255	-	0	0	0	0	0	0	0	0	0	0	0	0	0	0	0	0	0	nicotinate phosphoribosyltransferase
CJJ81176_0256	nrdF	0	0	0	0	0	0	0	0	0	0	0	0	0	0	0	0	0	ribonucleotide-diphosphate reductase subunit beta
CJJ81176_0257	-	187.098	0	0	0	0	0	0	354.558	0	0	3.10423	0	5.66271	248.8	9.5624	11.2582	-7.06471	hypothetical protein
CJJ81176_0258	pyrE	6.07461	0	0	0	0	0	0	36.5302	0	0	0	0	0	33.6745	0	0	-4.10134	orotate phosphoribosyltransferase
CJJ81176_0259	frr	0	0	0	0	0	0	0	5.37209	0	0	0	0	0	5.06474	0	0	-1.42767	ribosome recycling factor
CJJ81176_0260	secG	0	0	0	0	0	0	0	12.893	0	0	0	0	0	2.56343	0	0	-1.74215	preprotein translocase subunit SecG
CJJ81176_0261	-	52.2416	0	0	0	0	0	0	34.3814	0	0	0	0	0	52.0932	2.81247	0	-5.35859	FtsH-interacting integral membrane protein
CJJ81176_0262	cynT	625.685	38.7826	0	0	0	685.71	0	509.274	0	8.42292	6.20847	10.7674	0	432.595	0	0	-7.22042	carbonic anhydrase
CJJ81176_0263	-	1764.07	310.261	15.7341	10.8215	296.471	0	212.702	1153.92	12.1212	119.452	135.81	99.5981	21.5183	1934.65	5.06245	139.789	-5.14978	mechanosensitive ion channel family protein
CJJ81176_0264	IscU	0	0	0	0	0	0	0	0	0	0	0	0	0	0	0	0	0	NifU family protein
CJJ81176_0265	IscS	0	0	0	0	0	0	0	0	0	0	0	0	0	0	0	0	0	cysteine desulfurase, putative
CJJ81176_0266	-	2121.25	578.755	511.359	0	472.158	514.282	85.827	2594.72	6240.54	290.974	318.96	278.157	189.135	2786.06	208.685	645.467	-3.19444	hypothetical protein
CJJ81176_0267	-	3164.87	853.217	357.951	94.6885	106.144	385.712	354.503	2094.04	127.739	165.396	207.984	161.511	4960.53	2677.58	203.06	380.901	-3.16347	hypothetical protein
CJJ81176_0268	-	0	0	0	0	0	0	0	0	0	0	0	0	0	0	0	0	0	hypothetical protein
CJJ81176_0269	rpmI	0	0	0	0	0	0	0	0	0	0	0	0	0	0	0	0	0	50S ribosomal protein L35
CJJ81176_0270	rplT	0	0	0	0	0	0	0	0	0	0	0	0	0	0	0	0	0	50S ribosomal protein L20
CJJ81176_0271	-	417.933	65.632	43.2688	248.896	36.6014	0	123.143	197.693	5.59439	3.8286	13.9691	7.17824	0	268.303	461.808	247.679	-3.55081	MCP-domain-containing signal transduction protein
CJJ81176_0272	-	246.629	17.8996	0	45.9916	0	0	0	134.302	0	8.42292	6.98453	3.58912	0	139.755	17.4373	0	-5.76583	MCP-domain-containing signal transduction protein
CJJ81176_0273	-	806.708	202.863	15.7341	0	29.2811	0	67.169	781.102	13.0536	84.9949	1256.44	52.0423	54.362	607.821	344.246	418.428	-4.04272	MCP-domain-containing signal transduction protein
CJJ81176_0274	-	961.003	95.4648	27.5347	45.9916	0	0	0	1563.28	36.3635	126.344	129.602	109.468	80.4105	1222.02	18.5623	16.8872	-5.7859	MCP-domain signal transduction protein
CJJ81176_0275	-	1222.21	23.8662	0	0	0	0	0	1272.11	0	52.069	55.1001	73.577	4.53017	1095.82	2.24998	13.1345	-7.9171	metal-dependent phosphohydrolase
CJJ81176_0276	-	1556.32	0	0	0	0	0	0	1065.82	0	46.7089	49.6677	81.6525	5.66271	1220.86	0	0	-8.77616	hypothetical protein
CJJ81176_0277	-	6605.53	1778.03	1836.96	833.259	1507.98	3214.26	1231.43	6056.49	1615.85	591.136	645.681	594	448.487	7108.53	156.936	1181.17	-2.76802	major facilitator superfamily protein
CJJ81176_0278	-	371.766	95.4648	35.4018	18.9377	69.5427	171.427	14.9264	314.804	8.39159	14.5487	29.4902	26.0211	20.3858	303.695	4.49995	15.949	-3.67486	hypothetical protein
CJJ81176_0279	moaC	1506.5	229.712	782.772	0	62.2224	171.427	82.0954	2345.45	38.2283	86.5264	118.737	86.1389	113.254	879.832	2.24998	10.32	-4.96227	molybdenum cofactor biosynthesis protein MoaC
CJJ81176_0280	-	225.975	38.7826	0	0	0	0	0	435.139	0	35.9889	41.9072	20.6375	35.1088	488.134	32.6246	19.7018	-5.66697	hypothetical protein
CJJ81176_0281	-	3716.45	1044.15	259.613	376.049	69.5427	1628.56	421.672	3669.14	24.2424	255.751	207.984	205.477	115.519	3976.61	66.9368	634.209	-3.9858	hypothetical protein
CJJ81176_0282	xth	788.484	80.5484	39.3353	62.2239	340.393	0	201.507	906.809	11.1888	51.3033	53.548	46.6586	27.181	1097.61	63.5618	73.178	-4.27977	exodeoxyribonuclease III
CJJ81176_0283	eptC	807.923	44.7491	0	0	0	0	0	1575.1	92.3075	64.3205	48.8917	44.864	10.1929	1211.94	0	0	-7.60191	lipid A phosphoethanolamine transferase
CJJ81176_0284	dgkA	0	0	0	0	0	0	0	0	0	0	0	0	0	0	0	0	0	diacylglycerol kinase
CJJ81176_0285	-	48.5969	0	0	0	0	0	0	5.37209	0	0	0	0	0	12.4796	0	0	-4.20441	hypothetical protein
CJJ81176_0286	pyrC	29.1581	0	0	0	25.621	0	0	71.986	0	4.59432	0	0	0	57.4213	0	0	-4.99638	dihydroorotase
CJJ81176_0287	-	1093.43	545.939	55.0694	51.4023	47.5818	299.998	74.6322	842.344	18.648	76.572	83.8143	89.7281	38.5064	939.926	3.93746	40.3417	-3.98292	hypothetical protein
CJJ81176_0288	-	2859.93	1160.49	204.544	24.3485	863.793	428.569	899.318	3460.7	2286.24	276.425	324.392	305.075	266.147	3156.89	276.185	1271.23	-2.90114	hypothetical protein
CJJ81176_0289	-	3394.49	668.254	833.908	32.4646	32.9413	214.284	406.745	3011.59	108.158	286.379	344.57	303.281	330.702	3545.82	37.1246	14.0727	-4.37865	methyl-accepting chemotaxis protein
CJJ81176_0290	zupT	10047.4	3218.95	2415.19	5464.88	1332.29	10242.8	2780.05	8601.79	345.92	820.086	1103.56	845.238	704.441	10016	463.495	440.006	-2.78373	zinc transporter ZupT
CJJ81176_0291	-	14074.9	4495.8	7139.35	1593.47	3330.73	5357.11	2649.44	16253.8	3632.62	1684.58	1854	2347.29	20423.1	17715	1243.11	5219.09	-2.17443	biotin sulfoxide reductase
CJJ81176_0292	-	1103.15	140.214	98.3382	151.502	0	385.712	33.5845	1606.25	39.1607	143.19	149.779	127.414	87.2057	1507.6	79.8741	151.985	-4.11448	putative cytochrome C-type haem-binding periplasmic protein
CJJ81176_0293	-	1042.4	259.545	74.737	278.655	73.2028	0	48.5109	801.516	36.3635	42.8803	932.822	53.8368	50.9644	975.016	12.9374	72.2398	-4.00069	hypothetical protein
CJJ81176_0294	-	2468.72	4102	700.168	119.037	267.19	1199.99	526.157	1805.02	639.625	552.084	657.321	1050.72	1356.79	1597.76	33.1871	88.1888	-2.11381	hypothetical protein
CJJ81176_0295	-	1022.96	26.8495	0	0	0	214.284	14.9264	1486.99	20.5128	91.1207	100.112	128.311	12.458	1216.74	0	0	-6.79038	SPFH domain-containing protein
CJJ81176_0296	ilvE	614.751	23.8662	0	124.448	0	0	0	1031.44	10.2564	42.1146	56.6523	57.426	11.3254	844.075	0	0	-6.86393	branched-chain amino acid aminotransferase
CJJ81176_0297	-	393.635	184.963	0	10.8215	14.6406	0	52.2425	784.325	26.1072	49.0061	73.7255	60.1178	35.1088	793.498	23.6247	154.8	-4.51187	4-oxalocrotonate tautomerase family protein
CJJ81176_0298	-	1002.31	360.976	43.2688	0	0	342.855	33.5845	812.26	1061.07	95.715	113.305	78.0634	60.0247	883.897	23.6247	57.2289	-4.15594	anti-oxidant AhpCTSA family protein
CJJ81176_0299	-	3234.12	1560.25	318.616	3335.74	2272.95	1499.99	1063.51	4199.9	770.161	500.781	529.272	409.16	449.619	3996.75	652.493	1126.75	-2.083	hypothetical protein
CJJ81176_0300	fabZ	0	0	0	0	0	0	0	0	0	0	0	0	0	0	0	0	0	(3R)-hydroxymyristoyl-ACP dehydratase
CJJ81176_0301	lpxA	0	0	0	0	0	0	0	0	0	0	0	0	0	0	0	0	0	UDP-N-acetylglucosamine acyltransferase
CJJ81176_0302	clpX	8.50445	0	0	0	0	0	0	0	0	0	0	0	0	8.45109	0	0	-1.99789	ATP-dependent protease ATP-binding subunit ClpX
CJJ81176_0303	mreB	0	0	0	0	0	0	0	0	0	0	0	0	0	0	0	0	0	rod shape-determining protein MreB
CJJ81176_0304	-	0	0	0	0	0	0	0	0	0	0	0	0	0	0	0	0	0	rod shape-determining protein MreC
CJJ81176_0305	carB	280.647	0	0	0	0	0	0	6523.87	5.59439	39.0517	10.8648	20.6375	4.53017	5853.88	0	0	-9.13073	carbamoyl phosphate synthase large subunit
CJJ81176_0306	-	0	0	0	0	0	0	0	0	0	0	0	0	0	0	0	0	0	hypothetical protein
CJJ81176_0307	tal	543.07	17.8996	0	0	387.975	385.712	18.658	766.06	3.72959	32.926	42.6832	63.7069	9.06034	740.897	88.3115	77.8689	-4.68249	transaldolase
CJJ81176_0308	serB	733.813	193.913	157.341	0	0	0	0	660.767	4.66199	30.6288	23.2818	35.8912	7.9278	863.055	0	0	-6.77884	phosphoserine phosphatase SerB
CJJ81176_0309	cheW	851.66	11.9331	0	0	0	0	0	860.609	0	23.7373	16.2972	19.7402	0	1283.4	0	0	-8.53959	purine-binding chemotaxis protein CheW
CJJ81176_0310	cheA	688.861	0	0	0	0	0	0	1536.42	0	67.3834	35.6987	87.9335	5.66271	1726.64	0	0	-8.50135	chemotaxis protein CheA
CJJ81176_0311	cheV	48.5969	0	0	0	0	0	0	309.432	0	9.95436	9.3127	18.8429	0	376.442	0	0	-6.24413	chemotaxis protein CheV
CJJ81176_0312	-	0	0	0	0	0	0	0	0	0	0	0	0	0	0	0	0	0	UDP-2,3-diacylglucosamine hydrolase
CJJ81176_0313	greA	0	0	0	0	0	0	0	0	0	0	0	0	0	1.64586	0	0	-0.21596	transcription elongation factor GreA
CJJ81176_0314	lpxB	83.8296	235.679	70.8035	232.663	102.484	0	63.4373	148.27	0	11.4858	14.7451	11.6646	0	179.956	2.81247	56.2908	-2.75923	ipid-A-disaccharide synthase
CJJ81176_0315	PEB3	3377.48	2491.03	1262.66	45.9916	673.466	599.996	548.546	3391.94	163.17	359.123	398.894	1074.04	234.436	3863.28	466.87	1379.12	-2.78385	major antigenic peptide PEB3
CJJ81176_0316	-	9637.98	3123.49	4016.13	857.607	2649.94	4199.97	2343.45	9143.3	390.675	846.121	1017.41	797.682	3276.44	9985.07	559.681	1401.64	-2.66191	glycerol-3-phosphate transporter, authentic frameshift
CJJ81176_0317	surE	1830.89	769.685	153.408	45.9916	0	1114.28	369.429	3841.04	3194.4	444.118	415.967	2421.76	276.34	4023.47	602.431	2447.71	-2.95804	stationary phase survival protein SurE
CJJ81176_0318	-	928.2	122.314	822.108	0	0	0	85.827	884.246	24.2424	51.3033	63.6368	73.577	69.0851	1367.09	174.373	257.999	-4.74383	thiF family protein
CJJ81176_0319	panD	2998.43	790.568	298.948	16.2323	62.2224	1285.71	298.529	5466.64	1288.57	507.673	581.268	463.894	447.354	5233.4	124.874	281.454	-3.71505	aspartate alpha-decarboxylase
CJJ81176_0320	panC	7078.14	2121.11	649.032	3197.77	409.936	3428.55	1313.53	8352.53	308.624	875.218	960.76	828.19	859.6	9377.58	636.743	1172.72	-2.96338	pantoate--beta-alanine ligase
CJJ81176_0321	panB	4428.39	1252.98	1353.13	259.717	1262.75	2014.27	802.296	5424.74	1031.23	539.067	1032.93	478.251	414.51	5941.3	877.491	2649.42	-2.48234	3-methyl-2-oxobutanoate hydroxymethyltransferase
CJJ81176_0322	modC	2047.14	1643.78	696.235	2391.56	168.367	171.427	85.827	2500.17	419.579	139.361	228.161	184.84	140.435	2490.9	91.6865	153.861	-3.09236	molybdenum ABC transporter, ATP-binding protein
CJJ81176_0323	modB	1776.22	441.525	133.74	0	58.5623	257.141	126.875	3573.51	111.888	380.563	426.056	353.529	569.669	3504.61	180.561	359.323	-4.06261	molybdenum ABC transporter, permease protein
CJJ81176_0324	-	381.485	26.8495	0	0	0	0	29.8529	407.204	16.7832	39.8175	32.5945	32.3021	24.9159	399.589	21.3748	33.7745	-5.26581	molybdenum-pterin-binding protein
CJJ81176_0325	modA	4331.2	1252.98	424.821	711.517	340.393	814.28	615.715	5531.1	1206.52	447.181	526.944	450.435	374.871	5350.46	173.248	562.908	-3.19384	molybdenum ABC transporter, periplasmic molybdenum-binding protein
CJJ81176_0326	bioC	136.071	50.7157	31.4682	0	0	0	0	526.465	16.7832	17.6116	36.4747	11.6646	23.7834	125.059	0	0	-5.31979	biotin biosynthesis protein BioC
CJJ81176_0327	bioG	106.913	14.9164	0	0	0	0	0	223.479	0	6.89148	13.9691	7.17824	0	94.3754	0	0	-6.06286	Biotin synthesis protein bioG
CJJ81176_0328	bioF	263.638	17.8996	0	0	0	0	0	1030.37	8.39159	31.3945	31.0423	13.4592	0	381.77	7.31242	0	-7.00763	8-amino-7-oxononanoate synthase
CJJ81176_0329	bioA	49.8118	0	0	0	0	0	0	388.939	0	0	3.88029	0	0	121.66	0	0	-6.81755	adenosylmethionine--8-amino-7-oxononanoate transaminase
CJJ81176_0330	bioD	6.07461	0	0	0	0	0	0	82.7302	0	0	0	0	0	29.3906	10.1249	0	-4.24997	dethiobiotin synthetase
CJJ81176_0331	-	2483.3	799.518	680.5	0	1833.73	1285.71	197.775	1829.73	84.8483	210.573	206.432	171.381	176.677	2480.31	25.8747	324.61	-3.59311	SMR family multidrug efflux pump
CJJ81176_0332	-	1663.23	1071	149.474	1912.71	351.374	814.28	250.018	2911.67	111.888	263.408	295.678	300.589	6551.76	2719.64	349.309	235.483	-2.30216	SMR family multidrug efflux pump
CJJ81176_0333	rplY	0	0	0	0	0	0	0	0	0	0	0	0	0	0	0	0	0	50S ribosomal protein L25/general stress protein Ctc
CJJ81176_0334	pth	0	0	0	0	0	0	0	0	0	0	0	0	0	0	0	0	0	peptidyl-tRNA hydrolase
CJJ81176_0335	-	0	0	15.7341	0	0	0	0	0	0	0	0	0	0	0	0	0	0.312671	hypothetical protein
CJJ81176_0336	lysA	196.817	0	0	0	0	0	0	31.1581	0	3.06288	3.88029	0	0	34.0813	0	0	-5.90458	diaminopimelate decarboxylase
CJJ81176_0337	-	0	0	0	0	0	0	0	0	0	0	0	0	0	0	0	0	0	HAD family hydrolase
CJJ81176_0338	pheA	47.382	0	0	0	0	0	0	36.5302	0	0	0	0	0	14.3973	0	0	-5.20135	chorismate mutase/prephenate dehydratase
CJJ81176_0339	hisC	0	0	0	0	0	0	0	4.29767	0	0	0	0	0	8.933	0	0	-1.43471	histidinol-phosphate aminotransferase
CJJ81176_0340	fliF	0	0	0	0	0	0	0	0	0	0	0	0	0	0	0	0	0	flagellar MS-ring protein
CJJ81176_0341	fliG	0	0	0	0	0	0	0	0	0	0	0	0	0	0	0	0	0	flagellar motor switch protein G
CJJ81176_0342	fliH	0	0	0	0	0	0	0	0	0	0	0	0	0	0	0	0	0	flagellar assembly protein H
CJJ81176_0343	dxs	0	0	0	0	0	0	0	0	0	0	0	0	0	0	0	0	0	1-deoxy-D-xylulose-5-phosphate synthase
CJJ81176_0344	perR	19.4388	0	0	0	0	0	0	15.0419	0	0	0	0	0	8.54826	0	0	-4.0499	FUR family transcriptional regulator
CJJ81176_0345	-	1983.97	414.675	82.6041	29.7592	362.354	171.427	347.04	2267.02	227.505	239.67	211.088	250.341	130.242	2583.53	41.6246	190.45	-3.71164	hypothetical protein
CJJ81176_0346	ubiE	0	0	0	0	0	0	0	0	0	0	0	0	0	0	0	0	0	ubiquinone/menaquinone biosynthesis methyltransferase
CJJ81176_0347	xseA	2151.63	83.5317	19.6676	0	0	0	22.3897	2944.98	0	160.801	95.4552	210.861	10.1929	3342.84	53.4369	302.094	-7.15373	exodeoxyribonuclease VII large subunit
CJJ81176_0348	serC	14.5791	56.6822	0	0	0	0	0	4.29767	0	0	0	0	0	4.58896	0	0	-2.68547	phosphoserine aminotransferase
CJJ81176_0349	-	110.558	125.298	0	0	0	0	0	140.749	6.52679	10.7201	11.6409	8.97281	0	150.783	6.18743	0	-5.21311	endoribonuclease L-PSP family protein
CJJ81176_0350	fabH	0	0	0	0	0	0	0	0	0	0	0	0	0	0	0	0	0	3-oxoacyl-(acyl carrier protein) synthase III
CJJ81176_0351	plsX	0	0	0	0	0	0	0	0	0	0	0	0	0	0.640856	0	0	-0.109915	putative glycerol-3-phosphate acyltransferase PlsX
CJJ81176_0352	rpmF	0	0	0	0	0	0	0	0	0	0	0	0	0	0	0	0	0	50S ribosomal protein L32
CJJ81176_0353	-	0	0	0	0	0	0	0	0	0	0	0	0	0	0	0	0	0	hypothetical protein
CJJ81176_0354	ndk	0	0	0	0	0	0	0	0	0	0	0	0	0	0	0	0	0	nucleoside diphosphate kinase
CJJ81176_0355	-	5659.11	47956.1	88327.4	97878.2	62910.5	33514.1	40969.3	6524.94	344.055	917.333	812.533	5793.74	3598.09	6958.68	15391	57574.2	1.01108	ferredoxin, 4Fe-4S
CJJ81176_0356	-	0	0	0	0	0	0	0	0	0	0	0	0	0	0	0	0	0	anti-oxidant AhpCTSA family protein
CJJ81176_0357	flhB	1517.44	50.7157	0	0	43.9217	0	33.5845	22741.1	283.449	1847.68	1638.26	4708.03	1783.75	2954.06	0	0	-6.91183	flagellar biosynthesis protein FlhB
CJJ81176_0358	motB	1200.34	20.8829	0	0	479.479	0	0	4220.31	57.8087	2003.89	1736.82	3206.88	345.425	2154.94	0	0	-6.36108	flagellar motor protein MotB
CJJ81176_0359	motA	1259.87	11.9331	0	0	0	0	0	4022.62	41.0255	1697.6	1550.56	2628.13	374.871	2024.02	0	0	-7.17768	flagellar motor protein MotA
CJJ81176_0360	polA	54.6715	11.9331	0	16.2323	84.1833	0	22.3897	16.1163	0	0	0	6.28096	0	17.1199	0	0	-3.23186	DNA polymerase I
CJJ81176_0361	-	149.435	0	0	0	0	0	0	70.9116	0	5.36004	6.20847	7.17824	5.66271	107.945	0	0	-5.88362	major facilitator family transporter
CJJ81176_0362	-	281.862	107.398	35.4018	0	29.2811	0	82.0954	113.888	4.66199	11.4858	6.98453	14.3565	12.458	101.932	0	19.7018	-4.00066	inner membrane metabolite transport protein YdfJ
CJJ81176_0363	-	6408.71	4322.77	1085.65	7369.47	2225.37	2742.84	1563.54	6254.19	209.79	638.611	613.862	737.565	412.245	5432.97	541.682	1545.18	-2.4137	inner membrane metabolite transport protein YdfJ
CJJ81176_0364	-	3246.27	6939.1	5695.75	1896.48	4930.21	2314.27	2832.29	3776.58	257.342	339.98	322.84	2482.78	4457.69	3413.05	934.302	1668.08	-1.00775	inosine-uridine preferring nucleoside hydrolase family protein
CJJ81176_0365	-	1391.09	492.24	106.205	232.663	245.229	471.425	108.217	1275.33	131.468	76.572	119.513	448.64	71.3502	1122.11	89.4365	190.45	-2.92669	hypothetical protein
CJJ81176_0366	uvrA	1473.7	92.4815	23.6012	0	0	0	18.658	2573.23	6.52679	21.4402	17.8493	34.9939	5.66271	1967.17	33.1871	39.4035	-7.40413	excinuclease ABC subunit A
CJJ81176_0367	-	112.988	17.8996	0	0	0	0	0	675.809	0	0	0	0	0	573.609	0	0	-7.854	hypothetical protein
CJJ81176_0368	-	3714.02	1202.26	397.286	0	391.635	599.996	567.205	1435.42	275.99	171.521	180.046	201.888	91.7359	1991.36	147.373	163.243	-3.6793	hypothetical protein
CJJ81176_0369	trpE	1761.64	346.06	239.945	110.921	0	0	220.165	2325.04	63.4031	206.744	235.146	148.949	166.484	2338.94	137.811	200.77	-4.69815	anthranilate synthase component I
CJJ81176_0370	trpD	2987.49	347859	172359	76181	263161	53356.8	271684	3370.45	8225.62	49721.3	139528	59347	916.227	12493.9	399297	1.05387e+06	4.51586	anthranilate synthase component II
CJJ81176_0371	trpF	495.688	742.835	66.87	0	29.2811	0	0	651.097	14.9184	63.5548	69.0692	62.8096	39.639	840.08	10.1249	5.62908	-5.05303	N-(5'phosphoribosyl)anthranilate isomerase
CJJ81176_0372	trpB	2777.31	701.07	342.217	54.1077	106.144	2014.27	373.161	4844.55	185.547	475.512	492.797	547.341	5572.11	5289.42	16.3123	313.352	-3.48612	tryptophan synthase subunit beta
CJJ81176_0373	trpA	1949.95	369.926	1608.81	170.439	0	0	37.3161	3039.53	193.006	186.836	269.292	196.504	2659.21	2935.47	89.999	79.7452	-4.5787	tryptophan synthase subunit alpha
CJJ81176_0374	cheC	55.8864	0	0	0	0	0	0	138.6	0	5.36004	6.20847	10.7674	0	72.7796	0	0	-5.68775	CHEC-like superfamily protein
CJJ81176_0375	fliN	17.0089	0	0	0	0	0	0	52.6465	0	3.06288	0	5.38368	0	73.4431	0	0	-4.73001	flagellar motor switch protein
CJJ81176_0376	fliO	875.959	68.6153	0	0	0	0	0	1287.15	13.986	110.264	131.93	119.338	52.0969	1569.57	12.3749	53.4762	-6.57831	flagellar protein FliO
CJJ81176_0377	-	12.1492	0	0	0	0	0	0	0	0	0	0	0	0	4.29166	0	0	-2.0853	Ppx/GppA family phosphatase
CJJ81176_0378	fdxA	0	0	0	0	0	0	0	0	0	0	0	0	0	0	0	0	0	ferredoxin, 4Fe-4S
CJJ81176_0379	cosR	0	0	0	0	0	0	0	94.5488	6.52679	15.3144	20.1775	12.5619	20.3858	112.53	146.811	266.443	-0.903797	DNA-binding response regulator
CJJ81176_0380	-	0	11.9331	0	13.5269	0	0	33.5845	0	17.7156	3.06288	0	0	86.0732	0	0	0	1.95066	FolB domain-containing protein
CJJ81176_0381	plsY	0	0	0	0	0	0	0	0	0	0	0	402.879	0	0.640856	0	0	0.556068	putative glycerol-3-phosphate acyltransferase PlsY
CJJ81176_0382	ccpA-2	1580.61	190.93	94.4047	0	36.6014	171.427	100.753	1918.91	115.617	173.053	155.988	149.846	9727.4	1961.38	69.7492	183.883	-3.91681	cytochrome c551 peroxidase
CJJ81176_0383	glmM	0	0	0	0	0	0	0	0	0	0	0	0	0	0	0	0	0	phosphoglucosamine mutase
CJJ81176_0384	lspA	0	0	0	0	0	0	0	0	0	0	0	0	0	0	0	0	0	lipoprotein signal peptidase
CJJ81176_0385	-	7.28953	0	0	0	0	0	0	0	0	0	0	0	0	2.40321	0	0	-1.68012	hypothetical protein
CJJ81176_0386	-	2697.13	217.779	51.1359	0	14.6406	514.282	134.338	4809.09	579.019	334.62	507.542	543.752	3830.26	5687.03	32.6246	312.414	-4.61857	coproporphyrinogen III oxidase
CJJ81176_0387	cheX	160.37	0	0	0	0	0	0	531.837	0	111.795	28.7142	22.432	11.3254	617.125	0	41.2799	-6.35001	Chemotaxis phosphatase CheX
CJJ81176_0388	cmeC	7.28953	0	0	0	0	0	0	8.59534	0	3.06288	0	0	0	12.8119	0	0	-3.0902	RND efflux system, outer membrane lipoprotein CmeC
CJJ81176_0389	cmeB	26.7283	0	0	0	0	0	0	10.7442	0	0	0	0	0	7.8433	0	0	-4.06294	RND efflux system, inner membrane transporter CmeB
CJJ81176_0390	cmeA	25.5134	0	0	0	0	0	0	0	0	0	0	0	0	16.7445	0	0	-2.82081	RND efflux system, membrane fusion protein CmeA
CJJ81176_0391	cmeR	6.07461	0	0	0	0	0	0	0	0	0	0	0	0	3.70319	0	0	-1.6464	TetR family transcriptional regulator
CJJ81176_0392	ccoG_rdxA_fixG"	53.4566	0	0	0	0	0	0	17.1907	0	0	0	0	0	17.1158	0	0	-4.91432	cytochrome c oxidase accessory protein CcoG
CJJ81176_0393	rpsU	0	0	0	0	0	0	0	0	0	0	0	0	0	0	0	0	0	30S ribosomal protein S21
CJJ81176_0394	-	964.648	143.197	62.9365	0	0	0	126.875	572.665	929.601	60.4919	65.1889	48.4532	56.6271	924.261	26.4372	258.937	-4.51702	colicin E1 immunity protein
CJJ81176_0395	-	432.512	92.4815	47.2023	0	0	0	0	380.344	116.55	6.12576	55.1001	13.4592	0	396.193	20.2498	227.039	-5.30366	membrane protein, F1 capsule-anchoring protein?
CJJ81176_0396	-	577.088	29.8327	0	59.5185	32.9413	0	0	1347.32	35.4311	79.6349	164.524	62.8096	63.4224	1306.26	17.9998	118.211	-5.36522	glutathionylspermidine synthase family protein
CJJ81176_0397	-	137.286	0	0	0	0	0	0	300.837	0	3.06288	0	3.58912	0	258.093	0	0	-7.35932	2-hydroxyacid dehydrogenase
CJJ81176_0398	-	8.50445	0	0	0	0	0	0	0	0	0	0	0	0	5.55658	0	22.5163	-1.5663	putative nucleotide-binding protein
CJJ81176_0399	pilP?	0	0	0	0	0	0	0	0	0	0	0	0	0	0	0	0	0	putative lipoprotein
CJJ81176_0400	-	35.2327	0	0	0	14.6406	0	0	67.6883	0	0	1114.42	0	0	31.5774	0	0	-4.42664	periplasmic protein
CJJ81176_0401	-	140.931	17.8996	0	0	0	0	0	552.251	10.2564	20.6744	21.7296	31.4048	24.9159	566.936	55.1244	39.4035	-5.32416	ATPase, AAA family protein
CJJ81176_0402	-	643.909	173.03	23.6012	0	453.858	257.141	18.658	536.135	0	31.3945	34.1466	41.2749	31.7112	687.434	4.49995	62.858	-4.45792	hypothetical protein
CJJ81176_0403	-	4348.21	1223.14	1223.33	597.89	541.701	2228.56	884.391	3725.01	70.8623	283.316	324.392	374.166	220.846	5078.74	535.494	739.285	-3.0085	putative sulfite oxidase subunit YedY
CJJ81176_0404	pyrF	72.8953	11.9331	0	0	0	0	0	1151.78	0	4.59432	10.8648	5.38368	0	1297.5	0	0	-7.41263	orotidine 5'-phosphate decarboxylase
CJJ81176_0405	nusB	0	0	0	0	0	0	0	0	0	0	0	0	0	0	0	0	0	transcription antitermination protein NusB
CJJ81176_0406	ribH	0	0	0	0	0	0	0	0	0	19.143	0	0	0	0	0	0	0.333247	6,7-dimethyl-8-ribityllumazine synthase
CJJ81176_0407	kdsA	193.173	11.9331	0	0	0	0	0	19.3395	0	0	3.88029	4.4864	0	105.406	0	0	-5.56687	2-dehydro-3-deoxyphosphooctonate aldolase
CJJ81176_0408	-	4962.96	996.414	1121.06	48.6969	724.708	1285.71	585.863	5697.64	115.617	339.214	415.967	387.625	423.571	4839.59	227.248	144.48	-3.80292	integral membrane protein
CJJ81176_0409	engA	0	0	0	0	0	0	0	0	0	0	0	0	0	0	0	0	0	GTP-binding protein EngA
CJJ81176_0410	aroK	0	0	0	0	0	0	0	0	0	0	0	0	0	0	0	0	0	shikimate kinase
CJJ81176_0411	trpS	0	0	0	0	0	0	0	0	0	0	0	0	0	0	0	0	0	tryptophanyl-tRNA synthetase
CJJ81176_0412	serS	0	0	19.6676	21.6431	25.621	0	26.1213	0	0	0	0	0	0	0	0	0	1.41278	seryl-tRNA synthetase
CJJ81176_0413	pflB	5885.08	53.6989	15.7341	0	0	385.712	0	23824.1	303.962	11929.9	10727.5	16014.7	2685.26	12230.4	0	0	-7.38617	TPR domain-containing protein
CJJ81176_0414	fedB	2439.56	569.806	121.939	37.8754	29.2811	857.137	511.23	2329.34	83.9159	258.813	253.771	211.758	161.954	2531.93	95.624	258.937	-3.76132	hydrogenase-4 component G
CJJ81176_0415	pyk	896.612	41.7658	47.2023	0	0	0	52.2425	1729.81	7.45919	24.503	39.579	37.6858	12.458	2134.83	55.6869	12.1963	-6.64278	pyruvate kinase
CJJ81176_0416	mqo	25.5134	0	0	0	0	0	0	45.1256	0	0	0	4.4864	0	80.1752	0	11.2582	-4.81721	malate:quinone oxidoreductase, putative
CJJ81176_0417	-	53.4566	0	0	0	0	0	0	23.6372	0	0	0	0	0	19.6963	0	0	-5.1122	pantothenate kinase
CJJ81176_0418	traM?	212.611	26.8495	0	0	0	0	0	40.8279	0	0	0	0	0	140.764	191.81	0	-5.78993	conjugal transfer protein TraM?
CJJ81176_0419	pgbB	7.28953	0	0	0	0	0	0	0	0	0	0	0	37.3739	4.85014	0	0	-1.39559	plasminogen-binding protein PgbB
CJJ81176_0420	-	0	0	0	0	0	0	0	0	0	0	0	0	0	0	0	0	0	hypothetical protein
CJJ81176_0421	gatC	0	0	0	0	0	0	0	0	0	0	0	0	0	0	0	0	0	aspartyl/glutamyl-tRNA amidotransferase subunit C
CJJ81176_0422	-	0	0	0	0	0	0	0	6.44651	0	0	0	0	0	15.3148	0	0	-1.73377	cvpA family protein
CJJ81176_0423	fur	0	0	0	0	0	0	0	0	0	0	0	0	0	0	0	0	0	ferric uptake regulation protein
CJJ81176_0424	lysS	0	0	0	0	0	0	0	0	0	0	0	0	0	0	0	0	0	lysyl-tRNA synthetase
CJJ81176_0425	glyA	0	0	0	0	0	0	0	0	0	0	0	0	0	0	0	0	0	serine hydroxymethyltransferase
CJJ81176_0427	-	436.157	23.8662	0	0	0	0	0	578.037	13.0536	22.9716	30.2663	12.5619	7.9278	784.749	0	0	-7.1413	hypothetical protein
CJJ81176_0428	ftsN	0	0	0	0	0	0	0	0	0	0	0	0	0	0	0	0	0	cell division protein FTSN
CJJ81176_0429	aroE	0	0	0	0	0	0	0	0	0	0	0	0	0	0	0	0	0	shikimate 5-dehydrogenase
CJJ81176_0430	-	1016.89	77.5651	0	0	135.425	0	242.555	1029.29	13.986	63.5548	90.0228	104.085	45.3017	1022.44	39.9371	31.8981	-5.35424	putative lipoprotein
CJJ81176_0431	lgt	0	0	0	0	0	0	0	0	0	0	0	0	0	0	0	0	0	prolipoprotein diacylglyceryl transferase
CJJ81176_0432	frdC	29.1581	0	0	0	0	0	0	125.707	0	3.06288	3.10423	19.7402	0	116.798	0	0	-5.36461	fumarate reductase cytochrome b-556 subunit
CJJ81176_0433	frdA	159.155	0	0	0	0	0	0	1151.78	0	166.927	120.289	238.677	5.66271	1628.25	0	0	-7.0138	fumarate reductase flavoprotein subunit
CJJ81176_0434	frdB	10.9343	0	0	0	0	0	0	181.577	0	16.8458	6.20847	17.0483	0	259.427	0	0	-4.91481	fumarate reductase iron-sulfur subunit
CJJ81176_0435	-	1512.58	253.578	102.272	89.2777	201.308	0	97.0218	1797.5	54.0791	114.858	135.81	179.456	24.9159	1983.16	12.9374	118.211	-4.71345	GTP-binding protein
CJJ81176_0436	-	524.846	23.8662	0	0	40.2616	0	14.9264	1147.48	4.66199	57.429	72.1734	59.2205	30.5786	864.287	52.3119	143.541	-5.5545	GTP-binding protein
CJJ81176_0437	-	690.076	89.4982	15.7341	2123.73	18.3007	0	167.922	738.125	14.9184	43.6461	58.2044	93.3172	41.9041	708.911	32.6246	58.1671	-3.96906	hypothetical protein
CJJ81176_0438	-	2734.79	656.32	165.208	10.8215	208.628	428.569	376.892	5031.5	202.33	448.712	423.728	366.988	345.425	4847.57	304.309	637.962	-3.801	gluconate 2-dehydrogenase subunit 3
CJJ81176_0439	-	4105.22	1536.39	208.477	56.8131	735.688	1285.71	216.433	6225.18	32950	634.782	550.225	592.205	502.849	7326.22	1322.99	4011.65	-2.69186	gluconate 2-dehydrogenase flavoprotein
CJJ81176_0440	-	187.098	47.7324	27.5347	0	0	0	152.996	587.707	5.59439	40.5832	32.5945	30.5075	23.7834	439.865	0	3.75272	-5.09017	hypothetical protein
CJJ81176_0441	-	705.87	83.5317	19.6676	0	0	171.427	216.433	1101.28	41.9579	97.2465	76.8298	67.296	57.7597	833.151	3.93746	45.9708	-4.81639	hypothetical protein
CJJ81176_0442	-	1264.73	310.261	192.743	51.4023	479.479	1414.28	320.918	1079.79	17.7156	96.4807	108.648	90.6253	86.0732	1202.61	19.6873	46.909	-3.29756	HIT family protein
CJJ81176_0443	-	1061.84	155.13	94.4047	13.5269	450.197	0	82.0954	1233.43	277.855	84.2292	104.768	66.3988	31.7112	844.856	19.1248	105.076	-4.21337	hypothetical protein
CJJ81176_0444	-	77.755	41.7658	0	0	0	0	0	121.409	0	3.8286	3.10423	0	0	109.496	0	0	-5.87094	hypothetical protein
CJJ81176_0445	-	21.8686	11.9331	0	0	0	0	0	46.2	0	0	6.98453	0	9.06034	23.0816	0	0	-4.15802	hypothetical protein
CJJ81176_0446	-	925.771	59.6655	0	0	51.242	0	37.3161	1090.53	17.7156	36.7546	50.4438	30.5075	362.414	969.912	0	3.75272	-6.28247	ABC transporter, ATP-binding protein
CJJ81176_0447	-	0	0	0	0	0	0	0	15.0419	0	0	0	0	0	8.66982	0	0	-2.04352	hypothetical protein
CJJ81176_0448	-	393.635	47.7324	19.6676	0	0	814.28	59.7057	666.139	30.7692	59.7262	63.6368	59.2205	32.8437	639.274	29.8122	44.0944	-4.10524	hypothetical protein
CJJ81176_0449	-	711.944	202108	295121	291895	316357	295755	272176	1463.36	103955	14832	19978.1	136764	203559	1603.41	23740.1	95072.3	6.79116	hypothetical protein
CJJ81176_0450	-	0	0	0	0	0	0	0	0	0	0	0	0	0	2.88385	0	0	-0.301152	hypothetical protein
CJJ81176_0451	-	730.168	95.4648	542.827	0	0	428.569	205.238	881.023	103.496	127.11	102.44	131.003	99.6637	844.388	51.1869	192.327	-3.53394	hypothetical protein
CJJ81176_0456	-	0	0	0	0	0	0	0	0	0	0	0	0	0	0	0	0	0	hypothetical protein
CJJ81176_0458	murD	0	0	0	0	0	0	0	0	0	0	0	0	0	0	0	0	0	UDP-N-acetylmuramoyl-L-alanyl-D-glutamate synthetase
CJJ81176_0459	mraY	0	0	0	0	0	0	0	0	0	0	0	0	0	0	0	0	0	phospho-N-acetylmuramoyl-pentapeptide-transferase
CJJ81176_0460	pgm	6.07461	0	0	0	0	0	0	5.37209	0	0	0	0	0	2.8584	0	0	-2.63006	phosphoglyceromutase
CJJ81176_0461	fabG	0	0	0	0	0	0	0	0	0	0	0	0	0	0	0	0	0	3-ketoacyl-(acyl-carrier-protein) reductase
CJJ81176_0462	-	399.709	107.398	145.541	0	47.5818	0	29.8529	513.572	26.1072	26.0345	34.1466	25.1239	32.8437	415.818	6.74993	44.0944	-4.37895	hypothetical protein
CJJ81176_0463	mfrA	2862.36	799.518	715.902	0	9589.57	1585.7	686.616	5910.37	249.883	408.129	481.932	433.387	459.812	5744.88	195.185	125.716	-3.56412	succinate dehydrogenase, flavoprotein subunit
CJJ81176_0464	mfrB	1429.96	522.073	165.208	741.276	18.3007	0	41.0477	2234.79	363.635	156.973	215.744	202.785	118.917	1983.4	55.6869	87.2507	-4.18395	succinate dehydrogenase, iron-sulfur protein subunit
CJJ81176_0465	mfrE	895.397	214.796	743.437	78.4562	263.53	171.427	18.658	1826.51	60.6059	140.127	142.795	129.208	126.845	1597.81	37.6871	43.1562	-3.53208	succinate dehydrogenase, C subunit
CJJ81176_0466	tenA	917.266	319.21	369.752	51.4023	51.242	0	74.6322	2091.89	65.2679	173.053	198.671	208.169	108.724	1968.06	19.1248	43.1562	-4.32046	TenA/Thi-4 family protein
CJJ81176_0467	-	240.555	98.4481	0	0	0	0	0	401.832	14.9184	26.8002	51.2199	35.8912	149.496	311.105	0	12.1963	-5.38818	hypothetical protein
CJJ81176_0468	acpP	0	0	0	0	0	0	0	0	0	0	0	0	0	0	0	0	0	acyl carrier protein
CJJ81176_0469	fabF	0	0	0	0	0	0	0	0	0	0	0	0	0	0	0	0	0	3-oxoacyl-(acyl carrier protein) synthase II
CJJ81176_0470	accA	0	0	0	0	0	0	0	0	0	0	0	0	0	0	0	0	0	acetyl-CoA carboxylase carboxyltransferase subunit alpha
CJJ81176_0471	-	3667.85	14027.4	7697.92	4517.99	2002.1	1499.99	3731.61	6165.01	1618.64	1833.13	985.594	3572.07	2924.22	4739.44	245.247	600.435	-1.09714	TonB-dependent receptor, putative, degenerate
CJJ81176_0472	-	573.443	92.4815	137.674	18.9377	0	171.427	14.9264	1362.36	54.0791	91.8864	97.7834	71.7824	56.6271	980.939	12.3749	65.6725	-4.3658	NUDIX domain-containing protein
CJJ81176_0473	-	945.209	331.144	31.4682	21.6431	0	0	22.3897	1531.05	4179.94	124.047	324.392	125.619	80.4105	1324.5	5.62494	0	-5.16309	methyl-accepting chemotaxis protein
CJJ81176_0474	-	219.901	17.8996	0	0	0	0	0	181.577	9.32399	29.8631	31.0423	43.0695	6.79525	190.405	0	0	-5.65108	hypothetical protein
CJJ81176_0475	rpmB	0	0	0	0	0	0	0	0	0	0	0	0	0	0	0	0	0	50S ribosomal protein L28
CJJ81176_0476	rpe	0	0	0	0	0	0	0	0	0	0	0	0	0	0	0	0	0	ribulose-phosphate 3-epimerase
CJJ81176_0477	dnaQ	726.523	253.578	66.87	0	14.6406	214.284	89.5586	397.535	31.7015	28.3316	105.544	14.3565	18.1207	389.127	0	0	-4.63969	DNA polymerase III subunit epsilon
CJJ81176_0478	thiC	2654.6	513.123	82.6041	143.385	347.713	385.712	317.187	4228.91	123.077	489.295	1635.16	856.006	265.015	4285.09	68.6243	430.624	-3.49612	thiamine biosynthesis protein ThiC
CJJ81176_0479	-	262.423	0	0	0	0	0	0	979.869	0	78.8692	57.4283	143.565	26.0485	419.407	0	0	-7.01901	hypothetical protein
CJJ81176_0480	-	557.649	11.9331	0	0	0	0	0	2466.86	10.2564	225.887	184.702	462.099	55.4946	984.092	0	0	-7.21267	hypothetical protein
CJJ81176_0481	-	608.676	0	0	0	0	0	0	2749.44	5.59439	254.985	197.895	556.314	49.8319	1193.55	2.24998	0	-7.55659	hypothetical protein
CJJ81176_0482	GPAT	0	0	0	0	0	0	0	0	0	0	0	0	0	0	0	0	0	hypothetical protein
CJJ81176_0483	miaB	0	0	0	0	0	0	0	0	0	0	0	0	0	0	0	0	0	(dimethylallyl)adenosine tRNA methylthiotransferase
CJJ81176_0484	-	0	0	0	0	0	0	0	0	0	0	0	0	0	0	0	0	0	hypothetical protein
CJJ81176_0485	nusA	0	0	0	0	0	0	0	0	0	0	0	0	0	0	0	0	0	transcription elongation factor NusA
CJJ81176_0486	-	3009.36	656.32	90.4712	351.7	153.726	257.141	97.0218	2869.77	64.3355	134.767	231.265	2653.26	2894.78	2354.05	2088.54	5191.88	-2.74734	transporter, putative
CJJ81176_0487	-	0	0	0	0	0	0	0	20.4139	0	4.59432	0	0	0	18.5275	0	0	-2.16871	hypothetical protein
CJJ81176_0488	-	176.164	20.8829	0	0	18.3007	0	0	372.823	43.8227	18.3773	17.0733	8.97281	5.66271	224.054	24.1872	48.7853	-4.93585	peptidase, putative
CJJ81176_0489	recG	575.873	92.4815	0	0	14.6406	171.427	18.658	1041.11	0	15.3144	13.9691	14.3565	83.8081	905.983	24.1872	19.7018	-5.78947	ATP-dependent DNA helicase RecG
CJJ81176_0490	-	626.9	116.348	19.6676	0	0	0	0	993.837	48.4847	75.8063	84.5904	323.918	67.9525	819.985	20.8123	47.8471	-5.45048	group III truncated hemoglobin, [PDB:2IG3]
CJJ81176_0491	nssR	544.285	83.5317	19.6676	0	0	0	0	735.976	13.0536	62.0233	59.7565	44.864	61.1573	623.211	56.8119	108.829	-5.39603	hypothetical protein
CJJ81176_0492	paqP	492.043	23.8662	15.7341	0	0	0	37.3161	609.195	20.5128	50.5375	41.1311	29.6103	31.7112	477.573	3.37496	48.7853	-5.42596	His/Glu/Gln/Arg/opine ABC transporter permease
CJJ81176_0493	-	403.354	62.6488	19.6676	0	131.765	0	0	408.279	11.1888	25.2688	23.2818	32.3021	18.1207	390.255	0	0	-5.60863	His/Glu/Gln/Arg/opine ABC transporter permease
CJJ81176_0494	paqQ	494.473	38.7826	0	0	0	0	0	478.116	7.45919	9.95436	19.4015	22.432	16.9881	491.291	2.24998	30.9599	-6.50056	amino acid ABC transporter, ATP-binding protein
CJJ81176_0499	tuf	0	0	0	21.6431	0	0	14.9264	4.29767	0	0	0	0	0	36.7898	0	0	-1.07787	elongation factor Tu
CJJ81176_0500	rpmG	0	0	0	0	0	0	0	0	0	0	0	0	0	0	0	0	0	50S ribosomal protein L33
CJJ81176_0502	secE	0	0	0	0	0	0	0	0	0	0	0	0	0	0	0	0	0	preprotein translocase subunit SecE
CJJ81176_0503	nusG	0	0	0	0	0	0	0	0	0	0	0	0	0	0	0	0	0	transcription antitermination protein NusG
CJJ81176_0505	rplK	0	0	0	0	0	0	0	0	0	0	0	0	0	0	0	0	0	50S ribosomal protein L11
CJJ81176_0506	rplA	0	0	0	0	0	0	0	0	0	0	0	0	0	0	0	0	0	50S ribosomal protein L1
CJJ81176_0507	rplJ	0	0	0	0	0	0	0	0	0	0	0	0	0	0	0	0	0	50S ribosomal protein L10
CJJ81176_0508	rplL	0	0	0	0	0	0	0	0	0	0	0	0	0	0.640856	0	0	-0.109915	50S ribosomal protein L7/L12
CJJ81176_0509	rpoB	1711.83	856.2	165.208	638.471	292.811	1285.71	238.823	1524.6	41.0255	145.487	107.872	107.674	82.6756	1263.79	66.9368	126.654	-3.03661	DNA-directed RNA polymerase subunit beta
CJJ81176_0510	rpoC	4.85969	0	0	0	0	0	0	0	0	0	0	0	0	1.44193	0	6.56725	-1.15086	DNA-directed RNA polymerase, beta' subunit
CJJ81176_0511	rpsL	0	0	0	0	0	0	41.0477	0	0	0	0	0	0	0	0	0	0.41492	30S ribosomal protein S12
CJJ81176_0512	rpsG	0	0	0	0	0	0	0	0	0	0	0	0	0	0	0	0	0	30S ribosomal protein S7
CJJ81176_0513	fusA	7.28953	0	0	0	0	0	0	0	0	0	0	0	0	3.92751	0	0	-1.76227	elongation factor G
CJJ81176_0515	-	4.85969	0	0	0	0	0	0	21.4884	0	0	0	0	0	0.640856	0	0	-3.01457	hypothetical protein
CJJ81176_0516	murF	501.763	53.6989	0	0	0	0	0	759.613	34.4987	100.309	122.617	162.408	44.1691	689.711	0	3.75272	-6.22519	UDP-MurNac-pentapeptide presynthetase
CJJ81176_0517	-	40.0924	0	0	0	0	0	0	77.3581	0	0	0	3.58912	0	72.0855	0	0	-5.67767	hypothetical protein
CJJ81176_0518	-	41.3073	0	0	0	0	0	0	25.786	0	0	0	0	0	21.9611	0	0	-5.01356	putative lipoprotein
CJJ81176_0519	trpC	0	0	0	0	0	0	0	0	0	0	0	0	0	0.961285	0	0	-0.149508	indole-3-glycerol-phosphate synthase
CJJ81176_0520	-	364.477	113.364	0	0	0	0	48.5109	549.028	10.2564	26.8002	18.6254	12.5619	12.458	519.021	0	3.75272	-6.14087	Hit family protein
CJJ81176_0521	ybbB	747.177	235.679	19.6676	0	106.144	471.425	264.944	1341.95	40.0931	98.0122	121.065	81.6525	110.989	966.02	88.3115	85.3743	-3.70187	tRNA 2-selenouridine synthase
CJJ81176_0522	-	9.71938	11.9331	0	0	0	0	0	8.59534	0	0	0	0	0	0.80107	0	0	-2.68071	hypothetical protein
CJJ81176_0523	-	0	0	0	0	0	0	0	0	0	0	0	0	0	0	0	0	0	hypothetical protein
CJJ81176_0524	-	0	0	0	0	0	0	0	0	0	0	0	0	0	0	0	0	0	putative periplasmic protein
CJJ81176_0525	-	0	0	0	0	0	0	0	0	0	0	0	0	0	0	0	0	0	putative periplasmic protein
CJJ81176_0526	-	0	0	0	0	0	0	0	0	0	0	0	0	0	0	0	0	0	putative periplasmic protein
CJJ81176_0527	-	0	0	0	0	0	0	0	0	0	0	0	0	0	0	0	0	0	putative periplasmic protein
CJJ81176_0528	-	0	0	0	0	0	0	0	0	0	0	0	0	0	0	0	0	0	hypothetical protein
CJJ81176_0529	-	0	0	0	0	0	0	0	0	0	0	0	0	0	0	0	0	0	putative periplasmic protein
CJJ81176_0530	-	0	0	0	0	0	0	0	0	0	0	0	0	0	0	0	0	0	putative outer-membrane protein
CJJ81176_0531	hemH	0	0	0	0	0	0	0	0	0	0	0	0	0	0.80107	0	0	-0.130593	ferrochelatase
CJJ81176_0532	-	294.011	11.9331	15.7341	100.099	0	0	70.9006	677.958	13.0536	37.5203	48.8917	6757.42	30.5786	464.123	84.3741	116.334	-3.6682	Gfo/Idh/MocA family oxidoreductase
CJJ81176_0533	-	29.1581	0	0	0	0	0	0	0	0	0	0	0	0	15.9422	0	0	-2.8963	DegT/DnrJ/EryC1/StrS aminotransferase family protein
CJJ81176_0534	alaS	35.2327	0	0	0	0	0	0	11.8186	0	0	3.10423	0	0	36.9084	0	0	-4.456	alanyl-tRNA synthetase
CJJ81176_0535	-	274.572	101.431	39.3353	0	80.5231	0	0	876.725	36.3635	71.212	89.2467	47.5559	33.9763	1063.97	52.3119	160.429	-4.42945	Maf-like protein
CJJ81176_0536	pbpA	0	1500.59	684.434	2394.27	6075.83	814.28	3194.26	4.29767	419.579	1313.21	265.412	4787.89	1853.97	9.57585	1526.61	1971.11	9.07599	penicillin-binding protein 1A
CJJ81176_0537	clpB	6679.64	1079.95	192.743	35.17	1270.07	1028.56	253.749	10839.8	791.606	539.833	419.072	2199.23	260.485	9844.51	610.306	1354.73	-4.03093	ATP-dependent chaperone protein ClpB
CJJ81176_0538	-	1314.55	238.662	51.1359	0	73.2028	0	350.771	2071.48	43.8227	164.63	138.914	224.32	118.917	1867.5	131.624	67.5489	-4.83464	hypothetical protein
CJJ81176_0539	ctpA	112.988	0	0	10.8215	0	0	0	148.27	0	0	0	0	0	68.8749	0	0	-6.59964	carboxyl-terminal protease
CJJ81176_0540	purC	4.85969	0	0	0	0	0	0	22.5628	0	0	0	0	0	11.795	0	0	-3.49632	phosphoribosylaminoimidazole-succinocarboxamide synthase
CJJ81176_0541	purS	82.6147	0	0	0	0	0	0	107.442	0	0	0	3.58912	0	139.6	0	0	-6.47621	phosphoribosylformylglycinamidine synthase, purS protein
CJJ81176_0542	purQ	121.492	0	0	0	0	0	0	353.484	134.265	0	6.20847	5.38368	0	361.931	0	0	-6.79773	phosphoribosylformylglycinamidine synthase I
CJJ81176_0543	SH3?	27.9432	0	0	0	0	0	0	36.5302	0	0	0	0	0	109.725	0	0	-5.29712	endolysin,muramidase and putative cell-WALL binding hydrolase
CJJ81176_0544	-	88.6893	0	0	0	0	0	0	0	0	3.06288	5.43241	0	0	65.3926	0	0	-3.56302	1-acyl-sn-glycerol-3-phosphate acyltransferase, putative
CJJ81176_0545	-	413.073	11.9331	15.7341	257.012	14.6406	0	14.9264	378.195	16.7832	10.7201	12.4169	23.3293	7.9278	392.082	4.49995	72.2398	-4.66446	crcB protein
CJJ81176_0546	htpG	77.755	3866.32	3532.31	5865.28	15760.6	1971.42	6981.84	168.684	0	0	0	0	0	98.1035	52.3119	155.738	-0.0908328	heat shock protein 90
CJJ81176_0547	-	6.07461	0	0	0	0	0	0	30.0837	0	0	0	0	0	5.89887	0	0	-3.63839	hypothetical protein
CJJ81176_0548	-	499.333	53.6989	0	0	54.9021	0	70.9006	564.069	13.986	45.9432	126.498	38.5831	19.2532	691.277	93.9365	202.647	-4.63828	hypothetical protein
CJJ81176_0549	-	2235.46	435.558	291.081	0	911.375	942.851	3619.66	2966.47	82.9835	289.442	212.64	282.643	167.616	2899.13	88.3115	339.621	-3.55317	Na/Pi-cotransporter, putative
CJJ81176_0550	-	385.13	56.6822	47.2023	0	387.975	0	18.658	487.786	8.39159	52.069	28.7142	871.259	21.5183	502.291	275.622	99.447	-3.61183	penicillin-binding protein
CJJ81176_0551	fliE	0	0	0	0	0	0	0	0	0	0	0	0	0	0	0	0	0	flagellar hook-basal body protein FliE
CJJ81176_0552	flgC	0	0	0	0	0	0	0	170.832	0	40.5832	34.1466	29.6103	0	127.891	0	23.4545	-2.39101	flagellar basal body rod protein FlgC
CJJ81176_0553	flgB	0	0	0	0	0	0	0	0	0	0	0	0	0	0	0	0	0	flagellar basal body rod protein FlgB
CJJ81176_0554	-	2646.1	480.307	177.009	37.8754	128.105	257.141	119.411	3209.29	42.8903	245.796	190.91	176.764	43.0366	2767.66	278.434	188.574	-4.31655	hypothetical protein
CJJ81176_0555	-	0	0	0	0	0	0	0	0	0	0	0	0	0	0	0	0	0	hypothetical protein
CJJ81176_0556	icd	36.4477	0	0	0	0	0	0	508.2	0	261.876	188.582	451.332	30.5786	380.997	0	0	-4.92839	isocitrate dehydrogenase, NADP-dependent
CJJ81176_0557	mdh	321.954	0	0	0	0	0	0	1389.22	15.8508	146.253	94.6791	190.223	28.3136	1057.1	14.6248	46.909	-6.34258	malate dehydrogenase
CJJ81176_0558	sucC	65.6058	0	0	0	0	0	0	491.009	5.59439	4.59432	0	6.28096	0	504.4	0	3.75272	-6.82328	succinyl-CoA synthetase subunit beta
CJJ81176_0559	sucD	6.07461	0	0	0	0	0	0	226.702	0	0	0	0	0	207.21	0	0	-5.49959	succinyl-CoA synthase, alpha subunit
CJJ81176_0560	oorD	0	0	0	0	0	0	0	0	0	0	0	0	0	1.28171	0	0	-0.183095	2-oxoglutarate-acceptor oxidoreductase subunit OorD
CJJ81176_0561	oorA	0	0	0	0	0	0	0	0	0	0	0	0	0	0	0	0	0	2-oxoglutarate-acceptor oxidoreductase subunit OorA
CJJ81176_0562	oorB	0	0	0	0	0	0	0	0	0	0	0	0	0	0.80107	0	0	-0.130593	2-oxoglutarate-acceptor oxidoreductase subunit OorB
CJJ81176_0563	oorC	0	0	0	0	0	0	0	0	0	0	0	0	0	0	0	0	0	2-oxoglutarate-acceptor oxidoreductase subunit OorC
CJJ81176_0564	-	0	14.9164	0	0	0	0	0	0	6.52679	0	0	0	0	8.12453	0	0	0.0403826	hypothetical protein
CJJ81176_0565	-	0	0	0	0	0	0	0	0	0	0	0	0	0	0	0	0	0	putative exporting protein
CJJ81176_0566	-	0	0	0	0	0	0	0	0	0	0	0	0	0	0	0	0	0	polyprenyl synthetase family protein
CJJ81176_0567	hemA	0	0	0	0	0	0	0	0	0	0	0	0	0	0	0	0	0	glutamyl-tRNA reductase
CJJ81176_0568	proS	0	0	0	0	0	0	0	0	0	0	0	0	0	4.58896	0	0	-0.381935	prolyl-tRNA synthetase
CJJ81176_0569	-	249.059	113.364	0	0	98.8238	0	74.6322	363.153	4.66199	22.9716	17.0733	21.5347	11.3254	368.971	12.9374	21.5781	-4.61583	hypothetical protein
CJJ81176_0570	hemC	13.3641	0	0	0	0	0	0	0	0	0	0	0	0	0	0	0	-1.77434	porphobilinogen deaminase
CJJ81176_0571	-	0	0	0	0	0	0	0	0	0	0	0	0	0	0	0	0	0	3-octaprenyl-4-hydroxybenzoate carboxy-lyase, putative
CJJ81176_0572	flaG	6.07461	0	0	0	0	0	0	87.0279	0	0	3.10423	0	4.53017	82.0634	0	0	-4.42178	flagellar protein FlaG
CJJ81176_0573	fliD	51.0267	23.8662	0	0	14.6406	0	26.1213	0	0	0	0	0	0	0	0	0	-1.60326	flagellar capping protein
CJJ81176_0574	fliS	0	0	0	0	0	0	0	7.52093	0	0	0	7.17824	0	0.640856	0	0	-1.06555	flagellar protein FliS
CJJ81176_0575	-	0	0	0	0	0	0	0	0	0	0	0	0	0	0	0	0	0	hypothetical protein
CJJ81176_0576	efp	0	0	0	0	0	0	0	0	0	0	0	0	0	0	0	0	0	elongation factor P
CJJ81176_0577	-	1559.96	1294.74	975.515	446.389	4867.99	899.994	585.863	1767.42	37.2959	133.235	131.93	110.366	87.2057	1658.31	145.686	358.384	-2.33192	hypothetical protein
CJJ81176_0578	-	4715.11	1840.68	405.153	654.703	1914.25	1971.42	757.517	5758.88	840.091	500.781	500.558	515.936	334.1	6223.25	400.496	1130.51	-2.82679	hypothetical protein
CJJ81176_0579	-	2144.34	531.023	59.0029	798.089	219.608	214.284	343.308	3099.7	861.536	276.425	340.69	227.909	165.351	2979.47	162.561	561.031	-3.14762	hypothetical protein
CJJ81176_0580	-	3856.16	1521.47	267.48	73.0454	735.688	771.423	623.179	6009.22	167.832	795.583	1174.95	693.598	788.249	6239.85	1979.98	3477.83	-2.86064	hypothetical protein
CJJ81176_0581	-	1276.88	161.097	51.1359	0	0	0	14.9264	1446.17	42.8903	125.578	153.66	113.955	10189.5	1329.07	22.4998	106.014	-5.15076	hypothetical protein
CJJ81176_0582	-	5026.13	1613.95	593.963	638.471	1141.96	685.71	1339.65	4113.95	215.384	285.614	377.94	303.281	227.641	4873.82	343.684	624.827	-3.14246	hypothetical protein
CJJ81176_0583	proA	3467.39	692.12	220.278	13.5269	256.21	642.853	276.139	4132.21	340.325	189.133	263.084	161.511	250.292	4525.04	126.561	181.069	-4.19405	gamma-glutamyl phosphate reductase
CJJ81176_0584	fqrB	1521.08	1053.1	794.573	1120.03	1771.51	1928.56	3015.14	1773.86	3.72959	6.12576	0	16.1511	0	1281.63	3.37496	0	-4.89781	pyridine nucleotide-disulphide oxidoreductase family protein
CJJ81176_0585	-	4580.26	1118.73	460.223	752.097	2313.21	1071.42	223.897	6547.5	1141.26	390.517	482.708	2904.5	484.728	5972.02	224.998	686.747	-2.96064	MATE efflux family protein, authentic frameshift
CJJ81176_0586	-	3970.36	918.849	424.821	0	464.838	642.853	582.131	4811.24	155.711	488.53	474.948	473.764	437.161	5431.59	605.243	711.14	-3.86465	hypothetical protein
CJJ81176_0587	dnaB	0	0	0	0	0	0	0	0	0	0	0	0	0	0	0	0	0	replicative DNA helicase
CJJ81176_0588	-	1197.91	340.093	47.2023	10.8215	128.105	171.427	261.213	1821.14	1137.53	176.116	431.488	173.175	319.377	2388.93	203.623	169.81	-3.12948	hypothetical protein
CJJ81176_0589	-	1665.66	793.551	157.341	2083.15	344.053	299.998	522.425	2244.46	73.6595	166.927	171.509	208.169	147.23	2235.41	58.4994	180.13	-3.00859	hypothetical protein
CJJ81176_0590	-	1340.06	387.826	169.142	78.4562	32.9413	1328.56	1287.41	2515.21	70.8623	198.322	232.041	178.559	380.534	2578.27	122.061	227.039	-3.14277	hypothetical protein
CJJ81176_0591	-	2876.94	766.702	1014.85	465.326	259.87	471.425	470.183	3813.11	551.048	351.466	394.238	452.229	254.822	4077.17	302.622	1066.71	-2.83558	hypothetical protein
CJJ81176_0592	-	3032.45	829.35	157.341	137.975	3103.8	1842.84	507.499	4120.39	180.885	686.851	913.421	403.776	280.87	3805.19	135.561	343.374	-2.96774	hypothetical protein
CJJ81176_0593	-	947.639	193.913	66.87	45.9916	91.5035	257.141	37.3161	1556.83	62.4707	185.304	209.536	200.094	133.64	1546.95	121.499	242.988	-3.35913	hypothetical protein
CJJ81176_0594	-	341.393	41.7658	0	0	21.9608	0	18.658	1120.62	36.3635	150.081	141.243	147.154	99.6637	1136.44	30.3747	64.7344	-4.82701	hypothetical protein
CJJ81176_0595	-	393.635	95.4648	15.7341	0	0	0	26.1213	398.609	21.4452	19.9087	46.5635	35.8912	26.0485	361.001	23.0623	255.185	-4.58012	putative ATP
CJJ81176_0596	-	2897.59	1339.49	786.706	595.185	32.9413	385.712	197.775	3280.2	4734.72	275.659	341.466	265.595	181.207	2630.12	86.6241	546.958	-3.05575	hypothetical protein
CJJ81176_0597	-	1139.6	214.796	35.4018	194.788	128.105	342.855	52.2425	1337.65	37.2959	105.669	111.752	153.435	84.9407	1317.64	54.5619	219.534	-3.52159	transcriptional regulator, putative
CJJ81176_0600	ribB	23.0835	0	0	0	0	0	0	0	0	0	0	0	0	9.54713	0	0	-2.64134	bifunctional 3,4-dihydroxy-2-butanone 4-phosphate synthase/GTP cyclohydrolase II protein
CJJ81176_0601	-	456.811	83.5317	1085.65	0	21.9608	0	37.3161	677.958	82.9835	48.2404	58.2044	57.426	24.9159	842.142	8.43741	47.8471	-4.30188	GatB/Yqey family protein
CJJ81176_0602	ilvB	4484.28	560.856	1294.13	110.921	98.8238	942.851	447.793	11766	576.222	702.931	779.939	638.864	1319.41	10027	0	33.7745	-4.79377	acetolactate synthase 3 catalytic subunit
CJJ81176_0603	ilvH	464.1	122.314	0	0	0	0	0	1485.92	21.4452	95.715	112.528	82.5498	1181.24	1786.65	0	18.7636	-6.28561	acetolactate synthase 3 regulatory subunit
CJJ81176_0604	lpxD	13.3641	0	0	0	43.9217	0	0	24.7116	0	0	0	3.58912	0	9.11614	0	0	-3.49829	UDP-3-O-[3-hydroxymyristoyl] glucosamine N-acyltransferase
CJJ81176_0605	queA	1060.63	253.578	35.4018	0	204.968	0	425.403	1596.59	524.008	107.967	125.721	131.9	106.459	1431.49	58.4994	6.56725	-4.57563	S-adenosylmethionine:tRNA ribosyltransferase-isomerase
CJJ81176_0606	tatC	7.28953	11.9331	0	27.0539	0	0	0	79.5069	0	3.06288	6.98453	4.4864	0	85.9832	0	9.38179	-3.34566	Sec-independent protein translocase TatC
CJJ81176_0607	tatB	0	0	0	0	0	0	0	17.1907	0	0	0	0	0	0	0	0	-1.60966	sec-independent translocase
CJJ81176_0608	-	1465.2	131.264	0	24.3485	0	557.139	18.658	2818.2	990.207	292.505	309.647	301.486	211.785	2817.91	188.435	114.458	-4.72166	coproporphyrinogen III oxidase
CJJ81176_0609	nidH	41.3073	0	0	0	0	0	0	156.865	0	0	0	0	0	158.195	0	0	-6.42762	dinucleoside polyphosphate hydrolase
CJJ81176_0610	lysC	6.07461	0	0	21.6431	18.3007	0	29.8529	7.52093	0	0	0	0	28.3136	5.37451	0	0	-1.47255	aspartate kinase
CJJ81176_0611	-	0	0	0	0	0	0	0	0	0	0	0	0	0	0	0	0	0	hypothetical protein
CJJ81176_0612	-	6.07461	0	0	0	0	0	0	0	0	0	0	0	0	0	0	0	-1.30276	DNA polymerase III subunit delta'
CJJ81176_0613	folP	0	0	0	0	0	0	0	0	0	0	0	0	0	0	0	0	0	dihydropteroate synthase
CJJ81176_0614	ligA	9.71938	0	0	0	0	0	0	0	0	0	0	0	0	0	0	0	-1.57945	NAD-dependent DNA ligase LigA
CJJ81176_0615	-	98.4087	0	0	0	0	0	108.217	198.767	0	3.06288	7.76058	8.97281	4.53017	149.369	6.74993	0	-5.52487	hypothetical protein
CJJ81176_0616	tlyA	822.502	316.227	102.272	35.17	98.8238	214.284	227.628	900.362	11.1888	94.9493	63.6368	60.1178	35.1088	761.103	136.686	212.029	-3.21405	hemolysin A
CJJ81176_0617	ribC	155.51	38.7826	0	0	0	0	223.897	54.7953	0	5.36004	0	3.58912	0	101.075	3.93746	15.949	-4.74744	bifunctional riboflavin kinase/FMN adenylyltransferase
CJJ81176_0618	-	136.071	35.7993	0	0	0	0	0	411.502	0	13.783	30.2663	25.1239	12.458	257.251	11.8124	4.6909	-5.64303	methyltransferase, putative
CJJ81176_0619	-	279.432	0	0	0	0	0	0	438.363	207.925	17.6116	20.1775	9.87009	18.1207	424.479	11.2499	23.4545	-5.99198	putative lipoprotein
CJJ81176_0620	-	198.032	205.846	0	0	0	0	0	405.056	0	10.7201	0	8.97281	14.723	426.384	20.8123	13.1345	-6.14025	hypothetical protein
CJJ81176_0621	-	2531.9	47.7324	0	0	0	257.141	0	2769.85	24.2424	111.795	97.7834	151.64	5.66271	2273.08	46.1245	0	-7.69641	integral membrane protein
CJJ81176_0622	-	1142.03	38.7826	0	0	0	0	44.7793	1389.22	0	66.6177	56.6523	50.2477	0	1714.57	13.4999	4.6909	-7.68007	DNA/RNA non-specific endonuclease
CJJ81176_0623	nth	1314.55	596.655	90.4712	0	263.53	257.141	48.5109	1785.68	20.5128	129.407	103.992	129.208	36.2414	1372.75	24.7497	34.7126	-4.56523	endonuclease III
CJJ81176_0624	peb4A	17.0089	11.9331	0	0	0	0	0	0	0	0	0	0	0	0	0	0	-1.64083	major antigenic peptide PEB4
CJJ81176_0625	fbaA	64.3909	11.9331	0	0	0	0	0	0	0	0	0	0	0	38.2044	0	0	-3.31377	fructose-bisphosphate aldolase
CJJ81176_0626	-	3897.47	417.658	129.806	21.6431	91.5035	1285.71	231.36	5451.6	179.953	320.837	371.732	379.55	209.52	5706.33	1837.11	608.878	-4.06709	hypothetical protein
CJJ81176_0627	-	1563.6	164.08	184.876	113.626	322.092	428.569	52.2425	1903.87	49.4171	122.515	138.138	106.776	87.2057	2517.29	199.123	159.49	-3.71306	chemotaxis protein MotB, putative
CJJ81176_0628	-	1971.82	444.508	468.09	0	618.564	428.569	283.602	2977.21	84.8483	215.933	259.98	253.93	198.195	3464.4	236.247	633.271	-3.69258	hypothetical protein
CJJ81176_0629	-	6453.67	2174.81	609.697	849.491	2024.06	6642.81	1365.77	7817.46	281.584	565.867	596.789	586.821	463.21	9034.76	977.614	1689.66	-2.88326	sodium-dependent transporter, putative
CJJ81176_0630	-	5902.09	2341.87	1746.49	906.304	1350.59	1757.13	794.833	6485.19	4386	585.776	642.576	1276.83	2137.11	6550.82	1288.11	1994.57	-2.14812	MOSC domain-containing protein
CJJ81176_0631	dsbD	0	0	0	0	0	0	14.9264	0	0	0	0	0	0	1.76236	0	0	0.081658	thiol:disulfide interchange protein DsbD
CJJ81176_0632	-	1332.77	647.371	66.87	0	1116.34	471.425	37.3161	2276.69	455.01	167.693	175.389	7488.7	174.411	2405.95	53.4369	331.177	-3.28185	hypothetical protein
CJJ81176_0633	-	584.377	77.5651	0	0	76.863	214.284	14.9264	1297.9	22.3776	97.2465	126.498	131.003	81.543	1401.59	23.6247	21.5781	-4.82848	polyphosphate kinase 2
CJJ81176_0634	-	6481.61	4468.95	4346.55	6219.68	9465.13	6771.38	7944.6	9683.73	1327.74	904.316	1321.63	5354.07	5281.04	10167.6	136.124	3505.98	-1.45417	carboxypeptidase
CJJ81176_0635	macA	3083.47	3394.97	2065.1	175.85	274.511	685.71	925.439	4346.02	68.0651	273.362	228.161	272.773	106.459	4422.32	107.436	473.781	-3.38889	macrolide-specific efflux protein macA
CJJ81176_0636	macB	5637.24	2001.78	873.243	2551.18	2898.83	2314.27	1104.56	7798.13	143.589	495.421	408.983	404.674	291.063	8112.6	393.746	1021.68	-3.09612	macrolide-specific efflux protein macB
CJJ81176_0637	-	1996.12	316.227	1168.26	21.6431	51.242	214.284	179.117	2433.56	47.5523	101.075	98.5594	374.166	50.9644	2661.23	130.499	293.65	-4.03304	outer membrane efflux protein
CJJ81176_0638	-	1081.28	23.8662	0	0	0	0	0	130.005	0	3.8286	0	4.4864	0	351.025	0	0	-7.93862	hypothetical protein
CJJ81176_0639	-	1239.22	193.913	0	389.576	18.3007	257.141	0	1634.19	20.5128	71.9777	100.888	83.4471	44.1691	1704.68	7.87491	49.7235	-5.38532	hypothetical protein
CJJ81176_0640	algI	4636.14	1282.81	558.561	524.845	453.858	1971.42	335.845	5742.76	1149.65	478.575	495.901	480.045	335.232	6806.58	355.496	232.668	-3.27961	alginate O-acetyltransferase AlgI
CJJ81176_0641	ftn	1597.62	441.525	102.272	0	91.5035	0	119.411	1522.45	49.4171	131.704	145.899	132.798	123.447	1545.8	16.8748	72.2398	-4.97723	nonheme iron-containing ferritin
CJJ81176_0642	-	4558.39	2144.97	747.37	462.621	911.375	942.851	694.079	6687.18	1231.7	765.72	1066.3	678.344	693.116	6805.35	305.997	942.87	-2.79999	phosphate ABC transporter, periplasmic phosphate-binding protein, putative
CJJ81176_0643	pstC	3712.8	2938.53	279.281	354.406	936.996	1028.56	1701.61	5859.88	235.897	582.713	1035.26	601.178	442.824	6394.02	290.809	736.471	-2.88033	phosphate ABC transporter, permease protein PstC, putative
CJJ81176_0644	pstA	2547.69	489.257	267.48	0	29.2811	1757.13	283.602	6459.4	239.626	727.434	825.726	727.695	1809.8	5847.89	255.372	617.322	-3.89482	phosphate ABC transporter, permease protein PstA, putative
CJJ81176_0645	pstB	552.789	86.515	55.0694	0	0	257.141	52.2425	2098.34	1353.84	126.344	202.551	13974.2	133.64	1899.98	100.124	169.81	-3.51155	phosphate ABC transporter ATP-binding protein
CJJ81176_0646	-	3486.83	710.019	267.48	8070.17	366.014	1242.85	600.789	3007.3	113.753	251.922	304.215	5072.33	252.557	3141.94	389.808	816.216	-2.4158	hypothetical protein
CJJ81176_0647	-	1165.11	277.445	420.888	0	1299.35	385.712	712.737	917.553	19.5804	81.9321	103.992	77.1661	44.1691	1083.37	99.5614	111.643	-3.27237	hypothetical protein
CJJ81176_0648	-	4394.37	1685.55	511.359	938.769	585.623	1328.56	361.966	5727.72	1177.62	478.575	501.334	461.202	302.389	5094.62	560.244	865.001	-2.91676	MATE efflux family protein
CJJ81176_0649	-	583.163	575.772	460.223	614.123	874.774	899.994	1227.7	824.079	21.4452	39.8175	55.1001	26.0211	10.1929	665.734	148.498	649.22	-1.90369	hypothetical protein
CJJ81176_0650	-	1773.79	486.274	62.9365	876.545	1354.25	342.855	347.04	2365.87	272.26	432.632	247.563	188.429	48.6993	2287.98	940.49	289.897	-2.69785	hypothetical protein
CJJ81176_0651	hypF	3591.31	352.026	47.2023	789.973	14.6406	171.427	82.0954	4365.36	75.5243	259.579	324.392	180.353	164.219	4849.2	64.6868	72.2398	-4.97112	[NiFe] hydrogenase maturation protein HypF
CJJ81176_0652	hypB	869.884	14940.2	3780.12	1000.99	387.975	1671.42	2433.01	862.758	2065.26	914.27	2782.17	897.281	2962.73	773.772	0	71.3016	-0.0362694	hydrogenase accessory protein HypB
CJJ81176_0653	hypC	99.6236	0	0	0	0	0	0	258.935	0	8.42292	15.5212	4.4864	5.66271	231.056	0	3.75272	-6.23235	hydrogenase assembly chaperone HypC/HupF
CJJ81176_0654	hypD	1026.61	116.348	0	129.859	80.5231	0	18.658	1713.7	608.856	108.732	112.528	90.6253	54.362	1340.76	50.062	30.0217	-4.93702	hydrogenase expression/formation protein HypD
CJJ81176_0655	hypE	1346.13	113.364	0	0	0	0	37.3161	1808.25	25.1748	94.9493	89.2467	50.2477	52.0969	1600.62	3.37496	6.56725	-7.03262	hydrogenase expression/formation protein HypE
CJJ81176_0656	hypA	634.189	83.5317	0	0	0	0	14.9264	706.967	7.45919	39.8175	57.4283	37.6858	10.1929	713.807	23.6247	16.8872	-6.14851	hydrogenase nickel insertion protein HypA
CJJ81176_0657	-	1546.6	301.311	78.6706	0	128.105	171.427	37.3161	2510.91	1544.98	219.762	207.208	199.196	135.905	2419	116.999	233.607	-4.05306	prophage Lp2 protein 6
CJJ81176_0658	holA	10.9343	0	0	0	0	0	0	37.6046	0	0	3.88029	4.4864	0	45.9156	0	0	-4.16746	DNA polymerase III subunit delta
CJJ81176_0659	rnr	1459.12	274.461	15.7341	0	234.249	0	130.606	1524.6	19.5804	105.669	86.1425	74.4743	12.458	2207.87	219.935	395.912	-5.16329	Rnase R
CJJ81176_0660	ilvC	88.6893	0	0	0	0	0	0	108.516	0	0	0	0	0	61.7639	0	0	-6.51845	ketol-acid reductoisomerase
CJJ81176_0661	-	19.4388	0	0	0	0	0	0	74.1348	0	0	0	0	0	84.4309	0	0	-5.39306	hypothetical protein
CJJ81176_0662	dprA	775.12	89.4982	70.8035	0	0	299.998	55.9741	1503.11	459.672	245.03	269.292	359.81	1184.64	1608.04	155.248	349.003	-3.51019	DNA processing protein A
CJJ81176_0663	-	0	0	0	0	0	0	0	0	0	0	0	0	0	12.2659	0	0	-0.573793	Holliday junction resolvase-like protein
CJJ81176_0664	-	0	0	0	0	0	0	0	26.8604	0	0	0	0	0	0	0	0	-1.84621	NOL1/NOP2/sun family protein
CJJ81176_0665	msrA	365.692	38.7826	0	197.493	73.2028	0	0	1026.07	64.3355	37.5203	50.4438	28.713	32.8437	848.137	21.9373	53.4762	-4.93755	methionine sulfoxide reductase A
CJJ81176_0666	ppa	0	0	0	0	0	0	0	0	0	0	0	0	0	0	0	0	0	inorganic pyrophosphatase
CJJ81176_0667	adk	0	0	0	0	0	0	0	0	0	0	0	0	0	0	0	0	0	adenylate kinase
CJJ81176_0668	aspS	18.2238	0	0	0	0	0	0	10.7442	0	0	0	0	0	0.80107	0	0	-3.46585	aspartyl-tRNA synthetase
CJJ81176_0669	pnk	0	0	0	0	0	0	0	0	0	0	0	0	0	0	0	0	0	inorganic polyphosphate/ATP-NAD kinase
CJJ81176_0670	recN	217.471	0	0	0	0	0	0	744.572	0	19.143	13.9691	12.5619	0	489.737	0	8.44361	-7.45996	DNA repair protein RecN
CJJ81176_0671	cbrR	188.313	1998.79	617.564	0	0	0	104.485	281.497	29.8368	20.6744	9.3127	4.4864	28.3136	372.984	0	0	-4.31941	Campylobacter bile resistance regulator,diguanylate cyclase.
CJJ81176_0672	-	70.4655	0	0	0	0	0	0	37.6046	0	0	0	0	5.66271	72.1197	6.74993	23.4545	-5.03005	TatD family hydrolase
CJJ81176_0673	-	1666.87	77.5651	19.6676	0	0	214.284	0	1702.95	93.2399	104.138	76.8298	76.2688	54.362	2221	5.62494	9.38179	-6.461	membrane-bound lytic murein transglycosylase D, putative
CJJ81176_0674	rlpA	535.781	38.7826	39.3353	0	0	257.141	18.658	379.27	3.72959	11.4858	14.7451	14.3565	12.458	519.719	5.06245	11.2582	-5.27597	rare lipoprotein A
CJJ81176_0675	-	57.1013	0	0	0	0	0	0	97.772	0	0	0	0	0	150.32	0	0	-6.36739	HAD phosphatases involved in LPS biosynthesis
CJJ81176_0676	-	0	0	0	0	0	0	0	0	0	0	0	0	0	0	0	0	0	hypothetical protein
CJJ81176_0677	-	0	14.9164	0	0	0	0	0	0	0	0	0	0	0	0.640856	0	0	0.197196	OstA family protein
CJJ81176_0678	engB	6.07461	0	0	0	0	0	0	0	0	0	0	0	0	0	0	0	-1.30276	ribosome biogenesis GTP-binding protein YsxC
CJJ81176_0679	-	0	0	0	0	0	0	0	0	0	0	0	0	0	0.640856	0	0	-0.109915	hypothetical protein
CJJ81176_0680	pbpC	0	0	0	0	0	0	0	0	0	0	0	0	0	1.64586	0	0	-0.21596	penicillin-binding protein 2
CJJ81176_0681	-	5187.72	1879.46	1207.59	1274.24	1401.83	2099.99	2470.33	9792.25	3021.9	5950.41	744.24	718.722	865.262	10559.2	650.243	2480.55	-2.2582	M24 family peptidase
CJJ81176_0682	-	4943.52	1664.67	861.443	3346.56	1087.06	1585.7	1022.46	7312.49	368.297	623.296	687.588	615.534	713.502	8814.03	359.996	859.372	-2.83889	di-/tripeptide transporter
CJJ81176_0683	-	1474.92	355.01	283.214	86.5724	790.591	557.139	417.94	1479.47	69.9299	91.1207	117.185	209.964	1120.08	1889.1	475.307	944.746	-2.3737	di-/tripeptide transporter
CJJ81176_0684	-	406.999	83.5317	66.87	0	0	0	0	449.107	4.66199	37.5203	34.1466	34.9939	22.6508	740.843	106.874	50.6617	-5.20054	di-/tripeptide transporter
CJJ81176_0685	-	4018.96	1509.54	2922.61	2085.85	633.204	3557.12	42969.5	5504.24	8606.04	2611.11	11861.3	8701.83	15726.5	5415.21	392.058	1438.23	-0.391099	di-/tripeptide transporter
CJJ81176_0686	-	6984.59	3460.6	6702.73	1928.94	3945.63	3128.55	5918.33	3929.15	142.657	398.175	401.998	393.906	322.775	5038.52	525.932	1142.7	-2.21709	hypothetical protein
CJJ81176_0687	-	4300.82	930.782	3544.11	129.859	186.667	1928.56	1944.17	2616.21	74.5919	264.939	271.62	370.577	593.452	3057.07	214.873	403.417	-2.90143	hypothetical protein
CJJ81176_0688	era	0	0	0	0	0	0	0	6.44651	0	0	0	0	0	6.01029	0	0	-1.54629	GTP-binding protein Era
CJJ81176_0689	hslU	191.958	11.9331	0	0	0	0	14.9264	718.786	48.4847	3.8286	17.8493	17.0483	6.79525	594.957	0	0	-6.49911	ATP-dependent protease ATP-binding subunit HslU
CJJ81176_0690	hslV	74.1102	0	0	0	0	0	0	116.037	0	5.36004	7.76058	11.6646	0	139.224	0	0	-5.8877	ATP-dependent protease peptidase subunit
CJJ81176_0691	rplI	4.85969	0	0	0	0	0	0	114.963	5.59439	0	0	0	0	76.1315	0	0	-4.56998	50S ribosomal protein L9
CJJ81176_0692	argG	1293.89	202.863	39.3353	0	0	171.427	33.5845	1714.77	36.3635	151.613	162.972	141.77	72.4827	1589.53	0	3.75272	-5.84907	argininosuccinate synthase
CJJ81176_0693	-	805.493	337.11	51.1359	0	43.9217	171.427	130.606	855.237	250.815	43.6461	57.4283	55.6314	31.7112	843.908	50.062	40.3417	-3.90759	S4 domain-containing protein
CJJ81176_0694	-	0	0	0	0	0	0	0	0	0	0	0	5.38368	0	0	0	0	0.205722	hypothetical protein
CJJ81176_0695	-	0	0	0	0	0	0	0	6.44651	0	0	0	0	0	0.640856	0	0	-1.22398	ABC transporter, ATP-binding protein
CJJ81176_0696	rpoN	2529.47	68.6153	0	32.4646	186.667	0	44.7793	30622	265.734	2487.83	2263.76	9043.69	1801.87	2809.52	0	73.178	-6.1803	RNA polymerase factor sigma-54
CJJ81176_0697	dcuB	6115.92	2389.6	1813.36	1268.83	497.779	1457.13	947.829	7654.15	3261.53	646.268	935.926	672.96	59649.9	7504.97	78.1867	795.576	-2.45553	anaerobic C4-dicarboxylate transporter
CJJ81176_0698	-	174.949	11.9331	19.6676	0	0	0	130.606	167.609	0	33.6917	24.0578	18.8429	24.9159	169.682	28.1247	0	-4.44889	hypothetical protein
CJJ81176_0699	kdpA	2805.25	710.019	1632.41	10.8215	1222.49	1071.42	507.499	4552.31	244.288	352.997	402.774	319.432	343.16	4674.14	189.56	971.954	-3.19484	potassium-transporting ATPase, A subunit, degenerate
CJJ81176_0700	kdpB	3624.11	894.982	192.743	2218.42	58.5623	942.851	444.061	7970.03	3331.46	663.114	912.645	708.852	12561	9768.61	1714.48	2967.46	-2.52882	potassium-transporting ATPase subunit B
CJJ81176_0701	kdpC	506.622	92.4815	0	0	0	0	82.0954	1124.92	19.5804	65.8519	90.7988	58.3232	36.2414	1335.71	259.872	343.374	-5.22653	potassium-transporting ATPase, C subunit, putative
CJJ81176_0702	kdpD	1613.42	128.281	35.4018	0	146.406	0	82.0954	1952.22	42.8903	93.4179	79.158	100.495	54.362	2178.25	26.9997	69.4253	-5.63496	truncated KdpD protein
CJJ81176_0703	uvrB	2887.87	316.227	15.7341	0	51.242	0	14.9264	3155.57	3.72959	78.8692	38.0269	66.3988	11.3254	2814.06	485.432	274.887	-6.72014	excinuclease ABC subunit B
CJJ81176_0704	-	0	0	0	0	0	0	0	0	0	0	0	0	0	0	0	0	0	hypothetical protein
CJJ81176_0705	-	0	0	0	0	0	0	0	0	0	0	0	0	0	0	0	0	0	hypothetical protein
CJJ81176_0706	-	144.576	184.963	291.081	13.5269	139.085	0	55.9741	1471.95	31.7015	283.316	497.453	270.081	74.7478	797.997	70.8742	245.803	-2.45261	hypothetical protein
CJJ81176_0707	priA	0	0	0	0	0	0	0	0	0	0	0	0	0	0	0	0	0	primosome assembly protein PriA
CJJ81176_0708	-	5418.55	1199.28	1062.05	216.431	625.884	1585.7	1418.01	5841.61	354.311	4055.25	602.997	435.181	351.088	6153.69	257.06	1101.42	-2.97498	invasion phenotype protein
CJJ81176_0709	ispG	0	0	0	0	0	0	0	9.66976	0	0	0	0	0	0	0	0	-1.31364	4-hydroxy-3-methylbut-2-en-1-yl diphosphate synthase
CJJ81176_0710	flgH	91.1191	0	0	0	0	0	0	25.786	0	0	3.10423	56.5287	0	65.6643	0	0	-5.16184	flagellar basal body L-ring protein
CJJ81176_0711	pta	1603.7	80.5484	0	0	0	171.427	14.9264	2875.14	41.9579	230.482	99.3355	124.722	4.53017	5154.58	14.6248	15.0109	-6.99175	phosphate acetyltransferase
CJJ81176_0712	ackA	2993.57	83.5317	0	0	29.2811	1114.28	0	4318.09	3.72959	281.019	194.015	256.622	11.3254	6329.14	0	0	-7.9893	acetate kinase
CJJ81176_0713	-	6040.59	68197.7	96155.1	132783	86730.7	52456.8	72326	9069.16	829.835	695.274	953.776	1807.12	1713.54	9554.74	12021.6	53268.9	0.782372	hypothetical protein
CJJ81176_0714	-	506.622	83.5317	23.6012	0	0	0	29.8529	876.725	13.986	26.0345	38.8029	36.7885	11.3254	804.651	111.936	80.6834	-5.39543	hypothetical protein
CJJ81176_0715	-	15.794	0	0	0	0	0	0	0	0	0	0	0	0	4.07093	0	0	-2.23875	membrane protein
CJJ81176_0716	mraW	80.1848	0	0	0	0	0	0	110.665	0	0	0	10.7674	0	78.0648	0	0	-6.24055	S-adenosyl-methyltransferase MraW
CJJ81176_0717	-	0	0	0	0	0	0	0	0	0	0	0	0	0	0	0	0	0	peptidyl-prolyl cis-trans isomerase D,-like protein
CJJ81176_0718	ftsA	0	20.8829	39.3353	56.8131	80.5231	0	63.4373	0	0	0	0	0	0	0	0	0	2.15369	cell division protein FtsA
CJJ81176_0719	ftsZ	0	0	0	0	0	0	14.9264	7.52093	0	0	0	0	0	16.05	0	0	-1.51116	cell division protein FtsZ
CJJ81176_0720	flgF	0	0	0	0	0	0	0	0	0	0	0	0	0	0	0	0	0	flagellar basal-body rod protein
CJJ81176_0721	flgG	0	0	0	0	0	0	0	0	0	0	0	0	0	0	0	0	0	flagellar basal body rod protein FlgG
CJJ81176_0722	glnA	4.85969	0	0	0	0	0	14.9264	0	0	0	0	0	0	1.44193	0	0	-1.06828	glutamine synthetase, type I
CJJ81176_0723	-	0	0	0	0	0	0	0	0	0	0	0	0	0	0	0	0	0	hypothetical protein
CJJ81176_0724	-	0	0	0	0	0	0	0	4.29767	0	0	0	0	0	0.80107	0	0	-1.05573	U32 family peptidase
CJJ81176_0725	purE	20.6537	0	0	0	0	0	0	62.3162	0	0	4.65635	0	0	33.8324	0	0	-4.94512	phosphoribosylaminoimidazole carboxylase catalytic subunit
CJJ81176_0726	-	46.167	0	0	0	0	0	0	233.149	3.72959	6.12576	7.76058	7.17824	0	202.879	0	0	-5.90925	hypothetical protein
CJJ81176_0727	glyQ	0	0	0	0	0	0	0	0	0	0	0	0	0	0	0	0	0	glycyl-tRNA synthetase subunit alpha
CJJ81176_0728	nif3	544.285	41.7658	0	0	0	0	0	1339.8	67.1327	58.1947	74.5016	60.1178	61.1573	1176.9	59.6244	55.3526	-6.12535	Nif3-family protein, NGG1-interacting factor 3
CJJ81176_0729	-	0	0	0	0	0	0	55.9741	0	0	0	0	0	0	0	0	0	0.448633	chaperone for RpoN
CJJ81176_0730	waaA	0	0	0	0	0	0	0	0	0	0	0	0	0	0	0	0	0	3-deoxy-D-manno-octulosonic-acid transferase
CJJ81176_0731	-	164.014	59.6655	31.4682	0	21.9608	0	0	607.046	84.8483	74.2749	107.096	348.145	406.583	514.332	15.7498	13.1345	-3.73638	RNA pseudouridine synthase family protein
CJJ81176_0732	ffh	53.4566	0	0	0	0	0	0	23.6372	3.72959	6.89148	3.88029	3.58912	4.53017	44.1974	0	4.6909	-4.15609	signal recognition particle protein
CJJ81176_0733	rpsP	0	0	0	0	0	0	0	0	0	0	0	0	0	0	0	0	0	30S ribosomal protein S16
CJJ81176_0734	-	0	0	0	0	0	0	0	0	0	0	0	0	0	0	0	0	0	hypothetical protein
CJJ81176_0735	rimM	0	0	15.7341	0	0	0	0	34.3814	3.72959	0	3.10423	0	0	0	0	0	-1.337	16S rRNA processing protein RimM
CJJ81176_0736	trmD	0	0	0	0	0	0	0	0	0	0	0	0	0	0	0	0	0	tRNA (guanine-N(1)-)-methyltransferase
CJJ81176_0737	rplS	9.71938	0	0	0	0	0	0	0	0	0	0	0	0	0	0	0	-1.57945	50S ribosomal protein L19
CJJ81176_0738	-	0	0	0	0	0	0	0	0	0	0	0	0	0	0	0	0	0	transthyretin-like protein
CJJ81176_0739	-	0	0	0	0	0	0	0	22.5628	0	0	0	5.38368	0	1.92257	0	0	-1.78556	3-deoxy-7-phosphoheptulonate synthase
CJJ81176_0740	-	205.322	38.7826	0	0	80.5231	171.427	55.9741	18.2651	0	0	0	0	0	133.37	0	0	-4.36053	hypothetical protein
CJJ81176_0741	dnaE	0	0	0	0	0	0	0	0	0	0	0	0	0	0	0	0	0	DNA polymerase III subunit alpha
CJJ81176_0742	-	287.937	0	0	0	43.9217	0	0	728.455	247.086	39.0517	42.6832	34.0967	16.9881	897.385	8.43741	187.636	-5.53127	Alanine racemase? Important for cell wall synthesis
CJJ81176_0743	flaC	59.5312	0	0	0	0	0	0	109.591	0	0	0	0	0	88.2961	0	5.62908	-6.13041	flagellin subunit protein FlaC
CJJ81176_0744	-	69.2506	0	15.7341	0	0	0	0	304.06	4.66199	30.6288	21.7296	25.1239	5.66271	322.285	6.18743	0	-5.26155	membrane protein, 4 transmembrane domains
CJJ81176_0745	-	75.3252	0	0	0	0	0	0	307.284	21.4452	20.6744	38.8029	26.9184	37.3739	338.814	3.37496	55.3526	-4.87926	HemK family modification methylase
CJJ81176_0746	-	114.203	11.9331	0	18.9377	18.3007	0	0	349.186	0	29.8631	27.162	61.0151	9.06034	306.345	0	0	-5.27276	M48 family peptidase
CJJ81176_0747	-	0	0	0	0	0	0	0	22.5628	0	0	0	0	0	25.7053	0	0	-2.48233	hypothetical protein
CJJ81176_0748	mogA	464.1	95.4648	0	0	0	0	18.658	1431.12	17.7156	13.783	417.519	611.945	55.4946	394.992	9.5624	25.3308	-5.53365	molybdenum cofactor biosynthesis protein MogA
CJJ81176_0749	corA	0	0	0	0	0	0	0	6.44651	0	0	0	0	0	1.28171	0	0	-1.29716	magnesium and cobalt transport protein CorA
CJJ81176_0750	-	2774.88	1736.27	306.815	725.043	1354.25	942.851	1664.3	5436.55	2795.33	523.753	474.948	456.716	3558.45	4419.04	231.185	544.144	-2.1854	ABC transporter, periplasmic substrate-binding protein
CJJ81176_0751	-	3249.92	1282.81	322.549	411.219	117.125	1799.99	481.378	4870.34	147.319	371.374	1460.54	791.401	271.81	4964.98	330.746	645.467	-3.08794	hypothetical protein
CJJ81176_0752	-	2407.98	942.715	196.676	292.182	347.713	385.712	335.845	5732.02	780.418	526.816	506.766	592.205	844.876	5155.27	365.621	411.861	-3.0436	hypothetical protein
CJJ81176_0753	-	1168.75	363.96	578.229	0	120.785	214.284	227.628	2803.16	97.9018	221.293	270.844	218.936	100.796	2327.59	113.624	562.908	-3.66485	ABC transporter, permease protein
CJJ81176_0754	-	6284.79	3135.42	928.313	846.786	757.649	2228.56	2182.99	8414.84	2640.55	739.686	925.838	858.698	3239.07	6922.22	728.992	1593.03	-2.39349	ABC transporter, permease protein
CJJ81176_0755	-	1128.66	587.705	62.9365	137.975	366.014	342.855	630.642	2117.68	61.5383	189.899	207.208	207.272	65.6874	2449.6	87.7491	325.548	-3.09354	ABC transporter, ATP-binding protein
CJJ81176_0756	-	733.813	674.22	157.341	0	640.525	214.284	552.278	1420.38	31.7015	89.5893	130.378	115.749	69.0851	1386.37	28.1247	81.6216	-3.43651	HAD family hydrolase
CJJ81176_0757	cjaC	467.745	35.7993	70.8035	121.742	14.6406	0	59.7057	1603.03	23.31	72.7434	67.5171	69.9879	45.3017	1509.55	16.8748	8.44361	-4.87762	cjaC protein
CJJ81176_0758	-	956.144	146.18	19.6676	0	0	214.284	22.3897	1323.68	4255.47	98.0122	128.05	113.955	67.9525	1448.66	69.1868	237.359	-4.28675	hypothetical protein
CJJ81176_0759	-	4063.91	936.748	2324.72	303.003	457.518	3257.12	768.711	7090.08	85817	561.273	1702.67	938.555	3005.77	6270.31	433.683	643.591	-1.99495	hypothetical protein
CJJ81176_0760	-	1505.29	232.695	74.737	1241.77	0	899.994	160.459	1396.74	30.7692	121.75	125.721	116.646	97.3986	1749.78	41.6246	85.3743	-3.9486	hemagglutination domain-containing protein
CJJ81176_0761	-	1846.68	187.946	66.87	6579.5	223.269	0	85.827	3062.09	74.5919	269.534	327.497	270.081	180.074	2997.06	73.6867	237.359	-4.0885	hypothetical protein
CJJ81176_0762	-	106.913	0	0	0	0	0	0	35.4558	0	0	0	0	0	42.8147	5.06245	0	-5.7515	hypothetical protein
CJJ81176_0763	-	1669.3	408.709	145.541	197.493	303.792	771.423	194.044	2055.36	86.7131	165.396	191.686	167.791	805.238	2297.12	59.6244	192.327	-3.12645	hypothetical protein
CJJ81176_0764	-	2502.74	1148.56	2340.45	43.2862	1270.07	342.855	171.654	5203.41	184.615	1652.42	445.458	370.577	304.654	5670.15	204.185	523.504	-3.14376	putative outer-membrane protein
CJJ81176_0765	-	215.041	32.816	114.072	21.6431	0	0	14.9264	621.014	242.424	57.429	65.1889	62.8096	46.4342	597.882	35.4371	101.323	-3.66881	hypothetical protein
CJJ81176_0770	-	0	0	0	0	0	0	0	0	0	0	0	0	0	0	0	0	0	hypothetical protein
CJJ81176_0772	-	716.804	23.8662	0	54.1077	0	0	0	1764.19	21.4452	77.3377	92.351	54.7341	2696.58	1771.72	63.5618	508.493	-5.57599	hypothetical protein
CJJ81176_0773	hrcA	0	0	0	0	0	0	0	47.2744	0	0	0	0	0	36.8329	0	0	-2.95762	heat-inducible transcription repressor
CJJ81176_0774	grpE	0	0	0	0	0	0	0	0	0	0	0	0	0	0	0	0	0	heat shock protein GrpE
CJJ81176_0775	dnaK	0	0	0	0	0	0	0	6.44651	0	0	0	0	0	4.16197	0	0	-1.47836	molecular chaperone DnaK
CJJ81176_0776	-	2745.72	3448.67	385.486	110.921	1218.83	1071.42	238.823	5163.65	147.319	389.752	363.195	357.118	238.966	4527.24	104.624	187.636	-3.39388	type I restriction-modification system, M subunit
CJJ81176_0777	-	1378.94	289.378	106.205	113.626	95.1637	0	82.0954	2229.42	64.3355	156.973	220.401	132.798	248.027	1986.9	96.1865	199.832	-4.22927	type I restriction modification DNA specificity domain-containing protein
CJJ81176_0778	-	1668.09	295.344	153.408	83.867	128.105	0	70.9006	971.274	15.8508	81.1663	64.4128	104.982	53.2295	1148.51	20.2498	193.265	-4.4733	hypothetical protein
CJJ81176_0779	-	1146.89	149.164	31.4682	81.1616	0	171.427	14.9264	1150.7	3530.06	64.3205	76.0537	59.2205	681.79	1262.31	267.185	840.609	-3.4779	hypothetical protein
CJJ81176_0780	-	3139.36	677.203	1703.22	1634.05	1046.8	428.569	764.98	4693.06	544.521	330.791	373.284	293.411	267.28	4348.94	317.247	687.685	-2.74275	type I site-specific deoxyribonuclease chain R
CJJ81176_0781	-	665.777	113.364	0	0	0	0	0	1095.91	637.761	87.2921	91.5749	68.1933	46.4342	940.031	12.9374	94.7561	-5.79405	zn-dependent hydrolase of the metallo-beta-lactamase superfamily
CJJ81176_0782	-	852.875	205.846	106.205	0	43.9217	171.427	37.3161	1394.59	41.0255	88.8235	102.44	89.7281	53.2295	1056.13	114.186	283.33	-4.02294	hypothetical protein
CJJ81176_0783	aspB	238.125	0	0	0	0	0	0	816.558	0	50.5375	51.9959	43.9667	0	634.168	0	0	-7.50011	aspartate aminotransferase
CJJ81176_0784	cysE	74.1102	0	0	0	0	0	0	114.963	4.66199	11.4858	6.98453	8.97281	0	116.419	41.6246	16.8872	-4.87623	serine acetyltransferase
CJJ81176_0785	speA	9.71938	0	0	0	0	0	0	106.367	0	5.36004	5.43241	5.38368	5.66271	103.527	0	0	-4.37812	arginine decarboxylase
CJJ81176_0786	hisS	0	0	0	0	0	0	0	0	0	0	0	0	0	0	0	0	0	histidyl-tRNA synthetase
CJJ81176_0787	tmk	0	0	0	0	0	0	0	0	0	0	0	0	0	0	0	0	0	thymidylate kinase
CJJ81176_0788	coaD	0	0	0	0	0	0	0	0	0	0	0	0	0	0	0	0	0	phosphopantetheine adenylyltransferase
CJJ81176_0789	-	0	0	0	0	0	0	0	0	0	0	0	0	0	0	0	0	0	3-octaprenyl-4-hydroxybenzoate carboxy-lyase
CJJ81176_0790	flgA	26.7283	0	0	21.6431	0	0	0	0	0	0	0	3.58912	0	16.4009	0	0	-2.33098	flagellar basal body P-ring biosynthesis protein FlgA
CJJ81176_0791	-	2043.5	369.926	232.078	67.6346	183.007	342.855	208.97	2978.29	383.216	2194.55	265.412	227.012	122.315	3283.04	87.1866	248.617	-3.3799	NLPA family lipoprotein
CJJ81176_0792	-	1372.86	113.364	19.6676	227.252	355.034	0	37.3161	1976.93	57.8087	226.653	149.003	119.338	77.0129	2228.54	40.4996	121.963	-4.63922	NLPA family lipoprotein
CJJ81176_0793	metQ	413.073	23.8662	0	0	0	0	0	712.339	10.2564	26.0345	25.6099	20.6375	12.458	641.847	0	0	-7.10816	methionine ABC transporter substrate-binding protein
CJJ81176_0794	metI	252.704	47.7324	0	0	25.621	0	152.996	883.172	14.9184	28.3316	30.2663	32.3021	11.3254	832.88	16.3123	112.582	-5.01587	ABC transporter, permease protein
CJJ81176_0795	metN	63.1759	0	0	0	0	0	0	236.372	0	0	0	0	0	136.166	0	0	-6.89833	ABC transporter, ATP-binding protein
CJJ81176_0796	valS	0	11.9331	0	0	0	0	0	5.37209	0	0	0	0	0	31.5384	0	0	-1.51646	valyl-tRNA synthetase
CJJ81176_0797	-	18.2238	0	0	0	0	0	0	8.59534	0	0	0	0	0	9.59572	0	0	-3.74703	hypothetical protein
CJJ81176_0798	-	0	0	0	0	0	0	0	0	0	0	0	0	0	4.93758	0	0	-0.395365	putative ATP-dependent DNA helicase
CJJ81176_0799	peb2	865.024	304.294	39.3353	0	0	0	317.187	642.502	24.2424	54.3661	45.0114	46.6586	31.7112	1303.34	19.6873	67.5489	-5.14972	major antigenic peptide PEB2
CJJ81176_0800	tpx	63.1759	0	0	0	0	0	0	133.228	0	3.8286	3.10423	0	0	113.2	0	0	-6.20989	thiol peroxidase
CJJ81176_0801	napA	4021.39	1199.28	1840.89	143.385	724.708	1842.84	373.161	7346.87	369.23	802.475	765.97	2146.3	586.657	9797.58	290.809	928.797	-3.02646	nitrate reductase catalytic subunit
CJJ81176_0802	napG	2293.77	566.822	369.752	0	318.432	642.853	223.897	2150.98	41.0255	171.521	124.945	139.976	207.255	3101.76	587.806	2786.39	-3.62352	quinol dehydrogenase periplasmic component
CJJ81176_0803	napH	841.941	83.5317	55.0694	443.683	0	0	93.2902	1193.68	220.046	111.029	97.7834	99.5981	62.2898	1467.93	5.06245	45.0326	-4.68613	quinol dehydrogenase membrane component
CJJ81176_0804	napB	1618.28	214.796	78.6706	1038.87	21.9608	771.423	167.922	2328.26	1177.62	170.756	183.15	204.58	286.533	2814.01	122.624	111.643	-3.26448	periplasmic nitrate reductase, small subunit
CJJ81176_0805	napL	1516.22	280.428	70.8035	54.1077	21.9608	171.427	74.6322	4163.37	131.468	307.054	291.798	302.384	208.388	4749.74	188.435	913.787	-4.06183	napL protein
CJJ81176_0806	napD	12.1492	0	0	0	0	0	0	0	0	0	0	0	0	4.14011	0	0	-2.07885	napD protein
CJJ81176_0807	-	0	0	0	0	0	0	0	0	0	0	0	0	0	0	0	0	0	hypothetical protein
CJJ81176_0808	-	42.5223	0	0	0	0	0	0	599.525	0	48.2404	49.6677	66.3988	43.0366	211.72	0	0	-5.49677	TPR domain contaning protein
CJJ81176_0809	-	0	0	0	0	0	0	0	4.29767	0	0	0	0	0	0	0	0	-0.925138	hypothetical protein
CJJ81176_0810	cca	0	0	0	0	0	0	0	0	0	3.06288	0	334.686	0	6.25288	0	3.75272	0.53424	polyA polymerase family protein
CJJ81176_0811	purU	10.9343	0	0	0	0	0	0	19.3395	0	0	0	0	0	2.05733	0	0	-3.5706	formyltetrahydrofolate deformylase
CJJ81176_0812	-	0	32.816	15.7341	0	0	0	0	0	0	0	0	0	0	0	0	0	0.703412	aminotransferase, putative
CJJ81176_0813	-	1253.8	1109.78	23.6012	32.4646	439.217	299.998	41.0477	813.334	13.986	45.9432	63.6368	35.8912	24.9159	1040.16	34.3121	75.9925	-3.9354	hypothetical protein
CJJ81176_0814	flgR	2570.77	116.348	0	27.0539	14.6406	214.284	48.5109	24080.9	275.058	2170.05	1955.67	8209.22	1584.43	3530	0	0	-6.27142	sensor histidine kinase
CJJ81176_0815	-	1891.63	620.521	1038.45	392.281	706.407	514.282	611.984	2059.66	60.6059	145.487	176.941	130.106	116.652	2090.99	192.373	729.903	-2.70232	hypothetical protein
CJJ81176_0816	-	46.167	0	0	0	0	0	0	0	0	0	0	0	0	21.245	0	0	-3.25454	Mur ligase family protein
CJJ81176_0817	-	0	26.8495	39.3353	51.4023	65.8825	0	18.658	0	14.9184	0	23.2818	8.97281	19.2532	0	0	0	3.26602	hypothetical protein
CJJ81176_0818	-	0	0	0	0	0	0	0	0	0	0	0	0	0	0	0	0	0	prevent-host-death family protein
CJJ81176_0819	ddl	0	0	0	0	0	0	0	88.1023	0	32.1602	26.386	48.4532	0	18.8697	0	0	-1.96594	D-alanyl-alanine synthetase A
CJJ81176_0820	ruvA	7.28953	0	0	0	0	0	0	10.7442	0	0	0	0	0	3.81968	0	0	-3.12423	Holliday junction DNA helicase RuvA
CJJ81176_0821	-	117.847	0	0	0	0	0	26.1213	207.363	0	9.18864	12.4169	20.6375	0	234.302	0	0	-6.10289	hypothetical protein
CJJ81176_0822	mviN	0	0	0	0	0	0	0	0	0	0	0	0	0	0	0	0	0	integral membrane protein MviN
CJJ81176_0823	cysS	0	0	0	0	0	0	0	0	0	0	0	0	0	0	0	0	0	cysteinyl-tRNA synthetase
CJJ81176_0824	mrtA	0	0	0	0	0	0	0	0	0	0	0	0	0	0.640856	0	4.6909	0.0830583	ABC transporter, ATP-binding protein
CJJ81176_0825	pyrD	12.1492	0	0	0	0	0	0	116.037	0	0	0	0	0	131.275	0	0	-5.44233	dihydroorotate dehydrogenase 2
CJJ81176_0826	-	1148.1	131.264	515.292	43.2862	29.2811	0	52.2425	989.539	3.72959	63.5548	60.5326	35.8912	14.723	978.318	3.93746	16.8872	-5.27725	M16 family peptidase
CJJ81176_0827	dapA	0	0	0	0	0	0	0	0	0	0	0	0	0	0	0	0	0	dihydrodipicolinate synthase
CJJ81176_0828	-	0	0	0	0	0	0	0	0	0	0	0	0	0	0	0	0	0	7-alpha-hydroxysteroid dehydrogenase
CJJ81176_0829	-	506.622	101.431	59.0029	0	0	0	22.3897	841.269	22.3776	52.8347	61.3086	76.2688	32.8437	692.37	11.2499	0	-5.61783	three transmembrane domain
CJJ81176_0830	-	1725.19	214.796	121.939	221.842	84.1833	0	82.0954	2437.85	3202.79	383175	415.967	157.921	75.8803	1485.19	97.3114	66.6107	-3.18449	metallo-beta-lactamase family protein
CJJ81176_0831	nadE	0	0	0	0	0	0	0	0	0	0	0	0	0	0	0	0	0	NAD synthetase
CJJ81176_0832	lpxK	4.85969	0	0	0	0	0	0	6.44651	0	0	0	0	0	0	0	0	-2.29137	tetraacyldisaccharide 4'-kinase
CJJ81176_0833	thrC	0	0	0	0	0	0	0	0	0	0	0	0	0	0	0	0	0	threonine synthase
CJJ81176_0834	kdsB	0	0	0	0	0	0	0	0	0	0	0	0	0	0	0	0	0	3-deoxy-manno-octulosonate cytidylyltransferase
CJJ81176_0835	-	1850.33	677.203	1085.65	922.537	58.5623	342.855	361.966	2147.76	55.9439	192.196	149.003	391.214	99.6637	1995.99	244.122	467.213	-2.88464	hypothetical protein
CJJ81176_0836	-	810.353	220.762	39.3353	0	21.9608	557.139	175.386	964.827	27.0396	50.5375	66.741	19.7402	16.9881	938.892	17.9998	41.2799	-4.4853	amino acid-binding protein
CJJ81176_0837	fliP	2948.62	158.114	0	13.5269	32.9413	214.284	190.312	38304.1	361.771	2212.93	1829.17	5092.07	2081.61	3685.6	0	0	-6.43071	flagellar biosynthesis protein FliP
CJJ81176_0838	glmU	0	0	0	0	0	0	0	0	0	0	0	0	0	0	0	0	0	bifunctional N-acetylglucosamine-1-phosphate uridyltransferase/glucosamine-1-phosphate acetyltransferase
CJJ81176_0839	coaBC	0	0	0	0	0	0	0	0	0	0	0	0	0	0	0	0	0	bifunctional phosphopantothenoylcysteine decarboxylase/phosphopantothenate synthase
CJJ81176_0840	-	325.599	23.8662	0	0	0	0	0	611.344	0	33.6917	28.7142	26.9184	4.53017	511.806	34.8746	75.0543	-6.23644	membrane protein
CJJ81176_0841	uppS	0	0	0	0	0	0	0	0	0	0	0	0	0	0	0	0	0	undecaprenyl diphosphate synthase
CJJ81176_0842	pilD	875.959	122.314	869.31	0	54.9021	0	0	714.488	4.66199	43.6461	63.6368	49.3504	43.0366	868.802	19.1248	49.7235	-5.22913	type IV prepilin peptidase family
CJJ81176_0843	-	0	0	0	0	0	0	0	0	0	0	0	0	0	0	0	0	0	hypothetical protein
CJJ81176_0844	truA	444.661	35.7993	0	0	21.9608	0	0	1498.81	45.6875	74.2749	104.768	74.4743	41.9041	1558.06	0	77.8689	-6.19813	tRNA pseudouridine synthase A
CJJ81176_0845	ilvA	2433.49	438.541	102.272	13.5269	73.2028	171.427	223.897	4079.56	78.3215	313.945	325.168	258.417	177.809	4302.79	10.1249	82.5598	-4.80807	threonine dehydratase
CJJ81176_0846	-	681.571	86.515	23.6012	0	47.5818	0	0	1008.88	1866.66	68.1491	104.768	72.6797	27.181	1355.23	75.3742	84.4361	-4.85616	CoA-binding domain-containing protein
CJJ81176_0847	-	396.065	113.364	0	0	0	0	14.9264	214.884	3.72959	6.12576	8.53664	20.6375	9.06034	293.424	0	0	-6.15756	integral membrane protein, several transmembrane domain
CJJ81176_0848	trmA	1142.03	158.114	15.7341	0	0	214.284	55.9741	1784.61	51.2819	120.984	128.05	195.607	66.82	2086.04	28.1247	123.84	-5.14422	tRNA (uracil-5-)-methyltransferase
CJJ81176_0849	-	3019.08	680.187	200.61	183.966	801.571	0	511.23	6253.11	196.736	454.072	541.689	8493.66	1487.03	6996.71	285.747	494.42	-3.72799	Na+/H+ antiporter family protein
CJJ81176_0850	-	1626.78	334.127	102.272	0	453.858	557.139	399.282	3355.41	87.6455	193.727	244.458	209.066	174.411	3258.06	35.9996	124.778	-4.22081	short chain dehydrogenase/reductase family oxidoreductase
CJJ81176_0851	-	526.061	187.946	43.2688	0	40.2616	0	138.07	2060.73	74.5919	100.309	177.717	209.066	7949.31	1792.82	145.123	512.246	-3.70385	ankyrin repeat-containing protein
CJJ81176_0852	acnB	0	0	0	0	0	0	0	38.679	0	0	0	0	0	71.2965	0	0	-2.99256	bifunctional aconitate hydratase 2/2-methylisocitrate dehydratase
CJJ81176_0853	ogt	493.258	387.826	121.939	29.7592	29.2811	0	14.9264	722.009	9.32399	49.7718	62.0847	52.9396	28.3136	920.284	114.749	164.181	-3.97039	methylated-DNA--protein-cysteine S-methyltransferase
CJJ81176_0854	-	61.961	0	0	0	128.105	0	160.459	8.59534	0	0	3.88029	0	0	33.3772	3.93746	12.1963	-3.05512	hypothetical protein
CJJ81176_0855	metS	54.6715	0	0	0	18.3007	0	0	37.6046	0	0	0	0	0	52.7895	0	0	-5.25959	methionyl-tRNA synthetase
CJJ81176_0856	-	0	0	0	0	0	0	0	8.59534	0	0	0	0	0	17.3828	0	0	-1.90094	hypothetical protein
CJJ81176_0857	fbp	0	0	0	0	0	0	0	0	0	0	0	0	0	0	0	0	0	fructose-1,6-bisphosphatase
CJJ81176_0858	mobB	127.567	17.8996	0	0	0	0	0	587.707	16.7832	21.4402	34.1466	23.3293	14.723	315.054	3.93746	13.1345	-5.5333	molybdopterin-guanine dinucleotide biosynthesis protein MobB
CJJ81176_0859	-	589.237	0	0	0	0	0	0	1264.59	0	15.3144	20.9536	7.17824	0	1075.42	0	0	-8.8759	soluble lytic murein transglycosylase, putative
CJJ81176_0860	-	211.396	0	0	0	0	0	0	266.456	0	6.12576	0	0	0	384.164	6.18743	0	-7.55382	YGGT family protein,integral membrane proteins
CJJ81176_0861	gltX-1	0	0	0	0	21.9608	0	0	0	0	0	0	0	0	0	0	0	0.347777	glutamylglutaminyl-tRNA synthetase
CJJ81176_0862	-	899.042	360.976	66.87	0	501.439	0	130.606	1339.8	22.3776	145.487	81.4861	69.0906	16.9881	2201.93	55.6869	35.6508	-4.84707	Ser/Thr protein phosphatase family protein
CJJ81176_0863	psd	0	0	0	0	0	0	0	0	0	0	0	0	0	0	0	0	0	phosphatidylserine decarboxylase
CJJ81176_0864	flhB-2	132.426	0	0	0	0	0	0	340.59	3.72959	17.6116	25.6099	24.2266	12.458	251.728	2.24998	0	-6.08473	FlhB domain-containing protein
CJJ81176_0865	-	2601.15	671.237	129.806	292.182	14.6406	0	164.191	3018.04	67.1327	323.134	190.134	192.915	191.4	3561.23	48.937	187.636	-4.85512	hypothetical protein
CJJ81176_0866	-	2254.9	772.668	1577.35	167.734	259.87	0	205.238	3110.44	441.024	250.391	748.896	218.039	334.1	3882.39	241.872	395.912	-3.56413	major facilitator family protein
CJJ81176_0867	-	112.988	11.9331	0	0	0	0	0	136.451	6.52679	8.42292	10.8648	10.7674	28.3136	154.283	0	0	-5.32521	integral membrane protein
CJJ81176_0868	-	0	0	0	0	0	0	0	0	0	0	0	0	0	0	0	0	0	integral membrane protein
CJJ81176_0869	hemL	21.8686	17.8996	0	10.8215	18.3007	0	0	0	0	0	0	0	0	0	0	0	-1.1552	glutamate-1-semialdehyde aminotransferase
CJJ81176_0870	-	0	0	0	0	0	0	0	0	0	0	0	0	0	0	0	0	0	hypothetical protein
CJJ81176_0871	folD	0	0	0	0	0	0	0	0	0	0	0	0	0	0	0	0	0	bifunctional 5,10-methylene-tetrahydrofolate dehydrogenase/ 5,10-methylene-tetrahydrofolate cyclohydrolase
CJJ81176_0872	lepB	0	0	0	0	0	0	0	0	0	0	0	0	0	0	0	0	0	signal peptidase I
CJJ81176_0873	moeA	355.972	29.8327	271.413	119.037	0	0	0	888.544	12.1212	26.0345	38.0269	8.07553	20.3858	246.334	0	0	-5.72787	molybdopterin biosynthesis MoeA protein, putative
CJJ81176_0874	murA	31.588	0	0	0	0	0	0	13.9674	0	0	0	0	0	16.0538	0	0	-4.4508	UDP-N-acetylglucosamine 1-carboxyvinyltransferase
CJJ81176_0875	fspA1	291.581	0	0	0	0	0	0	1295.75	21.4452	65.0862	72.9495	91.5226	65.6874	1108	56.8119	175.44	-6.03378	flagellar secreted protein
CJJ81176_0876	-	1078.85	360.976	70.8035	0	380.655	171.427	48.5109	1510.63	42.8903	133.235	143.571	150.743	66.82	1471.11	114.186	328.363	-3.82881	integral membrane protein
CJJ81176_0877	pabA	360.832	125.298	19.6676	984.76	14.6406	0	29.8529	683.33	195.804	34.4574	53.548	31.4048	19.2532	606.15	30.3747	93.8179	-3.61039	para-aminobenzoate synthase glutamine amidotransferase, component II
CJJ81176_0878	pabB	2804.04	1408.11	169.142	32.4646	446.537	599.996	111.948	3512.27	97.9018	301.694	348.45	2755.55	210.653	3220.67	69.7492	249.556	-3.58033	para-aminobenzoate synthase glutamine amidotransferase, component I
CJJ81176_0879	-	77.755	0	0	0	0	0	0	368.525	0	0	4.65635	0	0	221.91	0	0	-7.19571	phage integrase family site specific recombinase
CJJ81176_0880	dsbA	493.258	65.632	0	489.675	0	0	33.5845	1050.78	27.972	59.7262	68.2931	59.2205	39.639	1001.39	0	62.858	-5.3514	thiol:disulfide interchange protein DsbA
CJJ81176_0881	dsbB	1843.04	277.445	0	0	358.694	0	89.5586	1912.46	91.3751	140.127	140.467	96.009	44.1691	1725.28	25.8747	104.138	-5.66306	putative disulfide oxidoreductase
CJJ81176_0882	astA	4830.53	1193.31	62.9365	408.513	58.5623	1071.42	384.356	7730.44	530.535	537.536	564.194	728.592	342.028	5922.91	74.8117	517.875	-4.08918	arylsulfate sulfotransferase, degenerate
CJJ81176_0883	-	1310.9	229.712	98.3382	0	54.9021	0	37.3161	1423.6	41.9579	117.921	331.377	130.106	49.8319	1541.21	0	30.9599	-5.52025	thiol:disulfide interchange protein DsbA, putative
CJJ81176_0884	-	937.92	122.314	35.4018	21.6431	51.242	171.427	33.5845	2830.02	70.8623	238.905	231.265	245.855	131.375	2046.64	64.1243	62.858	-4.21161	cytochrome c family protein, degenerate
CJJ81176_0885	-	1420.24	322.194	979.449	0	18.3007	0	186.58	2564.64	83.9159	175.35	180.046	154.332	131.375	2435.76	151.311	693.314	-4.57543	cytochrome C
CJJ81176_0886	-	7.28953	0	0	0	0	0	0	15.0419	0	0	0	0	0	12.5693	0	0	-3.52701	hypothetical protein
CJJ81176_0887	-	369.336	0	0	284.066	0	0	0	616.716	4.66199	36.7546	31.0423	15.2538	16.9881	636.922	19.1248	223.287	-5.76584	putative periplasmic protein
CJJ81176_0888	-	217.471	134.247	19.6676	0	0	0	0	1050.78	21.4452	48.2404	55.8762	71.7824	29.4461	1220.77	127.124	174.501	-4.95164	hypothetical protein
CJJ81176_0889	-	0	0	0	0	0	0	0	0	0	0	0	0	0	0	0	0	0	hypothetical protein
CJJ81176_0890	flhA	2907.31	29.8327	0	0	0	0	33.5845	30192.2	264.801	3284.94	3231.51	25697.2	1889.08	5896.25	0	0	-7.80849	flagellar biosynthesis protein FlhA
CJJ81176_0891	-	365.692	0	0	0	0	0	0	7870.11	55.9439	586.542	512.199	1568.45	425.836	1178.87	0	0	-7.14186	RrF2 family protein, putative
CJJ81176_0892	rpsO	0	0	0	0	0	0	0	0	0	0	0	0	0	0	0	0	0	30S ribosomal protein S15
CJJ81176_0893	ftsK	6.07461	0	0	0	0	0	0	0	0	3.06288	0	0	4.53017	0	2.24998	3.75272	-0.653607	cell division protein FtsK, putative
CJJ81176_0894	flgL	64.3909	0	0	0	0	0	0	120.335	0	3.8286	12.4169	108.571	0	60.5355	0	0	-5.37644	lagellar hook-associated protein FlgL
CJJ81176_0897	-	2844.13	456.441	114.072	3127.43	252.55	171.427	44.7793	4283.7	166.899	289.442	4758.01	315.843	224.243	4801.62	118.686	235.483	-3.59234	ABC transporter, ATP-binding protein
CJJ81176_0898	phosS	981.657	161.097	55.0694	0	0	0	167.922	2476.53	52.2143	196.79	238.25	219.834	83.8081	2182.87	75.3742	273.948	-5.21824	sensor histidine kinase
CJJ81176_0899	phosR	426.438	328.16	0	0	124.445	214.284	67.169	1130.29	20.5128	54.3661	57.4283	61.0151	44.1691	1227.22	26.9997	70.3634	-4.30794	DNA-binding response regulator
CJJ81176_0900	serA	796.989	56.6822	0	64.9293	0	0	48.5109	1415.01	30.7692	91.8864	81.4861	57.426	39.639	1804	0	0	-6.55277	D-3-phosphoglycerate dehydrogenase
CJJ81176_0901	-	274.572	0	0	0	0	0	0	780.027	4.66199	84.2292	98.5594	160.613	15.8556	773.992	0	0	-6.83972	putative periplasmic protein
CJJ81176_0902	rpsA	0	0	0	0	0	0	0	27.9349	0	0	0	5.38368	0	30.7794	0	0	-2.42918	30S ribosomal protein S1
CJJ81176_0903	ispH	0	0	0	0	0	0	0	0	0	0	0	0	0	0	0	0	0	4-hydroxy-3-methylbut-2-enyl diphosphate reductase
CJJ81176_0904	aroA	0	0	0	0	0	0	0	0	0	0	0	0	0	0	0	0	0	3-phosphoshikimate 1-carboxyvinyltransferase
CJJ81176_0905	pheT	13.3641	0	0	0	0	0	0	0	0	0	0	0	0	0	0	0	-1.77434	phenylalanyl-tRNA synthetase subunit beta
CJJ81176_0906	pheS	0	0	0	0	0	0	0	0	0	0	0	0	0	0	0	0	0	phenylalanyl-tRNA synthetase subunit alpha
CJJ81176_0907	-	1512.58	229.712	74.737	0	245.229	299.998	164.191	2030.65	44.7551	116.389	133.482	134.592	403.185	1967.29	42.187	64.7344	-4.29972	HIT family protein
CJJ81176_0908	thiJ	783.625	1011.33	51.1359	0	0	0	156.728	1109.87	40.0931	66.6177	84.5904	70.8852	75.8803	1149.59	33.1871	37.5272	-4.99808	4-methyl-5(B-hydroxyethyl)-thiazole monophosphate biosynthesis enzyme
CJJ81176_0909	-	126.352	11.9331	0	0	0	0	0	192.321	0	12.2515	7.76058	4.4864	5.66271	167.758	2.81247	4.6909	-5.73419	small membrane protein
CJJ81176_0910	-	957.358	214.796	70.8035	81.1616	21.9608	171.427	14.9264	1574.02	11.1888	77.3377	83.0383	82.5498	31.7112	1557.66	4.49995	12.1963	-4.89465	His/Glu/Gln/Arg/opine amino acid ABC transporter permease
CJJ81176_0911	-	318.31	29.8327	0	0	0	0	22.3897	572.665	286.246	9610.55	27.162	77.1661	22.6508	399.38	21.9373	136.974	-4.21822	amino acid ABC transporter, ATP-binding protein
CJJ81176_0912	-	1433.61	6488.62	10014.8	14990.5	15918	54042.5	9694.72	2046.77	0	238.905	221.177	706.16	28.3136	1923.7	2730.91	10149.2	-0.171022	amino acid carrier protein
CJJ81176_0913	-	397.279	80.5484	125.873	0	43.9217	0	48.5109	979.869	14.9184	82.6978	65.1889	58.3232	60.0247	823.406	0	3.75272	-5.07193	RNA methyltransferase
CJJ81176_0914	alr	64.3909	137.231	243.879	0	0	0	0	37.6046	0	3.06288	10.8648	5.38368	6.79525	52.9824	9.5624	6.56725	-3.18868	alanine racemase
CJJ81176_0915	-	0	0	0	0	0	0	0	0	0	0	0	0	0	0	0	0	0	affects flagellin glycosylation to alter bacterial motility
CJJ81176_0916	-	6706.37	1676.6	837.842	881.956	6884.73	5485.68	1970.29	3126.56	87.6455	328.494	462.531	622.713	1970.62	4207.67	7.87491	56.2908	-3.01265	hypothetical protein
CJJ81176_0917	-	0	0	0	0	0	0	0	12.893	0	0	0	0	0	8.30407	0	0	-1.95517	copper metallochaperone
CJJ81176_0918	-	0	0	0	0	0	0	0	0	0	0	0	0	0	0	0	0	0	hypothetical protein
CJJ81176_0919	-	71.6804	0	0	51.4023	0	0	0	69.8372	0	0	0	0	0	22.1103	0	0	-5.47558	SCO1/SenC family protein
CJJ81176_0920	cysK	0	0	0	0	0	0	0	0	0	0	0	0	0	3.60708	0	0	-0.339054	cysteine synthase A
CJJ81176_0921	ciaB	1327.91	319.21	51.1359	384.165	0	0	93.2902	3439.21	731.933	234.31	257.651	204.58	176.677	2673.53	211.498	535.7	-4.40196	invasion antigen B
CJJ81176_0922	-	511.482	62.6488	78.6706	0	0	0	0	378.195	7.45919	25.2688	31.0423	23.3293	10.1929	496.922	2.24998	66.6107	-5.67594	Acyl-coenzyme A (CoA) thioesterase
CJJ81176_0923	-	216.256	23.8662	0	0	0	0	0	398.609	13.986	16.8458	23.2818	17.9456	31.7112	536.985	2.24998	8.44361	-5.87833	small bacterial protein of unknown function and broad distribution
CJJ81176_0924	cstA	5315.28	501.19	165.208	0	362.354	1971.42	835.88	7457.53	2801.86	514.564	538.585	428.9	4864.27	8783.2	893.803	1001.04	-3.7665	carbon starvation protein A
CJJ81176_0925	prsA	0	0	0	0	0	0	0	0	0	0	0	0	0	0	0	0	0	ribose-phosphate pyrophosphokinase
CJJ81176_0926	peb1	492.043	13	0	0	43.9217	0	0	918.627	0	11	23	24	22.6508	1000.34	2.24998	0	-7.26605	amino acid ABC transporter, permease protein PEB1
CJJ81176_0927	peb1	569.798	15	15.7341	0	0	0	0	1217.32	0	4	18	17	14.723	1100.76	17	24.3927	-7.29154	amino acid ABC transporter, permease protein PEB1
CJJ81176_0928	peb1A	981.657	26	14	0	0	0	0	734.902	6	9	9	4	4.53017	880.637	8.9999	20.6399	-7.39757	bifunctional adhesin/ABC transporter aspartate/glutamate-binding protein
CJJ81176_0929	pebC	772.69	68.6153	125.873	124.448	662.486	171.427	138.07	1005.66	214.452	52.8347	54.3241	57.426	10.1929	984.023	503.432	100.385	-3.00375	amino acid ABC transporter, ATP-binding protein PEB1
CJJ81176_0930	cheR	1830.89	65.632	0	0	40.2616	214.284	0	2098.34	0	235.842	162.196	335.583	19.2532	1820.55	0	0	-7.2867	chemotaxis protein methyltransferase CheR
CJJ81176_0931	cheB	283.077	1342.47	287.148	67.6346	0	0	156.728	609.195	136.13	314.711	318.96	297.897	406.583	657.588	0	0	-3.17771	protein-glutamate methylesterase CheB
CJJ81176_0932	rpiB	0	0	0	0	0	0	0	0	0	0	0	0	0	0	0	0	0	ribose 5-phosphate isomerase B
CJJ81176_0934	apt	25.5134	0	0	0	0	0	0	172.981	4.66199	3.06288	0	0	0	122.842	0	0	-5.76667	adenine phosphoribosyltransferase
CJJ81176_0935	-	0	0	0	0	0	0	18.658	5.37209	0	0	0	0	0	0.80107	0	0	-0.827653	DedA family protein
CJJ81176_0936	-	0	0	0	0	0	0	0	25.786	0	0	0	0	0	22.9425	0	0	-2.52923	leucyl aminopeptidase
CJJ81176_0937	engD	40.0924	0	0	0	0	0	0	102.07	0	6.12576	0	0	0	106.248	0	0	-5.86606	GTP-dependent nucleic acid-binding protein EngD
CJJ81176_0938	argH	748.392	369.926	39.3353	424.746	36.6014	0	37.3161	1468.73	285.314	55.1319	153.66	401.982	206.123	1620.05	0	20.6399	-4.31573	argininosuccinate lyase
CJJ81176_0939	pckA	0	0	0	0	0	0	0	0	0	0	0	0	0	0	0	0	0	phosphoenolpyruvate carboxykinase
CJJ81176_0940	pycB	136.071	0	0	0	29.2811	0	0	725.232	1183.21	13.0172	27.162	21.5347	7.9278	538.398	0	0	-5.9121	pyruvate carboxylase subunit B
CJJ81176_0941	-	2546.48	331.144	1026.65	13.5269	47.5818	0	167.922	3352.18	79.2539	166.161	205.655	157.024	140.435	3463.36	197.435	365.89	-4.82431	sodium transporter, putative
CJJ81176_0942	-	77.755	0	0	0	0	0	0	260.009	0	0	0	43.9667	0	209.961	0	0	-6.7605	member of Neurotransmitter/sodium symporters (NSSs)
CJJ81176_0943	atpE	0	0	0	0	0	0	0	0	0	0	0	0	0	0	0	0	0	F0F1 ATP synthase subunit C
CJJ81176_0945	-	63.1759	14.9164	0	0	0	0	18.658	30.0837	0	0	0	0	0	83.2272	0	0	-5.0244	hypothetical protein
CJJ81176_0946	hicA3	127.567	0	0	0	0	0	0	74.1348	0	9.95436	9.3127	14.3565	16.9881	103.859	0	0	-5.51464	toxin HicA3,toxin-antitoxin system
CJJ81176_0947	hicB3	58.3163	80.5484	0	0	109.804	0	0	48.3488	0	0	3.10423	0	0	54.8414	0	10.32	-4.338	antitoxin HicB3,toxin-antitoxin system
CJJ81176_0948	-	25.5134	0	0	0	0	0	0	247.116	8.39159	13.0172	10.8648	10.7674	6.79525	307.866	17.9998	93.8179	-4.36496	hypothetical protein
CJJ81176_0949	-	2045.93	411.692	1416.07	232.663	560.002	1714.27	141.801	2852.58	77.3891	187.601	213.416	152.538	131.375	3116.33	128.249	494.42	-3.12824	hypothetical protein
CJJ81176_0950	-	809.138	113.364	23.6012	0	18.3007	214.284	44.7793	1500.96	22.3776	127.11	155.212	102.29	69.0851	1119.76	47.812	126.654	-4.44138	hypothetical protein
CJJ81176_0951	-	341.393	187.946	39.3353	0	131.765	171.427	22.3897	654.321	24.2424	40.5832	33.3705	52.9396	31.7112	777.647	22.4998	91.0034	-3.65991	hypothetical protein
CJJ81176_0952	-	1753.13	328.16	121.939	18.9377	124.445	0	82.0954	1818.99	33.5663	91.1207	118.737	99.5981	716.899	1639.29	246.935	700.82	-4.23911	hypothetical protein
CJJ81176_0953	-	264.853	41.7658	0	0	0	0	14.9264	811.186	6.52679	48.2404	52.772	86.1389	28.3136	695.468	44.9995	35.6508	-5.37005	hypothetical protein
CJJ81176_0954	-	922.126	125.298	527.093	156.912	14.6406	214.284	145.533	1653.53	38.2283	85.7607	111.752	79.858	50.9644	1438.42	11.8124	24.3927	-4.02867	hypothetical protein
CJJ81176_0955	aas	3780.84	865.15	645.099	3035.44	479.479	342.855	679.153	8331.04	248.018	547.49	620.071	2585.07	380.534	8117.62	542.244	1658.7	-2.99747	2-acyl-glycerophospho-ethanolamine acyltransferase
CJJ81176_0956	-	31.588	0	0	0	0	0	0	7.52093	0	0	0	0	0	11.9747	0	0	-4.07753	hypothetical protein
CJJ81176_0964	-	566.154	23.8662	0	0	65.8825	0	0	1712.62	58.7411	116.389	139.691	362.501	89.4708	1888.6	216.56	499.111	-5.23223	His/Glu/Gln/Arg/opine ABC transporter permease
CJJ81176_0965	-	6.07461	0	0	0	0	0	0	8.59534	0	3.8286	0	0	0	1.60214	0	0	-2.59503	permease, putative
CJJ81176_0966	secA	4.85969	0	0	0	0	0	0	0	0	0	0	0	0	1.60214	0	0	-1.38956	preprotein translocase subunit SecA
CJJ81176_0967	lolA	0	0	0	0	0	0	0	17.1907	0	0	0	0	0	0	0	0	-1.60966	outer-membrane lipoprotein carrier protein
CJJ81176_0968	-	919.696	1032.21	1392.47	1141.67	4329.95	2957.12	8720.77	1274.26	2491.37	75.8063	99.3355	55.6314	55.4946	1249.32	102.936	381.839	-0.984825	hypothetical protein
CJJ81176_0969	-	372.981	47.7324	19.6676	16.2323	0	0	26.1213	89.1767	0	0	0	0	0	100.638	0	0	-6.0188	helicase
CJJ81176_0970	-	801.848	167.063	0	0	8835.58	0	123.143	1485.92	0	47.4747	58.2044	37.6858	4.53017	1554.6	162.561	341.497	-5.33319	putative lipoprotein
CJJ81176_0971	-	0	0	0	0	0	0	0	0	0	0	0	0	0	0	0	0	0	carbon-nitrogen family hydrolase
CJJ81176_0972	-	535.781	62.6488	19.6676	0	307.452	0	100.753	1523.52	606.059	92.6521	101.664	97.8036	13.5905	1657.31	42.187	186.698	-4.41667	cation efflux family protein
CJJ81176_0973	-	0	11.9331	31.4682	16.2323	29.2811	0	22.3897	0	0	0	0	0	0	0	0	0	1.71455	peptidyl-arginine deiminase family protein
CJJ81176_0974	-	224.761	0	35.4018	0	0	0	0	324.474	3.72959	9.95436	16.2972	8.97281	5.66271	351.001	0	5.62908	-6.29125	Secreted protein involved in flagellar motility, interaction stutdy show that it interact with CJJ81176_0729, which is a chaperon for RpoN
CJJ81176_0975	-	2228.17	680.187	62.9365	18.9377	362.354	214.284	966.487	4855.29	401.864	834.635	590.58	2160.65	277.473	4836.6	297.559	257.999	-3.34873	Transmembrane methyl-accepting chemotaxis protein
CJJ81176_0976	purH	1762.85	68.6153	23.6012	132.564	0	471.425	235.091	5855.58	837.294	367.546	1011.2	483.634	80.4105	4309.73	0	0	-5.64423	bifunctional phosphoribosylaminoimidazolecarboxamide formyltransferase/IMP cyclohydrolase
CJJ81176_0977	-	92.3341	0	0	0	0	0	0	149.344	0	0	0	0	0	83.7978	18.5623	29.0836	-6.07982	DnaJ domain-containing protein
CJJ81176_0978	purL	1073.99	68.6153	0	0	0	257.141	119.411	1533.19	0	29.8631	28.7142	60.1178	0	1964.03	0	0	-7.56908	phosphoribosylformylglycinamidine synthase II
CJJ81176_0979	trmE	0	0	0	0	0	0	0	0	0	0	0	0	0	0	0	0	0	tRNA modification GTPase TrmE
CJJ81176_0980	-	97.1938	116.348	0	0	0	0	48.5109	127.856	16.7832	19.143	27.9381	5.38368	12.458	175.447	0	0	-4.41623	hypothetical protein
CJJ81176_0981	-	0	0	0	13.5269	0	0	0	0	0	0	0	0	0	0	0	0	0.296974	putative inner membrane protein translocase component YidC
CJJ81176_0982	-	0	0	0	0	0	0	0	0	0	0	0	0	0	0.961285	0	0	-0.149508	hypothetical protein
CJJ81176_0983	rnpA	0	0	0	0	25.621	0	0	0	0	0	0	3.58912	0	0	0	0	0.533285	ribonuclease P protein component
CJJ81176_0984	rpmH	0	0	0	0	0	0	0	0	0	0	0	0	0	0	0	0	0	50S ribosomal protein L34
CJJ81176_0985	-	519.987	164.08	881.11	0	47.5818	0	298.529	887.469	24.2424	61.2576	83.8143	106.776	54.362	1039.2	67.4993	17.8254	-4.02242	acetyltransferase
CJJ81176_0986	udg	188.313	17.8996	15.7341	0	0	0	0	514.646	0	9.18864	8.53664	17.0483	4.53017	465.919	15.1873	0	-6.35444	Uracil-DNA glycosylase
CJJ81176_0987	-	0	0	0	0	0	0	0	8.59534	0	0	0	0	0	7.06768	0	0	-1.71815	hypothetical protein
CJJ81176_0988	-	80.1848	0	0	0	0	0	0	320.177	0	13.0172	24.8339	9.87009	0	365.982	6.18743	32.8363	-5.91273	thioesterase family protein
CJJ81176_0990	-	0	0	0	0	0	0	0	0	0	0	0	0	0	0	0	0	0	putative periplasmic protein
CJJ81176_0991	-	0	0	0	0	0	0	0	0	0	0	0	0	0	0	0	0	0	putative periplasmic protein
CJJ81176_0992	-	0	0	0	0	0	0	0	0	0	0	0	0	0	0	0	0	0	putative periplasmic protein
CJJ81176_0993	-	0	0	0	0	0	0	0	0	0	0	0	0	0	0	0	0	0	putative periplasmic protein
CJJ81176_0995	-	755.681	41.7658	15.7341	0	0	0	74.6322	2026.35	40.0931	185.304	172.285	235.985	1014.76	1284.11	74.8117	7.50543	-5.3608	methyltransferase, putative
CJJ81176_0996	-	671.852	26.8495	0	0	0	0	0	5002.49	68.9975	656.222	561.866	1641.13	238.966	1159.52	0	0	-6.93506	hypothetical protein
CJJ81176_0997	-	47.382	0	0	0	0	0	0	65.5395	0	28.3316	24.0578	54.7341	0	49.5059	0	0	-4.60414	putative lipoprotein
CJJ81176_0998	-	1550.24	516.107	692.301	56.8131	54.9021	0	201.507	2456.12	43.8227	254.219	226.609	600.281	37.3739	2259.53	150.186	853.743	-3.97205	thermonuclease family protein
CJJ81176_0999	pepD	3422.44	1673.62	365.818	911.715	457.518	1499.99	1149.34	3783.03	539.859	275.659	318.96	250.341	252.557	3596.14	46.1245	357.446	-3.02783	aminoacyl-histidine dipeptidase
CJJ81176_1000	cjaB	1117.73	125.298	0	48.6969	0	0	485.109	2469.01	5.59439	105.669	100.112	110.366	53.2295	2234.42	226.123	167.934	-5.68641	CjaB protein
CJJ81176_1001	cjaA	779.98	217.779	0	384.165	204.968	0	115.68	901.437	4.66199	29.8631	21.7296	34.9939	438.294	768.75	14.6248	26.269	-4.64347	CjaA protein
CJJ81176_1002	jlpA	818.857	53.6989	0	0	113.464	0	29.8529	1326.91	21.4452	56.6633	60.5326	52.0423	24.9159	1234.93	87.7491	284.268	-5.50765	surface-exposed lipoprotein
CJJ81176_1003	-	867.454	346.06	86.5376	0	347.713	0	100.753	1112.02	17.7156	78.8692	58.2044	76.2688	75.8803	1034.13	104.624	209.214	-4.29173	hypothetical protein
CJJ81176_1004	hipO	1908.64	355.01	487.758	346.289	0	0	145.533	2875.14	129.603	260.345	214.192	223.423	217.448	2589.37	717.742	2610.95	-4.09603	hippurate hydrolase
CJJ81176_1005	-	1058.2	131.264	59.0029	0	505.1	0	41.0477	1940.4	520.278	151.613	151.331	148.051	122.315	1738.54	78.7491	144.48	-4.45429	hypothetical protein
CJJ81176_1006	-	963.433	217.779	90.4712	0	0	214.284	78.3638	432.99	0	12.2515	20.1775	25.1239	4.53017	566.329	5.62494	58.1671	-5.33185	hypothetical protein
CJJ81176_1007	-	53.4566	0	51.1359	0	0	0	0	9.66976	0	0	0	0	0	4.52971	0	0	-3.91613	hypothetical protein
CJJ81176_1008	-	648.768	143.197	59.0029	0	117.125	0	74.6322	743.497	8.39159	36.7546	47.3396	652.323	35.1088	774.206	12.3749	64.7344	-4.49117	hypothetical protein
CJJ81176_1009	-	44.9521	0	0	0	0	0	0	11.8186	0	0	0	0	0	30.5882	0	0	-4.73045	iron-sulfur cluster-binding domain-containing protein
CJJ81176_1010	hemN	0	0	0	0	0	0	0	0	0	0	0	0	0	0	0	0	0	coproporphyrinogen III oxidase
CJJ81176_1011	-	0	0	0	0	0	0	0	0	0	0	0	0	0	0	0	0	0	hypothetical protein
CJJ81176_1012	argF	18.2238	0	0	0	0	0	0	143.972	0	0	3.10423	0	0	73.321	0	13.1345	-5.2354	ornithine carbamoyltransferase
CJJ81176_1013	hemB	0	0	0	0	0	0	0	0	0	0	0	0	0	0	0	0	0	delta-aminolevulinic acid dehydratase
CJJ81176_1014	ribA	0	0	0	0	0	0	14.9264	0	0	0	0	0	0	0	0	0	0.307181	GTP cyclohydrolase II
CJJ81176_1015	gidB	451.951	319.21	39.3353	32.4646	40.2616	0	179.117	531.837	14.9184	38.286	68.2931	60.1178	18.1207	491.041	19.1248	60.0435	-3.74422	methyltransferase GidB
CJJ81176_1016	-	945.209	92.4815	66.87	151.502	0	257.141	29.8529	856.311	13.986	45.9432	76.8298	3742.56	31.7112	1133.65	314.997	728.027	-3.46393	hypothetical protein
CJJ81176_1017	-	3958.22	1020.28	499.558	308.414	69.5427	1028.56	768.711	4509.33	1439.62	5602.01	506.766	421.722	275.208	4986.35	194.06	561.031	-2.96061	hypothetical protein
CJJ81176_1018	-	649.983	38.7826	19.6676	0	0	0	18.658	617.79	3.72959	42.1146	52.772	51.145	48.6993	571.318	19.6873	3.75272	-5.80051	LysR family transcriptional regulator
CJJ81176_1019	rpoD	0	0	0	10.8215	14.6406	0	14.9264	0	0	0	0	0	0	0	0	0	0.886455	RNA polymerase sigma factor RpoD
CJJ81176_1020	sixA	790.914	143.197	66.87	205.609	369.674	214.284	48.5109	1067.97	51.2819	126.344	107.872	106.776	49.8319	1202.04	95.0615	207.338	-3.0395	phosphohistidine phosphatase SixA
CJJ81176_1021	-	2940.11	1682.57	275.347	359.816	560.002	1757.13	828.417	2482.98	52.2143	238.139	255.323	237.779	117.784	2936.44	1484.98	527.257	-2.74031	rhomboid family protein
CJJ81176_1022	-	0	0	0	0	0	0	0	0	0	0	0	0	0	0	0	0	0	Putative calcium-regulated periplasmic protein, [pdb:3bd7]
CJJ81176_1023	-	4.85969	0	0	0	0	0	0	11.8186	0	0	0	0	0	16.2275	0	0	-3.22454	cell division protein FtsH, putative
CJJ81176_1024	-	0	0	0	0	0	0	0	58.0186	3.72959	0	3.88029	0	0	19.4681	0	0	-2.58442	MiaB-like tRNA modifying enzyme
CJJ81176_1025	-	609.891	59.6655	232.078	13.5269	95.1637	299.998	59.7057	1498.81	23.31	518.393	136.586	197.402	44.1691	1159.53	25.3122	61.9198	-3.51528	mechanosensitive ion channel family protein
CJJ81176_1026	aroB	0	0	0	0	0	0	0	0	0	0	0	0	0	0	0	0	0	3-dehydroquinate synthase
CJJ81176_1027	-	3010.58	313.244	306.815	62.2239	109.804	471.425	111.948	3411.28	22.3776	148.55	138.914	225.217	22.6508	3928.24	603.556	157.614	-4.54051	TrkA domain-containing protein
CJJ81176_1028	tgt	151.865	0	0	0	0	0	29.8529	811.186	22.3776	62.7891	48.1156	32.3021	32.8437	584.931	12.9374	0	-5.78517	queuine tRNA-ribosyltransferase
CJJ81176_1029	-	652.413	110.381	35.4018	0	823.532	385.712	33.5845	1366.66	38.2283	58.9605	114.857	55.6314	80.4105	1318.18	60.1869	138.851	-3.86616	hypothetical protein
CJJ81176_1031	-	138.501	14.9164	0	0	0	0	0	445.883	0	14.5487	31.0423	6.28096	20.3858	178.425	0	0	-6.26941	membrane protein
CJJ81176_1032	-	184.668	14.9164	0	0	0	214.284	26.1213	103.144	3.72959	26.0345	19.4015	23.3293	15.8556	72.5795	0	6.56725	-3.97551	CcmF/CcyK/CcsA family cytochrome c biogenesis protein
CJJ81176_1033	livF	217.471	29.8327	0	0	0	0	14.9264	573.739	3.72959	37.5203	55.1001	2297.94	24.9159	432.267	0	0	-5.52757	high affinity branched-chain amino acid ABC transporter, ATP-binding protein
CJJ81176_1034	livG	80.1848	26.8495	0	0	0	0	0	428.693	0	22.9716	12.4169	34.9939	12.458	525.002	0	0	-5.98643	high affinity branched-chain amino acid ABC transporter, ATP-binding protein
CJJ81176_1035	livM	123.922	0	0	0	0	0	0	167.609	0	6.89148	6.20847	0	0	152.967	2.24998	3.75272	-6.42544	high affinity branched-chain amino acid ABC transporter, permease protein
CJJ81176_1036	livH	6.07461	0	0	0	0	0	0	0	0	0	0	0	0	0.640856	0	0	-1.41268	high affinity branched-chain amino acid ABC transporter, permease protein
CJJ81176_1037	livK	132.426	14.9164	0	0	0	0	0	171.907	0	6.89148	13.193	7.17824	0	72.3709	0	0	-6.00702	high affinity branched-chain amino acid ABC transporter, periplasmic amino acid-binding protein
CJJ81176_1038	livJ	160.37	26.8495	0	0	0	0	0	156.865	0	0	3.10423	0	0	104.906	0	0	-6.70267	high affinity branched-chain amino acid ABC transporter, periplasmic amino acid-binding protein
CJJ81176_1039	-	562.509	26.8495	15.7341	0	0	0	0	256.786	0	10.7201	10.8648	4.4864	0	427.073	2.81247	0	-7.07638	cytochrome c family protein
CJJ81176_1040	-	149.435	0	0	0	0	0	0	141.823	0	9.95436	12.4169	8.97281	4.53017	170.971	19.6873	96.6325	-5.39044	porin domain-containing protein
CJJ81176_1041	-	942.779	116.348	157.341	0	732.028	171.427	231.36	888.544	265.734	77.3377	58.9804	69.9879	47.5668	996.947	42.187	138.851	-3.43429	hypothetical protein
CJJ81176_1042	asd	0	0	0	0	0	0	0	5.37209	0	0	0	0	0	0.961285	3.37496	55.3526	-0.565904	aspartate-semialdehyde dehydrogenase
CJJ81176_1043	flgS	536.996	0	0	0	0	0	0	6960.08	91.3751	946.43	889.363	3535.29	663.67	1930.51	31.4997	0	-6.74483	sigma-54 dependent DNA-binding response regulator
CJJ81176_1044	flgQ	55.8864	0	0	0	0	0	0	159.014	0	38.286	37.2508	73.577	0	146.764	0	0	-5.32543	flagellar protein FlgQ
CJJ81176_1045	flgP	142.146	0	0	0	0	0	0	485.637	3.72959	117.155	107.096	208.169	21.5183	175.062	0	0	-5.72596	flagellar protein FlgP
CJJ81176_1046	gyrA	142.146	0	0	0	18.3007	0	0	66.6139	0	26.0345	7.76058	8.97281	0	204.662	5.06245	0	-5.4351	DNA gyrase subunit A
CJJ81176_1047	ctsW	611.106	98.4481	0	0	4666.68	428.569	26.1213	865.981	16.7832	73.5091	145.123	1491.28	52.0969	1284.84	192.373	349.003	-3.29127	transformation system protein
CJJ81176_1048	mapA	890.538	27	0	0	0	0	14.9264	933.669	3.72959	45.9432	15	26	16.9881	1043.22	0	17.8254	-7.26501	Outer membrane lipoprotein-sorting protein, LptD homolog?
CJJ81176_1049	lepA	496.903	0	0	0	0	0	0	731.679	7.45919	64.3205	66.741	36.7885	10.1929	729.862	0	0	-7.41955	GTP-binding protein LepA
CJJ81176_1050	cmeD	1042.4	1085.91	2647.26	159.618	4040.8	0	537.352	842.344	8.39159	19.9087	41.9072	29.6103	29.4461	686.196	96.1865	96.6325	-3.20441	hypothetical protein
CJJ81176_1051	-	291.581	65.632	0	703.4	43.9217	0	0	888.544	10.2564	95.715	50.4438	42.1722	16.9881	808.269	79.3116	465.337	-4.299	hypothetical protein
CJJ81176_1052	cmeF	3859.81	55304	72864.7	126360	73627.4	27814.1	62739.5	5119.6	10497.9	354.528	3880.29	10605	25083.5	4895.71	7118.36	31640.1	2.12295	AcrB/AcrD/AcrF family protein
CJJ81176_1053	fedC	624.47	0	0	21.6431	14.6406	0	0	1442.94	104.429	75.8063	86.1425	67.296	32.8437	1173.28	0	0	-6.88735	adenylosuccinate lyase
CJJ81176_1054	-	907.547	146.18	495.625	10.8215	0	0	0	983.092	15.8508	56.6633	43.4593	115.749	41.9041	817.443	0	14.0727	-5.90058	arginyl-tRNA-protein transferase
CJJ81176_1055	-	151.865	20.8829	0	0	18.3007	0	41.0477	153.642	5.59439	5.36004	3.88029	3.58912	6.79525	198.438	11.8124	34.7126	-4.56831	hypothetical protein
CJJ81176_1056	pycA	2753.01	1652.73	1227.26	89.2777	900.395	257.141	1350.84	4182.71	1344.52	382.86	351.554	247.649	18133.1	3853.28	4.49995	116.334	-2.92184	acetyl-CoA carboxylase subunit A
CJJ81176_1057	ftsW	0	0	0	0	0	0	0	0	0	0	0	0	0	0	0	0	0	cell cycle protein FtsW
CJJ81176_1058	murG	0	0	0	0	0	0	0	0	0	0	0	0	0	0	0	0	0	undecaprenyldiphospho-muramoylpentapeptide beta-N- acetylglucosaminyltransferase
CJJ81176_1059	-	353.542	47.7324	19.6676	0	18.3007	0	70.9006	358.856	5.59439	16.8458	120.289	8.07553	12.458	457.092	14.0623	24.3927	-4.70977	hypothetical protein
CJJ81176_1060	-	883.248	301.311	55.0694	13.5269	219.608	299.998	22.3897	2398.1	83.9159	140.893	173.061	107.674	125.712	2507.61	91.6865	192.327	-3.85397	putative transmembrane transport protein
CJJ81176_1061	-	2495.45	1590.09	440.555	37.8754	51.242	728.567	167.922	3081.43	81.1187	257.282	604.55	270.979	156.291	3073.45	100.124	910.972	-3.54017	putative transmembrane transport protein
CJJ81176_1062	-	1558.74	435.558	27.5347	24.3485	135.425	171.427	63.4373	3354.33	84.8483	284.848	761.313	11003.4	674.995	3302	202.498	850.929	-3.2612	hypothetical protein
CJJ81176_1063	-	1530.8	325.177	853.576	162.323	625.884	0	201.507	1737.33	49.4171	158.504	168.405	128.311	88.3383	1564.74	47.812	154.8	-3.79758	AraC family transcriptional regulator
CJJ81176_1064	-	0	0	0	0	0	0	0	0	0	0	0	0	0	0	0	0	0	thiamine-phosphate pyrophosphorylase, putative
CJJ81176_1065	thiH	6.07461	0	0	0	0	0	0	11.8186	0	0	0	0	0	17.3754	0	0	-3.36432	thiamine biosynthesis protein ThiH
CJJ81176_1066	thiG	0	0	0	0	0	0	0	0	0	0	0	0	0	0	0	0	0	thiazole synthase
CJJ81176_1067	thiF	0	0	0	0	0	0	0	6.44651	0	0	0	0	4.53017	3.28665	0	0	-1.24732	thiamine biosynthesis protein ThiF
CJJ81176_1068	thiS	0	0	0	0	0	0	0	0	0	0	0	0	0	0	0	0	0	thiamine biosynthesis protein ThiS
CJJ81176_1069	dapE	0	0	0	0	0	0	0	0	0	0	0	0	0	0	0	0	0	succinyl-diaminopimelate desuccinylase
CJJ81176_1070	lysE	1133.52	167.063	0	0	62.2224	0	82.0954	2031.72	32.6339	268.002	215.744	340.967	109.857	1816.46	59.0619	944.746	-5.06381	amino acid transporter LysE
CJJ81176_1071	ndpA	498.118	0	15.7341	0	0	0	0	760.688	12.1212	40.5832	34.9226	21.5347	10.1929	770.019	194.06	181.069	-6.1083	NAD-dependent deacetylase, sir2 homolog
CJJ81176_1072	mutS	61.961	29.8327	0	0	0	0	33.5845	780.027	8.39159	225.122	173.061	312.254	143.833	315.013	8.43741	18.7636	-3.76503	recombination and DNA strand exchange inhibitor protein
CJJ81176_1073	-	0	0	0	0	0	0	0	24.7116	0	0	0	0	0	23.6388	0	0	-2.51288	hypothetical protein
CJJ81176_1074	murC	19.4388	0	0	0	0	0	0	8.59534	0	0	0	0	0	11.2596	0	0	-3.82021	UDP-N-acetylmuramate--L-alanine ligase
CJJ81176_1075	-	7364.86	1273.86	2010.03	108.215	743.009	1628.56	414.209	6138.15	126.806	477.044	460.979	2140.91	201.593	7243.35	225.56	804.958	-3.67079	putative integral membrane protein
CJJ81176_1076	-	154.295	0	0	0	0	0	0	239.595	7.45919	10.7201	10.0888	11.6646	0	235.234	0	0	-6.55604	carbon-nitrogen family hydrolase
CJJ81176_1077	-	98.4087	11.9331	0	0	0	0	0	96.6976	0	4.59432	5.43241	0	0	138.265	0	0	-6.01878	exodeoxyribonuclease VII, small subunit, putative
CJJ81176_1078	guaB	4.85969	0	0	0	0	0	0	0	0	0	0	0	0	14.6303	0	0	-1.7875	inosine 5'-monophosphate dehydrogenase
CJJ81176_1079	gatA	12.1492	0	0	0	0	0	0	4.29767	0	0	0	0	0	3.52111	0	0	-2.97551	aspartyl/glutamyl-tRNA amidotransferase subunit A
CJJ81176_1080	ileS	0	0	0	0	0	0	33.5845	0	0	0	0	0	0	1.1215	0	4.6909	0.419272	isoleucyl-tRNA synthetase
CJJ81176_1081	cinA	1919.58	134.247	0	0	0	0	48.5109	2345.45	605.127	294.802	287.918	659.501	126.845	2955.43	32.0622	55.3526	-6.07075	competence/damage-inducible domain-containing protein
CJJ81176_1082	-	981.657	256.562	114.072	0	0	0	78.3638	1006.73	34.4987	96.4807	95.4552	85.2417	43.0366	1344.6	36.5621	39.4035	-5.25716	acetyltransferase
CJJ81176_1083	-	826.147	101.431	15.7341	313.825	113.464	0	41.0477	528.614	7.45919	50.5375	58.9804	38.5831	28.3136	661.006	9.5624	4.6909	-4.62298	nitroreducatase family protein, authentic frameshift
CJJ81176_1084	rdxA	1330.34	140.214	157.341	21.6431	146.406	0	33.5845	1428.98	60.6059	196.79	106.32	73.577	83.8081	1705	119.811	444.697	-4.32511	nitroreductase family protein
CJJ81176_1085	pgsA	0	0	0	0	0	0	0	0	0	0	0	0	0	0	0	0	0	CDP-diacylglycerol--glycerol-3-phosphate 3-phosphatidyltransferase
CJJ81176_1086	-	671.852	253.578	66.87	67.6346	14.6406	0	63.4373	443.735	0	22.9716	20.9536	22.432	7.9278	1346.41	5.06245	20.6399	-5.16941	membrane-associated zinc metalloprotease, PDZ domain
CJJ81176_1087	virK	845.586	95.4648	59.0029	0	0	0	22.3897	353.484	0	6.89148	3.88029	7.17824	0	631.026	7.87491	0	-6.98563	hypothetical protein
CJJ81176_1088	rpsF	0	0	0	0	0	0	0	0	0	0	0	0	0	0	0	0	0	30S ribosomal protein S6
CJJ81176_1089	ssb	0	0	0	0	0	0	0	0	0	0	0	0	0	0	0	0	0	single-stranded DNA-binding protein
CJJ81176_1090	rpsR	0	0	0	0	0	0	0	4.29767	0	0	0	0	0	1.28171	0	0	-1.10823	30S ribosomal protein S18
CJJ81176_1091	lon	54.6715	0	0	0	0	0	0	32.2325	0	0	3.10423	0	0	22.3569	9.5624	307.723	-4.26533	ATP-dependent protease La
CJJ81176_1092	comL	0	0	0	0	0	0	0	17.1907	0	0	0	0	0	6.00543	0	0	-2.04174	DNA uptake lipoprotein
CJJ81176_1093	fliW	55.8864	0	0	0	0	0	0	44.0511	0	0	0	0	0	43.408	0	0	-5.64562	flagellar assembly protein FliW
CJJ81176_1094	proC	1287.82	316.227	3685.72	0	0	385.712	18.658	2204.71	33.5663	81.1663	90.0228	86.1389	67.9525	2262.53	0	66.6107	-5.39641	pyrroline-5-carboxylate reductase
CJJ81176_1095	ctsT	578.303	89.4982	0	0	0	0	0	401.832	0	15.3144	18.6254	24.2266	12.458	460.233	84.3741	144.48	-6.0929	transformation system protein
CJJ81176_1096	-	1095.86	322.194	149.474	13.5269	65.8825	471.425	212.702	2289.58	307.692	216.699	173.837	160.613	154.026	1893.84	33.1871	214.843	-3.47022	hypothetical protein
CJJ81176_1097	-	1454.26	399.759	188.809	0	201.308	514.282	638.105	2082.22	194.871	173.053	219.625	194.71	140.435	2399.65	172.686	405.293	-3.43949	hypothetical protein
CJJ81176_1098	hemD	53.4566	20.8829	0	0	139.085	5228.54	23132.2	6.44651	0	0	5.43241	3.58912	0	34.5195	0	0	-1.23619	uroporphyrinogen-III synthase
CJJ81176_1099	thiE	19.4388	0	0	0	0	0	0	0	0	0	0	0	0	8.81144	0	0	-2.51603	thiamine-phosphate pyrophosphorylase
CJJ81176_1100	thiD	0	0	0	0	0	0	0	0	0	0	0	0	0	0	0	0	0	phosphomethylpyrimidine kinase
CJJ81176_1101	-	383.915	176.013	0	32.4646	0	0	97.0218	378.195	7.45919	38.286	33.3705	22.432	5.66271	383.338	5.06245	15.949	-4.99542	endonuclease III, putative
CJJ81176_1102	-	355.972	110.381	47.2023	0	0	0	55.9741	727.381	21.4452	996.202	32.5945	1005.85	13.5905	640.234	17.9998	53.4762	-4.26687	hypothetical protein
CJJ81176_1103	mfd	3598.6	519.09	833.908	909.01	131.765	0	93.2902	5838.39	37.2959	201.384	144.347	716.03	14.723	5085.48	170.998	480.348	-5.07644	transcription-repair coupling factor
CJJ81176_1104	ccmA	149.435	0	0	0	0	0	0	345.963	141.725	5.36004	7.76058	0	0	206.706	23.6247	63.7962	-5.95315	cytoskeletal protein involved in cell shape determination
CJJ81176_1105	-	1988.83	465.391	121.939	0	150.066	257.141	160.459	2594.72	40258.2	12673.4	18839.6	76850.3	178500	2312.32	2654.41	4863.52	-0.460923	M24/M37 family peptidase
CJJ81176_1106	folC	26.7283	0	0	0	0	0	0	0	0	0	0	0	0	0	0	0	-2.21229	folC bifunctional protein
CJJ81176_1107	-	747.177	1196.29	1451.47	689.873	95.1637	0	847.075	1461.21	13.0536	56.6633	72.1734	48.4532	28.3136	1407.62	24.1872	109.767	-3.57634	hypothetical protein
CJJ81176_1108	LptE	0	0	0	0	0	0	0	0	0	0	0	0	0	0	0	0	0	putative lipoprotein
CJJ81176_1109	leuS	0	0	0	0	0	0	0	0	0	0	0	0	0	1.76236	0	0	-0.225523	leucyl-tRNA synthetase
CJJ81176_1110	secF	0	0	0	0	0	0	0	16.1163	0	0	0	0	0	34.4707	0	0	-2.36797	preprotein translocase subunit SecF
CJJ81176_1111	secD	54.6715	0	0	0	0	0	0	17.1907	0	0	0	0	0	27.1232	0	0	-5.02663	preprotein translocase subunit SecD
CJJ81176_1112	yajC	0	0	0	0	0	0	0	0	0	0	0	0	0	0	0	0	0	preprotein translocase subunit YajC
CJJ81176_1113	cutE	778.765	68.6153	0	0	0	0	41.0477	781.102	3.72959	47.4747	21.7296	17.9456	12.458	820.94	52.8744	143.541	-6.17535	apolipoprotein N-acyltransferase
CJJ81176_1114	metK	7.28953	0	0	0	0	0	0	0	0	0	0	0	0	1.60214	0	0	-1.62055	S-adenosylmethionine synthetase
CJJ81176_1115	sstT	1393.52	480.307	275.347	21.6431	0	0	141.801	3612.19	14.9184	68.9148	63.6368	87.9335	16.9881	3770.93	16.3123	77.8689	-6.12751	serine/threonine transporter SstT
CJJ81176_1116	pyrB	81.3998	0	0	0	0	0	0	1271.04	0	19.143	17.0733	12.5619	0	1471.51	0	0	-7.57928	aspartate carbamoyltransferase catalytic subunit
CJJ81176_1117	pepF	750.822	32.816	0	0	0	0	0	1392.45	0	22.9716	23.2818	16.1511	9.06034	1171.56	7.87491	42.2181	-7.66614	oligoendopeptidase F
CJJ81176_1118	-	212.611	11.9331	0	0	0	0	0	116.037	0	3.06288	3.88029	0	0	103.091	0	0	-6.62986	SsrA peptide-binding protein
CJJ81176_1119	uvrD	675.497	14.9164	0	0	0	0	0	1364.51	0	19.9087	4.65635	13.4592	5.66271	1152.89	0	7.50543	-8.32889	ATP-dependent DNA helicase UvrD
CJJ81176_1120	truB	1054.55	328.16	908.645	543.783	453.858	0	48.5109	1867.34	213.519	78.8692	117.185	122.927	64.5549	1636.67	183.936	227.039	-3.45489	tRNA pseudouridine synthase B
CJJ81176_1121	csrA	0	0	0	0	0	0	0	0	0	0	0	0	0	0	0	0	0	carbon storage regulator
CJJ81176_1122	ispE	0	0	0	0	0	0	0	0	0	0	0	0	0	0	0	0	0	4-diphosphocytidyl-2-C-methyl-D-erythritol kinase
CJJ81176_1123	smpB	0	0	0	0	0	0	0	0	0	0	0	0	0	0	0	0	0	SsrA-binding protein
CJJ81176_1124	-	46.167	0	0	0	0	0	0	68.7627	0	3.06288	0	0	0	27.8356	0	0	-5.51209	thioredoxin domain-containing protein
CJJ81176_1125	clpS	65.6058	0	0	0	0	0	0	85.9534	0	0	3.88029	0	0	77.5402	0	0	-6.06616	ATP-dependent Clp protease adaptor protein
CJJ81176_1126	clpA	1033.9	250.595	78.6706	0	0	0	74.6322	1511.71	74.5919	43.6461	49.6677	40.3776	1024.95	1018.57	3.93746	3.75272	-5.77325	ATP-dependent Clp protease, ATP-binding subunit ClpA
CJJ81176_1127	aat	507.837	11.9331	0	0	0	0	89.5586	687.627	4.66199	14.5487	23.2818	26.0211	1325.07	737.573	5.06245	7.50543	-6.00528	leucyl/phenylalanyl-tRNA--protein transferase
CJJ81176_1128	cetZ	2461.43	2735.66	1203.66	749.392	16869.6	3642.83	597.057	3024.49	83.9159	187.601	259.204	305.973	182.339	3447.96	3282.71	5828.91	-1.58852	methyl-accepting chemotaxis protein
CJJ81176_1129	-	3245.06	1590.09	196.676	1590.77	69.5427	857.137	298.529	3105.07	527.738	218.996	235.146	259.314	520.969	3508.67	429.745	382.777	-3.03355	MarC family integral membrane protein
CJJ81176_1130	msrB	307.375	23.8662	15.7341	0	0	214.284	0	336.293	4.66199	23.7373	17.8493	17.9456	14.723	234.555	6.18743	47.8471	-4.83606	methionine sulfoxide reductase B
CJJ81176_1131	-	1272.02	641.404	94.4047	181.261	468.498	214.284	130.606	1263.52	76.4567	120.984	90.0228	96.9063	54.362	1190.18	71.4367	264.567	-3.1088	hypothetical protein
CJJ81176_1132	pssA	21.8686	0	0	0	0	0	0	24.7116	0	3.06288	0	0	0	20.6298	0	0	-4.41238	CDP-diacylglycerol--serine O-phosphatidyltransferase
CJJ81176_1133	-	388.775	0	0	0	0	0	0	455.553	0	32.1602	25.6099	42.1722	9.06034	482.756	2.24998	4.6909	-6.99165	phosphatidylserine decarboxylase-related protein
CJJ81176_1134	ftsH	54.6715	0	0	0	0	0	0	0	0	0	0	0	0	2.243	0	0	-2.93753	cell division protein FtsH
CJJ81176_1135	prmA	315.88	56.6822	0	0	0	0	0	733.827	0	29.8631	22.5057	19.7402	12.458	740.724	2.24998	12.1963	-6.74019	ribosomal protein L11 methyltransferase
CJJ81176_1136	cheY	4	0	0	0	0	0	0	10.7442	0	0	0	0	0	4.73365	0	0	-1.75448	chemotaxis protein CheY
CJJ81176_1137	pglG	2212.37	396.776	86.5376	113.626	172.027	214.284	108.217	3865.76	110.955	265.705	1881.94	279.054	12805.7	3436.71	273.935	1187.73	-3.07921	general glycosylation pathway protein
CJJ81176_1138	pglF	555.219	23.8662	0	0	0	0	0	380.344	0	13.0172	11.6409	10.7674	10.1929	398.406	0	0	-7.36375	general glycosylation pathway protein
CJJ81176_1139	pglE	733.813	539.973	228.145	13.5269	413.596	428.569	358.234	50.4976	0	7.6572	5.43241	9.87009	0	309.045	0	17.8254	-3.22498	general glycosylation pathway protein
CJJ81176_1140	pglD	8.50445	0	0	0	0	0	0	0	0	0	0	0	0	10.3022	0	0	-2.03759	general glycosylation pathway protein
CJJ81176_1141	pglC	0	0	0	0	0	0	0	0	0	0	0	0	0	0	0	0	0	general glycosylation pathway protein
CJJ81176_1142	pglA	121.492	0	0	0	0	0	0	51.5721	0	0	0	0	0	54.5122	0	0	-6.29153	general glycosylation pathway protein
CJJ81176_1143	pglB	65.6058	178.996	1152.52	0	0	0	108.217	12.893	0	0	16.2972	0	12.458	19.9694	0	0	-2.4469	general glycosylation pathway protein
CJJ81176_1144	pglJ	34.0178	0	0	0	0	0	0	18.2651	0	0	0	0	0	13.3874	0	0	-4.60101	general glycosylation pathway protein
CJJ81176_1145	pglI	1061.84	0	0	0	0	0	0	1218.39	0	90.355	72.1734	77.1661	6.79525	1002.62	2.81247	5.62908	-8.06975	general glycosylation pathway protein
CJJ81176_1146	pglH	53.4566	0	0	0	0	0	0	39.7535	0	0	0	0	0	50.2635	0	0	-5.59278	general glycosylation pathway protein
CJJ81176_1147	wlaB	13.3641	0	0	0	0	0	33.5845	4.29767	0	0	0	0	0	4.40815	0	0	-2.68088	ABC transporter, permease/ATP-binding protein
CJJ81176_1148	galE	0	0	0	0	0	0	0	0	0	0	0	0	0	0.640856	0	0	-0.109915	UDP-glucose 4-epimerase
CJJ81176_1149	wlaX	1246.51	337.11	98.3382	200.199	208.628	257.141	126.875	1566.5	30.7692	62.7891	62.8607	65.5015	114.387	1127.13	87.7491	437.192	-3.42423	polysaccharide biosynthesis protein
CJJ81176_1150	waaC	0	0	0	0	0	0	0	0	0	0	0	0	0	0	0	0	0	lipopolysaccharide heptosyltransferase I
CJJ81176_1151	waaM	12.1492	0	0	0	0	0	0	0	0	0	0	0	0	0	0	0	-1.71549	lipid A biosynthesis lauroyl acyltransferase
CJJ81176_1152	-	1689.96	86.515	0	0	80.5231	0	0	1421.45	0	67.3834	46.5635	34.9939	0	2140.66	11.8124	34.7126	-7.72047	lipooligosaccharide biosynthesis glycosyltransferase, putative
CJJ81176_1153	-	2536.76	710.019	157.341	146.091	1328.63	685.71	1742.66	3136.23	102.564	253.453	9508.27	432.489	756.538	3137.56	572.619	1214.94	-2.22901	galactosyltransferase
CJJ81176_1154	-	1856.4	289.378	145.541	51.4023	128.105	0	100.753	1454.76	37.2959	109.498	142.019	23841.6	330.702	1863.59	173.248	359.323	-3.58396	beta-1,4-N-acetylgalactosaminyltransferase
CJJ81176_1155	-	2991.14	805.484	247.812	1168.73	673.466	514.282	559.741	1647.08	44.7551	164.63	162.972	125.619	212.918	1829.75	80.4366	248.617	-3.05887	beta-1,3-galactosyltransferase
CJJ81176_1156	-	3094.41	695.103	310.749	48.6969	457.518	1328.56	544.815	3995.76	2424.24	301.694	373.284	305.973	1032.88	3403.73	273.935	504.74	-2.90756	beta-1,3-galactosyltransferase
CJJ81176_1157	-	4760.06	1011.33	3064.22	64.9293	955.297	1757.13	485.109	4137.58	96.037	413.489	322.84	351.734	175.544	5186.23	305.997	279.577	-3.45298	alpha-2,3-sialyltransferase
CJJ81176_1158	-	5422.2	960.615	346.151	219.136	618.564	857.137	757.517	6285.34	86.7131	569.696	451.666	642.453	4183.61	6900.02	560.244	1329.4	-3.30787	sialic acid synthase
CJJ81176_1159	-	5255.75	2016.69	3095.69	1393.27	955.297	1628.56	723.932	6070.46	935.196	584.245	1161.76	588.616	400.92	7685.38	871.303	1586.46	-2.47838	UDP-N-acetylglucosamine 2-epimerase
CJJ81176_1160	-	1905	360.976	114.072	0	201.308	171.427	156.728	3486.49	430.768	290.974	272.397	267.39	204.99	4289.9	188.998	349.003	-4.13846	beta-1,4-N-acetylgalactosaminyltransferase
CJJ81176_1161	-	393.635	0	0	0	0	0	0	489.935	0	21.4402	14.7451	17.0483	0	596.748	0	0	-7.86549	CMP-Neu5Ac synthetase
CJJ81176_1162	-	1258.66	357.993	82.6041	59.5185	424.576	214.284	253.749	2352.98	124.009	149.315	187.806	131.003	101.929	2622.01	229.498	296.465	-3.36068	acetyltransferase
CJJ81176_1163	waaV	771.475	143.197	0	48.6969	0	814.28	455.256	921.851	21.4452	61.2576	72.1734	58.3232	31.7112	1061.95	53.9994	192.327	-4.20504	lipooligosaccharide biosynthesis glycosyltransferase
CJJ81176_1164	waaF	0	0	0	0	0	0	0	0	0	0	0	0	0	0	0	0	0	ADP-heptose--LPS heptosyltransferase II
CJJ81176_1165	-	5046.79	420.642	98.3382	56.8131	91.5035	171.427	335.845	4429.83	117.482	358.357	282.485	341.864	89.4708	5467.45	148.498	171.687	-4.81098	LPS glycosyltransferase subfamily protein
CJJ81176_1166	gmhA-1	2304.71	322.194	200.61	0	483.139	642.853	421.672	2794.56	1561.77	311.648	204.879	546.444	129.11	2701.22	199.685	488.791	-3.44743	phosphoheptose isomerase
CJJ81176_1167	hldE	0	0	0	0	14.6406	0	0	0	0	0	0	0	0	1.28171	0	0	0.122076	D,D-heptose 1-phosphate adenosyltransferase/7-phosphate kinase
CJJ81176_1168	waaD	0	0	0	0	0	0	0	0	0	0	0	0	0	0	0	0	0	ADP-L-glycero-D-mannoheptose-6-epimerase
CJJ81176_1169	gmhB	735.028	128.281	27.5347	0	0	0	0	464.149	4.66199	53.6004	45.0114	43.9667	33.9763	516.04	37.6871	275.825	-5.3713	D,D-heptose 1,7-bisphosphate phosphatase
CJJ81176_1170	cyf	0	0	0	0	0	0	0	0	0	0	0	0	0	0	0	0	0	cytochrome c553
CJJ81176_1171	-	82.6147	0	0	0	0	0	0	33.307	0	0	0	0	4.53017	11.3749	0	7.50543	-5.03994	cytochrome oxidase maturation protein, cbb3-type, putative
CJJ81176_1172	-	55.8864	0	0	10.8215	0	0	0	29.0093	0	4.59432	0	0	0	41.8902	0	0	-4.94728	heavy metal translocating P-type ATPase
CJJ81176_1173	rho	0	0	0	0	0	0	0	0	0	0	0	0	0	0	0	0	0	transcription termination factor Rho
CJJ81176_1174	dnaX	0	0	0	0	29.2811	0	0	0	0	0	0	0	0	0	0	0	0.378488	DNA polymerase III subunits gamma and tau
CJJ81176_1176	-	3498.98	686.153	251.746	32.4646	409.936	557.139	3018.87	5201.26	84.8483	327.728	363.971	2252.17	198.195	4624.07	809.429	254.247	-3.47274	copper-translocating P-type ATPase
CJJ81176_1177	-	132.426	20.8829	0	0	0	0	0	223.479	3.72959	5.36004	19.4015	0	5.66271	236.314	49.4995	63.7962	-5.3129	Copper-transporting ATPase PACS
CJJ81176_1178	czcD	657.273	62.6488	0	0	0	0	126.875	1240.95	26.1072	13.783	39.579	34.9939	14.723	716.381	281.247	30.0217	-5.9477	Cobalt-zinc-cadmium resistance protein CzcD
CJJ81176_1179	-	1604.91	1945.1	751.304	1704.39	1226.15	471.425	123.143	2081.15	57.8087	167.693	157.54	121.133	138.17	1797.99	148.498	155.738	-2.6283	hypothetical protein
CJJ81176_1180	-	1834.53	632.454	259.613	94.6885	128.105	1071.42	686.616	2457.19	114.685	185.304	947.567	201.888	24577.3	2120.81	642.368	372.457	-2.2034	hypothetical protein
CJJ81176_1181	-	4153.82	1193.31	2124.11	21.6431	109.804	985.708	488.841	7114.8	625.639	573.524	698.453	9119.06	453.017	6121.14	701.992	1590.21	-3.06414	hypothetical protein
CJJ81176_1182	ldh	2224.52	877.083	1121.06	706.106	47.5818	685.71	802.296	2238.01	5310.01	156.207	159.092	134.592	109.857	1840.84	17.4373	107.891	-2.93569	L-lactate dehydrogenase
CJJ81176_1183	-	2488.16	1085.91	157.341	265.128	25.621	385.712	305.992	3803.44	120.279	302.459	287.918	383.139	244.629	2964.23	127.686	304.908	-3.69621	DedA family protein
CJJ81176_1184	-	176.164	0	0	0	0	0	0	220.256	0	13.0172	13.193	17.9456	0	285.898	0	18.7636	-6.45427	putative periplasmic protein
CJJ81176_1185	-	4738.2	250.595	39.3353	0	150.066	385.712	111.948	7665.97	157.575	392.049	294.126	235.088	274.075	5708.91	538.869	545.082	-5.26858	50 kDa outer membrane protein precursor
CJJ81176_1186	ppiB	945.209	205.846	82.6041	10.8215	36.6014	0	93.2902	1579.39	51.2819	120.984	109.424	80.7553	2553.88	1118.71	0	19.7018	-4.75397	peptidyl-prolyl cis-trans isomerase B
CJJ81176_1187	-	849.23	38.7826	0	10.8215	84.1833	0	0	1358.06	9.32399	35.9889	99.3355	22.432	0	1005.03	0	20.6399	-6.99074	hypothetical protein
CJJ81176_1188	-	662.132	146.18	566.428	0	0	0	14.9264	751.018	6.52679	43.6461	56.6523	65.5015	44.1691	729.009	48.3745	61.9198	-5.02284	SMR family multidrug efflux pump
CJJ81176_1189	-	296.441	0	15.7341	0	0	0	0	483.488	9.32399	10.7201	16.2972	14.3565	9.06034	456.394	0	11.2582	-6.58399	SMR family multidrug efflux pump
CJJ81176_1190	argS	6.07461	0	0	0	0	0	0	0	0	0	0	0	0	5.57337	0	0	-1.72071	arginyl-tRNA synthetase
CJJ81176_1191	-	0	0	0	0	0	0	0	0	0	0	0	0	0	0	0	0	0	twin arginine-targeting protein translocase
CJJ81176_1192	gmk	0	0	0	0	0	0	0	0	0	0	0	0	0	0	0	0	0	guanylate kinase
CJJ81176_1193	chePep	99.6236	0	0	0	0	0	0	271.828	0	3.06288	12.4169	7.17824	0	221.469	0	0	-6.70545	a new family of chemotaxis regulators unique to the Epsilonproteobacteria
CJJ81176_1194	fliR	1165.11	29.8327	0	0	0	0	18.658	18059.9	188.344	1256.55	1144.69	3411.46	1174.45	2182.71	0	0	-7.29313	flagellar biosynthesis protein FliR
CJJ81176_1195	-	65.6058	0	0	0	0	0	0	58.0186	0	0	0	6.28096	6.79525	21.3116	0	0	-5.29951	ABC transporter, ATP-binding protein
CJJ81176_1196	tsf	0	0	0	0	0	0	0	0	0	0	0	0	0	0	0	0	0	elongation factor Ts
CJJ81176_1197	rpsB	4.85969	0	0	0	0	0	0	0	0	0	0	0	0	1.1215	0	0	-1.34424	30S ribosomal protein S2
CJJ81176_1198	-	3305.8	874.1	2198.84	308.414	109.804	1414.28	253.749	5361.35	201.398	473.981	473.396	1010.34	402.052	6541.69	743.617	616.384	-3.08849	cyclopropane-fatty-acyl-phospholipid synthase, putative
CJJ81176_1199	petC	31.588	11.9331	0	0	0	0	0	0	0	0	0	0	0	21.8141	0	0	-2.72987	ubiquinol--cytochrome c reductase, cytochrome c1 subunit
CJJ81176_1200	petB	0	0	0	0	0	0	0	0	0	0	0	0	0	0	0	0	0	ubiquinol--cytochrome c reductase, cytochrome b subunit
CJJ81176_1201	petA	0	0	0	0	0	0	0	0	0	0	0	0	0	0	0	0	0	ubiquinol--cytochrome c reductase, iron-sulfur subunit
CJJ81176_1202	arsB	936.705	232.695	62.9365	0	62.2224	0	63.4373	1812.54	49.4171	108.732	149.779	128.311	90.6034	2122.57	68.6243	211.09	-4.81186	arsenical pump membrane protein
CJJ81176_1203	gidA	43.7372	0	0	0	0	0	0	30.0837	0	0	0	0	0	37.2474	12.3749	162.305	-4.39327	tRNA uridine 5-carboxymethylaminomethyl modification enzyme GidA
CJJ81176_1204	cetB	36.4477	0	0	0	0	0	0	160.088	0	0	3.10423	7.17824	0	92.3554	48606.8	200.77	-4.06264	methyl-accepting chemotaxis protein
CJJ81176_1205	cetA	110.558	0	0	0	0	0	0	214.884	0	3.06288	3.10423	21.5347	0	294.852	2093.6	337.745	-5.23136	methyl-accepting chemotaxis protein
CJJ81176_1206	-	2152.84	718.969	236.012	622.239	1486.02	728.567	466.451	1262.44	61.5383	97.2465	115.633	111.263	113.254	1662.11	79.3116	46.909	-2.98168	methyl-accepting chemotaxis protein
CJJ81176_1207	dctA	5331.08	2043.54	7218.03	35.17	1434.78	1157.14	488.841	5479.53	1231.7	340.746	405.102	413.646	505.114	6663.5	407.808	841.547	-3.05936	C4-dicarboxylate transport protein
CJJ81176_1208	-	3799.06	1291.76	275.347	267.833	58.5623	2699.98	436.598	3338.22	246.153	453.306	474.172	486.326	249.159	4219.77	398.246	913.787	-3.10267	hypothetical protein
CJJ81176_1209	-	2342.37	1706.43	208.477	695.284	18.3007	428.569	593.326	3812.03	3762.23	273.362	322.064	540.163	203.858	3884.04	440.433	526.319	-2.88251	phosphate transporter family protein
CJJ81176_1210	pyrC2	263.638	29.8327	15.7341	10.8215	0	0	14.9264	1393.52	0	60.4919	34.1466	41.2749	11.3254	1198.41	0	5.62908	-6.27474	dihydroorotase
CJJ81176_1211	gpsA	0	0	0	0	0	0	0	0	0	0	0	0	0	4.44934	0	0	-0.37632	NAD(P)H-dependent glycerol-3-phosphate dehydrogenase
CJJ81176_1212	gatB	40.0924	0	0	0	0	0	0	0	0	0	0	0	0	30.3949	0	0	-3.23921	aspartyl/glutamyl-tRNA amidotransferase subunit B
CJJ81176_1213	luxS	240.555	38.7826	0	0	237.909	0	111.948	316.953	4.66199	10.7201	12.4169	10.7674	0	221.072	0	0	-5.48166	S-ribosylhomocysteinase
CJJ81176_1214	-	2960.76	1861.56	247.812	1036.16	644.185	599.996	320.918	5280.76	240.559	546.724	622.399	433.387	955.866	4543.69	117.561	538.515	-2.97416	2OG-Fe(II) oxygenase family oxidoreductase
CJJ81176_1215	-	2409.19	525.056	161.275	135.269	2353.47	642.853	309.724	3064.24	208.857	289.442	322.84	247.649	199.327	2944.17	70.3117	153.861	-3.2934	methionine ABC transporter substrate-binding protein
CJJ81176_1216	metE	4119.8	733.886	220.278	143.385	190.327	771.423	384.356	5505.32	647.085	389.752	1700.34	1700.35	283.136	4988.64	120.936	574.166	-3.44959	5-methyltetrahydropteroyltriglutamate--homocysteine S-methyltransferase
CJJ81176_1217	metF	2687.41	548.923	1667.82	43.2862	241.569	599.996	649.3	3048.12	80.1863	276.425	314.304	313.151	533.427	2672.71	51.7494	232.668	-3.34724	5,10-methylenetetrahydrofolate reductase
CJJ81176_1218	-	131.212	0	0	0	212.288	0	0	238.521	0	8.42292	15.5212	3.58912	4.53017	221.032	2.81247	0	-5.82878	hypothetical protein
CJJ81176_1219	atpB	0	0	0	0	0	0	0	0	0	0	0	0	0	0.640856	0	0	-0.109915	F0F1 ATP synthase subunit A
CJJ81176_1220	radA	984.087	122.314	0	0	0	0	0	1899.57	0	89.5893	71.3974	79.858	7.9278	1970.41	302.622	439.068	-6.91285	DNA repair protein RadA
CJJ81176_1221	ftsY	13.3641	0	0	0	0	0	0	8.59534	0	0	0	0	0	3.56843	0	0	-3.36627	signal recognition particle-docking protein FtsY
CJJ81176_1222	-	31.588	0	0	0	0	0	0	32.2325	0	0	0	0	0	26.6301	0	0	-5.00051	thioredoxin
CJJ81176_1223	-	100.839	0	0	0	0	0	0	110.665	0	6.12576	4.65635	9.87009	0	115.181	0	0	-6.07548	RNase Y
CJJ81176_1224	-	105.698	0	0	0	117.125	0	0	172.981	0	4.59432	1997.57	8.97281	0	213.54	0	0	-5.34443	DedA family protein,membrane protein
CJJ81176_1225	yihY	278.217	0	0	0	0	0	0	208.437	0	9.18864	3.88029	4.4864	0	270.486	0	0	-7.33701	Virulence factor BrkB, inner membrane protein, NOT ribonuclease BN
CJJ81176_1226	glcD	0	0	0	0	0	0	0	4.29767	0	0	0	0	0	0.640856	0	0	-1.03505	glycolate oxidase, subunit GlcD
CJJ81176_1227	pgbA	34.0178	0	0	0	0	0	0	107.442	0	0	0	0	0	48.6447	0	0	-5.8347	Plasminogen-binding protein PgbA
CJJ81176_1228	-	0	0	0	0	0	0	0	0	0	0	0	0	0	0	0	0	0	M23 peptidase
CJJ81176_1229	-	0	0	0	0	0	0	0	128.93	0	0	3.88029	7.17824	4.53017	118.659	2.81247	11.2582	-2.737	structural homology to FlhB and SpaS, T3SS component
CJJ81176_1230	ceuO?	664.562	95.4648	15.7341	0	0	0	0	874.576	805.592	22.9716	34.9226	28.713	142.7	737.36	0	50.6617	-5.87569	multicopper oxidase?
CJJ81176_1231	ribE	0	0	0	0	0	0	0	13.9674	0	0	0	0	0	31.6654	0	0	-2.27524	riboflavin synthase subunit alpha
CJJ81176_1232	asmA	234.48	47.7324	23.6012	0	0	0	0	227.777	0	0	6.20847	0	0	203.616	0	0	-6.82632	predicted assembly protein; could be involved in the assembly of outer membrane proteins
CJJ81176_1233	groES	0	0	0	0	0	0	0	0	0	0	0	0	0	0	0	0	0	co-chaperonin GroES
CJJ81176_1234	groEL	0	0	0	0	0	0	0	0	0	0	0	0	0	0	0	0	0	chaperonin GroEL
CJJ81176_1235	dccS	1879.48	387.826	59.0029	1999.28	106.144	171.427	466.451	2941.76	626.572	238.139	388.805	226.115	180.074	2266.22	0	29.0836	-3.89316	sensor histidine kinase
CJJ81176_1236	dccR	447.091	26.8495	15.7341	0	0	0	48.5109	1231.28	47.5523	92.6521	118.737	61.9124	77.0129	1298.83	0	0	-6.08157	DNA-binding response regulator
CJJ81176_1237	-	1278.1	170.047	0	224.547	0	0	59.7057	3588.56	242.424	392.049	392.686	603.87	183.472	3030.13	97.8739	201.709	-5.13231	hemerythrin family non-heme iron protein
CJJ81176_1238	-	10.9343	0	0	0	0	0	0	136.451	0	8.42292	4.65635	4.4864	0	103.688	41.6246	3.75272	-4.19552	hypothetical protein
CJJ81176_1240	-	0	0	0	0	0	0	0	0	0	0	0	0	0	0	0	0	0	sensor histidine kinase
CJJ81176_1241	ompR	0	0	0	0	0	0	0	0	0	0	0	0	0	0	0	0	0	DNA-binding response regulator
CJJ81176_1242	htrA	1264.73	173.03	267.48	265.128	47.5818	214.284	145.533	1969.41	20.5128	133.235	135.034	397.495	52.0969	1877.92	268.31	494.42	-3.40106	protease DO
CJJ81176_1243	dnaJ-1	15.794	0	0	0	0	0	0	37.6046	0	0	0	0	0	33.6322	0	0	-4.69237	co-chaperone protein DnaJ
CJJ81176_1244	hspR	0	0	0	0	0	0	0	0	0	0	0	0	0	1.64586	0	0	-0.21596	MerR family transcriptional regulator
CJJ81176_1245	-	1968.17	319.21	121.939	18.9377	0	471.425	768.711	2238.01	288.111	115.624	67.5171	68.1933	109.857	2232.14	2.24998	8.44361	-5.1165	sodium/hydrogen exchanger family protein
CJJ81176_1246	-	57.1013	0	0	0	0	0	0	51.5721	0	6.12576	3.88029	4.4864	0	53.8574	0	0	-5.2095	hypothetical protein
CJJ81176_1247	-	1077.64	196.896	66.87	0	21.9608	0	89.5586	961.604	13.0536	57.429	58.9804	139.976	50.9644	943.157	55.1244	79.7452	-4.95862	HAD-superfamily hydrolase, subfamily IA, variant 1 family protein
CJJ81176_1248	glyS	0	0	0	0	0	0	0	0	0	0	0	0	0	0	0	0	0	glycyl-tRNA synthetase subunit beta
CJJ81176_1249	-	51.0267	14.9164	15.7341	0	0	0	0	11.8186	0	0	0	0	0	45.405	0	0	-4.27871	M24/M37 family peptidase
CJJ81176_1250	-	0	0	0	0	0	0	0	5.37209	0	0	0	0	0	0	0	0	-1.0276	SAM-dependent methyltransferase
CJJ81176_1251	-	1186.98	1384.24	239.945	267.833	117.125	0	208.97	2498.02	370.162	127.11	121.065	139.976	132.507	2721.9	312.184	4406.63	-3.26621	Ppx/GppA family phosphatase
CJJ81176_1252	pdxJ	0	0	0	0	0	0	0	0	0	0	0	0	0	0	0	0	0	pyridoxine 5'-phosphate synthase
CJJ81176_1253	pdxA	0	0	0	0	0	0	0	0	0	0	0	0	0	0	0	0	0	4-hydroxythreonine-4-phosphate dehydrogenase
CJJ81176_1254	-	321.954	26.8495	15.7341	0	0	2014.27	55.9741	1196.9	17.7156	97.2465	80.7101	80.7553	62.2898	1333.07	192.373	501.926	-3.85608	hypothetical protein
CJJ81176_1255	-	646.338	146.18	19.6676	0	0	0	48.5109	493.158	8.39159	26.8002	27.9381	109.468	47.5668	749.289	268.31	583.547	-4.62612	putative periplasmic protein
CJJ81176_1256	-	6266.57	2019.68	759.171	1701.69	10131.3	1114.28	1059.78	9672.98	1266.2	13850.3	324204	746.537	1043.07	8975.52	788.616	1518.91	-1.63383	transporter, putative
CJJ81176_1257	ciaC	686.431	128.281	295.015	0	95.1637	171.427	130.606	385.716	11.1888	35.9889	41.1311	30.5075	33.9763	603.217	14.6248	19.7018	-3.77431	Campylobacter invasion antigen C (CiaC)
CJJ81176_1258	hemE	0	0	0	0	0	0	0	6.44651	0	0	0	0	0	8.6149	0	0	-1.61641	uroporphyrinogen decarboxylase
CJJ81176_1259	-	0	0	0	0	0	0	0	0	0	0	0	0	0	0	0	0	0	radical SAM domain-containing protein
CJJ81176_1260	-	1905	459.424	1408.2	0	248.89	514.282	847.075	2485.13	178.088	179.179	251.443	175.867	274.075	1930.02	44.437	151.047	-3.56268	hypothetical protein
CJJ81176_1261	uvrC	5320.14	799.518	361.885	0	417.256	557.139	291.065	6917.1	390.675	475.512	900010	1139.55	392.992	6830.35	483.182	962.572	-3.4194	excinuclease ABC subunit C
CJJ81176_1262	-	0	0	0	0	0	0	0	38.679	0	0	0	0	0	31.8294	0	0	-2.81734	hypothetical protein
CJJ81176_1263	-	0	0	0	0	0	0	0	0	0	0	0	0	0	0	0	0	0	hypothetical protein
CJJ81176_1264	guaA	8.50445	0	0	0	0	0	0	5.37209	0	0	0	0	0	6.44869	0	0	-2.97265	GMP synthase
CJJ81176_1265	-	1812.66	71.5986	0	0	0	0	14.9264	3294.17	41.0255	277.956	173.061	258.417	65.6874	3786.18	146.248	104.138	-6.77078	hypothetical protein
CJJ81176_1266	purD	0	0	0	0	18.3007	0	0	0	0	0	0	0	0	0	0	0	0.328506	phosphoribosylamine--glycine ligase
CJJ81176_1267	-	0	0	0	0	0	0	0	0	0	0	0	0	0	0	0	0	0	hypothetical protein
CJJ81176_1268	-	0	0	0	0	0	0	0	0	0	0	0	0	0	0	0	0	0	organic solvent tolerance protein, putative
CJJ81176_1269	pnp	0	0	0	0	0	0	0	0	0	0	0	0	0	0	0	0	0	polynucleotide phosphorylase/polyadenylase
CJJ81176_1270	-	94.7639	0	0	0	0	0	130.606	516.795	13.986	40.5832	58.9804	40.3776	508.511	585.81	35.4371	64.7344	-4.24181	hypothetical protein
CJJ81176_1271	-	389.99	38.7826	0	243.485	0	0	208.97	896.065	21.4452	55.8976	81.4861	47.5559	41.9041	754.03	9.5624	103.2	-4.69669	hypothetical protein
CJJ81176_1272	-	1344.92	250.595	1738.62	110.921	1295.69	0	194.044	1395.67	22.3776	62.7891	76.8298	81.6525	64.5549	1485.68	7.87491	36.589	-4.1982	hypothetical protein
CJJ81176_1273	-	3026.37	569.806	1715.02	1993.87	384.315	814.28	507.499	3485.41	94.1722	266.471	264.636	254.828	211.785	3470.13	72.5617	449.388	-3.09161	multidrug resistance efflux transporter, authentic frameshift
CJJ81176_1274	-	396.065	26.8495	0	1136.26	109.804	0	63.4373	1085.16	110.955	70.4463	71.3974	69.0906	89.4708	1040.9	81.5616	109.767	-3.81455	low molecular weight phosphotyrosine protein phosphatase family protein
CJJ81176_1275	porA	0	0	0	0	0	0	0	0	0	0	0	0	0	0	0	0	0	major outer membrane protein
CJJ81176_1276	dnaJ-2	969.508	202.863	35.4018	432.862	0	1585.7	373.161	2094.04	776.688	66.6177	104.768	98.7009	6351.3	1680.02	25.8747	103.2	-3.24621	chaperone protein DnaJ
CJJ81176_1277	racR	0	0	0	0	0	0	0	0	0	0	0	0	0	0	0	0	0	DNA-binding response regulator
CJJ81176_1278	racS	0	0	0	0	0	0	0	0	0	0	0	0	0	3.14703	0	0	-0.315704	sensor histidine kinase
CJJ81176_1279	recR	111.773	0	0	0	0	0	0	379.27	0	0	0	0	0	312.824	65.2493	0	-7.25353	recombination protein RecR
CJJ81176_1280	hydD	926.985	98.4481	15.7341	405.808	0	0	55.9741	1513.85	27.972	47.4747	81.4861	75.3716	26.0485	1598.44	55.6869	9.38179	-5.46331	hydrogenase maturation protease HydD
CJJ81176_1281	hydC	1095.86	152.147	0	0	29.2811	214.284	149.264	1842.63	31.7015	107.201	128.05	102.29	35.1088	2375.95	170.436	263.628	-4.92085	quinone-reactive Ni/Fe hydrogenase, cytochrome b subunit
CJJ81176_1282	hydB	3317.95	390.809	373.685	162.323	113.464	342.855	250.018	4377.18	178.088	315.477	330.601	424.414	408.848	4931.03	227.81	225.163	-3.86229	quinone-reactive Ni/Fe-hydrogenase, large subunit
CJJ81176_1283	hydA	2817.4	545.939	200.61	411.219	1588.5	771.423	257.481	2793.49	48.4847	369.077	461.755	327.507	130.242	3838.94	444.37	490.668	-3.07609	quinone-reactive Ni/Fe-hydrogenase, small subunit
CJJ81176_1284	mnmC	2212.37	578.755	346.151	657.409	219.608	299.998	664.226	2579.68	67.1327	170.756	200.223	135.489	123.447	2761.75	149.061	222.348	-3.35182	5-methylaminomethyl-2-thiouridine methyltransferase
CJJ81176_1285	amiC	30.373	0	0	0	0	0	0	11.8186	0	4.59432	0	0	0	11.222	0	0	-4.07449	N-acetylmuramoyl-L-alanine amidase
CJJ81176_1286	-	0	0	0	0	0	0	0	0	0	0	0	0	0	0	0	0	0	2-nitropropane dioxygenase family oxidoreductase
CJJ81176_1287	tyrS	0	0	0	0	0	0	0	0	0	0	0	0	0	1.1215	0	0	-0.166936	tyrosyl-tRNA synthetase
CJJ81176_1288	spoT	78.9699	20.8829	0	0	0	0	0	73.0604	0	4.59432	0	3.58912	0	129.618	0	0	-5.68508	RelA/SpoT family protein,ppGpp synthetases and hydrolases
CJJ81176_1289	rpoZ	0	0	0	0	58.5623	0	0	0	0	0	0	0	0	1.64586	0	0	0.237604	DNA-directed RNA polymerase subunit omega
CJJ81176_1290	pyrH	0	0	0	0	0	0	0	0	0	0	0	0	0	0	0	0	0	uridylate kinase
CJJ81176_1291	-	13.3641	0	0	0	0	0	0	161.163	0	3.06288	0	10.7674	23.7834	139.162	91.124	0	-4.4076	M24/M37 family peptidase
CJJ81176_1292	-	0	0	0	0	0	0	0	0	0	0	0	0	0	0	0	0	0	cell division protein FtsX, putative
CJJ81176_1293	lolD	0	0	0	0	0	0	0	0	0	0	0	0	0	0	0	0	0	lipoprotein releasing system ATP-binding protein LolD
CJJ81176_1294	trmB	643.909	286.394	133.74	0	157.386	0	514.962	918.627	106.293	114.858	214.968	138.181	158.556	696.273	2.24998	0	-4.23528	tRNA (guanine-N(7)-)-methyltransferase
CJJ81176_1295	flpA	666.992	104.415	365.818	0	54.9021	171.427	216.433	1104.5	1655.94	67.3834	137.362	90.6253	100.796	821.203	11.2499	43.1562	-3.37036	fibronectin type III domain-containing protein
CJJ81176_1296	-	17.0089	0	0	0	0	0	0	5.37209	0	0	0	0	0	13.0271	0	0	-3.53869	ribosomal large subunit pseudouridine synthase A
CJJ81176_1297	mrdB	0	0	0	0	0	0	0	0	0	0	0	0	0	0	0	0	0	rod shape-determining protein RodA, putative
CJJ81176_1300	ktrB	1363.14	23.8662	0	0	0	0	0	1209.79	0	29.0974	27.9381	40.3776	0	1131.79	0	0	-8.78533	potassium uptake protein ktrB
CJJ81176_1301	ktrA	513.912	0	0	0	0	0	0	509.274	0	19.9087	19.4015	15.2538	9.06034	480.71	0	0	-7.75068	potassium uptake protein ktrA
CJJ81176_1302	-	68.0356	11.9331	0	0	0	0	0	16.1163	0	3.8286	0	0	0	50.8684	0	37.5272	-4.40794	menaquinone (vitamin K2) biosynthesis
CJJ81176_1303	upp	262.423	98.4481	66.87	0	0	0	41.0477	650.023	1048.95	480.872	51.9959	37.6858	22.6508	737.399	65.2493	261.752	-3.64007	uracil phosphoribosyltransferase
CJJ81176_1304	mez	803.063	29.8327	0	0	0	257.141	0	1734.11	0	40.5832	50.4438	33.1994	5.66271	1972.9	5.62494	4.6909	-7.42422	NADP-dependent malic enzyme, truncation
CJJ81176_1305	gltX	0	0	0	0	0	0	0	0	0	0	3.88029	0	0	0	0	0	0.175921	glutamyl-tRNA synthetase
CJJ81176_1306	-	0	0	0	0	0	0	0	0	0	0	0	0	0	0	0	0	0	SurA-like chaperone
CJJ81176_1307	accC-2	54.6715	0	0	0	0	0	0	31.1581	0	5.36004	3.88029	7.17824	0	32.1392	0	0	-4.76476	biotin carboxylase
CJJ81176_1308	accB	0	0	0	0	0	0	0	0	0	0	0	0	0	0	0	0	0	acetyl-CoA carboxylase, biotin carboxyl carrier protein
CJJ81176_1309	dcd	245.414	14.9164	15.7341	0	0	0	0	1042.19	344.055	36.7546	51.2199	32.3021	13.5905	949.149	0	5.62908	-6.03856	deoxycytidine triphosphate deaminase
CJJ81176_1310	pseB	85.0445	0	0	0	0	0	0	199.842	0	65.8519	35.6987	725.003	0	42.1703	0	0	-5.14702	polysaccharide biosynthesis protein
CJJ81176_1311	pseC	0	0	0	10.8215	0	0	0	0	0	0	0	0	0	0	0	0	0.274104	aminotransferase
CJJ81176_1312	-	2537.97	891.999	90.4712	205.609	2649.94	1071.42	1082.17	2633.4	98.8342	194.493	310.423	220.731	175.544	2271.85	33.7496	136.036	-3.18765	hypothetical protein
CJJ81176_1313	-	3489.26	1664.67	1636.35	8535.49	1149.28	1971.42	727.664	3813.11	149.184	377.5	347.674	350.837	20873.9	3898.07	132.749	596.682	-1.96629	hypothetical protein
CJJ81176_1314	-	2895.16	1962.99	220.278	35.17	2532.82	728.567	690.348	3496.16	575.29	245.796	1409.32	274.568	209.52	3718.44	320.059	235.483	-2.9083	hypothetical protein
CJJ81176_1315	-	3384.77	50805.2	48575.1	66482.2	65952.1	35871.2	47216	2795.64	83.9159	331.557	336.809	297.897	190.267	3808.26	5900.56	18154.7	0.627846	hypothetical protein
CJJ81176_1316	-	104.483	0	15.7341	0	0	0	0	229.925	13.0536	19.9087	18.6254	9.87009	10.1929	300.726	3.93746	61.9198	-4.9455	hypothetical protein
CJJ81176_1317	-	3030.02	713.003	180.942	995.582	472.158	1457.13	682.884	3685.25	614.451	275.659	451.666	338.275	254.822	3592.3	219.935	384.653	-2.88539	hypothetical protein
CJJ81176_1318	-	3366.55	36906.1	2281.45	733.16	17901.8	2228.56	1600.86	3889.39	148.251	308.585	382.597	286.233	16676.7	4233.16	170.436	812.463	-1.45576	HAD family phosphatase
CJJ81176_1319	-	4105.22	1282.81	586.096	32.4646	1994.78	1157.14	380.624	3587.48	129.603	380.563	370.18	401.084	246.894	3567.72	1047.36	755.234	-3.07868	3-oxoacyl-(acyl carrier protein) synthase III
CJJ81176_1320	-	998.666	226.729	110.139	0	208.628	257.141	376.892	1632.04	963.168	111.029	103.216	98.7009	143.833	1741.47	523.682	1781.6	-2.9771	acyl carrier protein, putative
CJJ81176_1321	-	1674.16	844.267	78.6706	1193.08	322.092	385.712	63.4373	1600.88	50.3495	156.207	154.436	161.511	126.845	1696.73	132.186	111.643	-3.17468	hypothetical protein
CJJ81176_1322	-	7087.85	2917.64	971.582	768.33	3052.56	1928.56	1533.69	8390.13	464.334	864.498	821.07	3642.96	1128.01	9071.07	2078.98	1821.01	-2.46069	amino acid adenylation domain-containing protein
CJJ81176_1323	-	614.751	71.5986	0	0	0	0	14.9264	968.051	23.31	87.2921	79.934	81.6525	55.4946	963.945	23.6247	74.1162	-5.7234	acetyltransferase
CJJ81176_1324	-	1335.2	1053.1	157.341	64.9293	161.046	514.282	242.555	1514.93	53.1467	127.11	151.331	134.592	90.6034	1778.37	115.874	121.025	-3.20363	hypothetical protein
CJJ81176_1325	-	1121.37	814.434	177.009	54.1077	186.667	471.425	85.827	1261.37	52.2143	110.264	103.992	96.009	106.459	1067.34	13.4999	55.3526	-3.41159	formyl transferase domain-containing protein
CJJ81176_1326	-	125.137	68.6153	0	0	0	0	0	244.967	37.2959	16.0801	19.4015	16.1511	14.723	354.45	44.9995	106.952	-4.48874	acyl carrier protein, putative
CJJ81176_1327	-	4099.15	1157.51	393.353	1111.91	51.242	1242.85	347.04	3792.7	402.796	345.34	357.763	363.399	2662.61	3834.32	231.747	544.144	-3.03781	hypothetical protein
CJJ81176_1328	neuA	0	0	0	0	0	0	0	0	0	0	0	0	0	0	0	0	0	acylneuraminate cytidylyltransferase
CJJ81176_1329	pseG	0	0	0	0	0	0	0	0	0	0	0	0	0	1.44193	0	0	-0.198157	flagellar protein, putative
CJJ81176_1330	pseH	4.85969	0	0	0	14.6406	0	0	0	0	0	0	0	0	0.961285	0	0	-1.02164	acetyltransferase
CJJ81176_1331	hisF-1	6108.63	2392.59	5078.19	5294.44	1222.49	2442.84	522.425	6959	1051.75	735.857	766.746	688.214	475.668	7946.57	220.498	496.297	-2.65572	imidazole glycerol phosphate synthase subunit HisF
CJJ81176_1332	hisH	735.028	83.5317	23.6012	657.409	0	0	104.485	1061.52	23.31	54.3661	72.1734	74.4743	41.9041	1007.14	7.31242	17.8254	-4.97837	imidazole glycerol phosphate synthase subunit HisH
CJJ81176_1333	pseA	1315.76	369.926	23.6012	0	0	171.427	74.6322	1745.93	27.0396	72.7434	63.6368	69.0906	32.8437	1197.69	2.81247	18.7636	-5.78324	flagellin modification protein, PseA
CJJ81176_1334	neuB	0	0	0	0	18.3007	0	0	0	0	0	0	0	0	5.14511	0	0	-0.0744844	N-acetylneuraminic acid synthetase
CJJ81176_1335	-	5704.06	7747.56	2879.34	235.369	215.948	4028.54	2194.19	6819.33	1610.25	1287.94	1337.92	991.495	1739.58	7599.05	0	50.6617	-3.33934	motility accessory factor
CJJ81176_1336	pseD	6980.94	3144.37	1876.29	5243.04	1149.28	255984	2780.05	6278.9	1821.91	653.159	596.013	791.401	483.596	6263.75	135.561	1039.5	-1.95585	PseD
CJJ81176_1337	pseE	188.313	0	0	0	21.9608	0	0	611.344	3.72959	130.938	130.378	1324.39	19.2532	197.097	0	0	-5.49096	PseE
CJJ81176_1338	flaB	1833.32	170.047	39.3353	0	175.687	342.855	123.143	7169.59	167.832	771.08	802.444	1733.55	337.498	4774.41	235.685	487.853	-4.25416	flagellin
CJJ81176_1339	flaA	116.633	0	0	0	0	0	0	588.781	31.7015	50.5375	78.3819	366.988	27.181	619.808	0	0	-5.80579	flagellin
CJJ81176_1340	-	6821.79	730.902	369.752	200.199	43.9217	1328.56	324.65	8972.46	217.249	694.508	869.185	888.308	1604.81	6685.83	165.373	125.716	-4.29127	motility accessory factor
CJJ81176_1341	-	4563.25	1306.67	4181.34	2378.03	574.642	1371.42	447.793	6816.11	333.799	508.438	575.835	731.284	17389.1	5946.07	354.371	1259.97	-2.36611	hypothetical protein
CJJ81176_1342	ctsG	1165.11	423.625	90.4712	0	58.5623	0	298.529	1697.58	61.5383	179.944	169.181	212.655	134.773	1852.54	147.936	209.214	-4.34492	transformation system protein
CJJ81176_1343	gcp	489.614	77.5651	31.4682	0	0	0	18.658	311.581	14.9184	19.143	14.7451	34.0967	55.4946	374.262	19.6873	17.8254	-4.97696	putative DNA-binding/iron metalloprotein/AP endonuclease
CJJ81176_1344	-	1877.05	125.298	0	10.8215	0	0	0	1821.14	140.792	142.424	151.331	131.9	29.4461	1994.78	6.74993	0	-7.25302	Structural homology to Succinylglutamatedesuccinylase
CJJ81176_1345	dxr	13.3641	0	0	0	0	0	0	4.29767	0	0	0	0	0	0	0	0	-2.69948	1-deoxy-D-xylulose 5-phosphate reductoisomerase
CJJ81176_1346	cdsA	0	0	0	0	0	0	0	0	0	0	0	0	0	0.640856	0	0	-0.109915	phosphatidate cytidylyltransferase
CJJ81176_1347	-	552.789	59.6655	0	0	18.3007	0	0	869.204	17.7156	48.2404	43.4593	20.6375	13.5905	906.544	0	3.75272	-6.69923	hypothetical protein
CJJ81176_1348	-	3303.37	727.919	1447.54	305.709	358.694	1371.42	361.966	3006.22	1358.5	361.42	344.57	462.997	261.617	3239.77	219.373	151.047	-2.79066	fibronectin/fibrinogen binding protein, putative
CJJ81176_1349	mobA	359.617	110.381	472.023	319.236	40.2616	0	223.897	412.576	833.564	7.6572	166.077	9.87009	18.1207	195.367	0	3.75272	-3.25551	putative molybdopterin-guanine dinucleotide biosynthesis protein
CJJ81176_1350	pldA	4411.38	632.454	157.341	622.239	124.445	985.708	399.282	2827.87	33.5663	233.545	194.015	227.012	167.616	4295.33	101.249	390.283	-3.96469	phospholipase A
CJJ81176_1351	ceuB	5162.2	2118.13	3253.03	443.683	1442.1	7714.23	1399.35	5950.13	588.343	614.108	703.885	1001.37	730.49	5943.63	345.371	949.437	-2.35834	enterochelin ABC transporter, permease protein
CJJ81176_1352	ceuC	4859.69	1810.85	2061.17	35.17	585.623	8357.09	1328.45	5800.78	1427.5	521.455	601.445	516.834	601.38	6506.58	458.433	884.703	-2.77598	enterochelin ABC transporter, permease protein
CJJ81176_1353	ceuD	2599.93	877.083	1274.46	267.833	1310.33	1157.14	895.586	1619.15	34.4987	135.532	166.853	17178.4	156.291	1829.74	70.8742	162.305	-2.30986	enterochelin ABC transporter, ATP-binding protein
CJJ81176_1354	-	2241.53	483.291	393.353	576.247	530.721	899.994	63.4373	2496.95	74.5919	240.436	289.47	320.329	161.954	3144.71	91.6865	223.287	-3.26946	enterochelin ABC transporter, periplasmic enterochelin-binding protein, authentic frameshift
CJJ81176_1355	-	91.1191	77.5651	609.697	0	18.3007	0	33.5845	49.4232	0	0	5.43241	0	5.66271	88.0667	0	0	-3.84862	hypothetical protein
CJJ81176_1356	-	434.942	23.8662	0	0	0	0	0	393.237	1921.67	37.5203	41.1311	52.0423	11.3254	332.521	11.2499	31.8981	-5.25148	RelE/ParE family plasmid stabilization system protein
CJJ81176_1358	-	5099.03	1348.44	1766.15	102.805	358.694	1457.13	1067.24	4251.47	1902.09	341.511	724.839	454.024	535.692	4663.23	341.996	1274.05	-2.78035	hypothetical protein
CJJ81176_1359	nrfA	9687.79	13576.9	8610.49	19405.7	24727.9	25114.1	22464.3	10246.7	10472.7	1412.75	2147.35	2229.74	7561.98	10485.3	1527.73	1122.06	-0.650849	cytochrome c552
CJJ81176_1360	nrfH	1926.87	483.291	118.006	148.796	314.772	1928.56	365.698	3960.3	151.981	395.877	397.342	337.377	321.642	3663.6	182.248	134.16	-3.25212	cytochrome c-type protein nrfH
CJJ81176_1361	ppk	8.50445	0	0	0	0	0	14.9264	5.37209	0	0	0	0	0	4.30032	0	0	-2.58994	polyphosphate kinase
CJJ81176_1363	-	764.186	110.381	0	13.5269	0	0	0	741.348	12.1212	50.5375	33.3705	22.432	23.7834	613.714	6.74993	7.50543	-6.40743	chemotaxis protein histidine kinase-like protein
CJJ81176_1364	ruvB	0	0	0	0	0	0	0	61.2418	0	4.59432	6.98453	23.3293	0	39.0667	0	0	-2.33553	Holliday junction DNA helicase RuvB
CJJ81176_1365	-	4.85969	0	0	0	0	0	0	0	0	0	0	0	0	0.80107	0	0	-1.3079	hypothetical protein
CJJ81176_1366	fumC	99.6236	0	0	0	0	0	14.9264	35.4558	0	3.8286	0	0	4.53017	60.8129	0	0	-5.30959	fumarate hydratase
CJJ81176_1367	-	12442	4215.37	7001.68	1661.11	3638.18	4285.69	3168.14	13978.2	731.933	1271.1	1390.7	2055.67	2528.97	16143.8	803.804	3569.77	-2.56561	serine protease
CJJ81176_1368	glmS	15.794	0	0	0	0	0	0	89.1767	3.72959	8.42292	10.0888	24.2266	0	56.361	0	8.44361	-3.97935	glucosamine--fructose-6-phosphate aminotransferase
CJJ81176_1369	-	3972.79	262.528	39.3353	0	131.765	428.569	503.767	6188.65	161.305	393.58	385.701	321.226	1137.07	5797.86	62.9993	243.927	-4.96785	GlnD family protein
CJJ81176_1370	-	0	0	0	0	0	0	0	24.7116	0	0	4.65635	0	0	40.6826	0	10.32	-2.16799	hypothetical protein
CJJ81176_1371	-	3068.89	883.049	460.223	59.5185	292.811	428.569	675.421	5440.85	344.987	646.268	727.943	713.338	315.979	4948.71	563.619	1008.54	-3.15414	serine protease
CJJ81176_1372	-	291.581	23.8662	0	0	18.3007	0	0	338.442	281.584	42.1146	42.6832	18.8429	13.5905	258.395	50.062	81.6216	-4.54468	xanthine/uracil permease family protein
CJJ81176_1373	-	17.0089	0	0	0	0	0	0	29.0093	0	0	5.43241	0	0	18.1765	0	0	-4.26136	putative nucleotide phosphoribosyltransferase
CJJ81176_1374	-	3686.07	742.835	841.775	881.956	252.55	1585.7	955.292	4303.04	220.978	444.883	395.79	2795.93	183.472	4198.67	207.56	591.991	-2.83351	VacJ family lipoprotein
CJJ81176_1375	-	1182.12	178.996	106.205	397.692	14.6406	214.284	223.897	1693.28	61.5383	100.309	155.988	110.366	322.775	1568.4	316.122	427.81	-3.19954	toluene tolerance protein, putative
CJJ81176_1376	-	5340.8	844.267	495.625	651.998	446.537	685.71	925.439	7603.66	353.379	819.321	728.719	619.124	1766.77	7595.09	521.994	1417.59	-3.1695	hypothetical protein
CJJ81176_1377	-	1165.11	325.177	55.0694	0	14.6406	257.141	67.169	2572.16	71.7947	264.939	298.006	250.341	139.303	2911.68	41.0621	138.851	-4.49739	putative deoxyribonucleotide triphosphate pyrophosphatase
CJJ81176_1378	-	0	0	0	0	0	0	0	0	0	0	0	0	0	0	0	0	0	multidrug resistance efflux transporter, putative
CJJ81176_1379	-	1173.61	202.863	98.3382	0	40.2616	0	104.485	1557.91	96.9694	70.4463	127.274	6079.08	69.0851	656.486	23.0623	28.1454	-4.50898	iron-sulfur cluster-binding domain-containing protein
CJJ81176_1380	selA	3607.1	289.378	55.0694	18.9377	18.3007	642.853	194.044	3054.57	695.569	199.853	634.816	244.958	121.182	1796.71	2.24998	11.2582	-4.94594	selenocysteine synthase
CJJ81176_1381	selB	2420.12	244.629	74.737	0	128.105	171.427	179.117	1939.32	285.314	104.904	336.033	1212.23	72.4827	1028.96	10.1249	10.32	-4.55787	selenocysteine-specific elongation factor
CJJ81176_1382	-	6.07461	0	0	0	0	0	0	4.29767	0	0	0	0	0	2.08278	0	0	-2.47778	oxidoreductase that catalyzes disulfide bond formation in the periplasm
CJJ81176_1383	-	1152.96	369.926	102.272	968.528	186.667	0	130.606	1252.77	455.01	80.4006	157.54	1476.92	97.3986	1415.25	47.812	208.276	-3.13345	putative lipoprotein
CJJ81176_1384	fldA	0	0	0	0	0	0	0	0	0	0	0	0	0	0	0	0	0	flavodoxin FldA
CJJ81176_1385	-	3614.39	4376.46	1101.39	91.9831	406.276	1371.42	862.002	2459.34	478.32	261.876	324.392	268.287	199.327	3134.94	293.059	311.476	-2.72227	hypothetical protein
CJJ81176_1386	-	1913.5	3069.79	1577.35	708.811	2477.92	1285.71	1578.47	1812.54	2388.8	238.905	232.041	229.704	144.965	2994.47	304.309	524.442	-1.49248	hypothetical protein
CJJ81176_1387	katA	7349.06	3344.25	2423.05	4274.51	1998.44	3171.41	1615.79	6687.18	967.83	2487.83	726.391	666.679	5589.1	6684.74	103.499	17.8254	-2.63552	catalase
CJJ81176_1388	-	2055.65	5528.01	373.685	43.2862	226.929	514.282	250.018	2220.82	82.9835	178.413	245.234	202.785	165.351	2202.42	183.373	214.843	-3.1091	ankyrin repeat-containing protein
CJJ81176_1389	-	534.566	29.8327	0	0	0	0	0	1171.12	14.9184	14.5487	14.7451	18.8429	10.1929	936.583	54.5619	36.589	-6.87783	DNA-binding protein
CJJ81176_1390	-	0	0	0	0	0	0	0	0	0	0	0	0	0	0	0	0	0	endoribonuclease L-PSP, putative
CJJ81176_1391	-	11807.8	6736.23	6380.18	1785.55	5094.92	7499.95	4138.35	12485.8	2353.37	1170.02	1562.98	3546.05	2983.12	11612.9	740.242	3600.73	-2.01231	cryptic C4-dicarboxylate transporter DcuD, authentic frameshift
CJJ81176_1392	metC	4541.38	1542.35	1864.49	1755.8	933.336	942.851	970.218	8816.67	1575.75	771.08	1229.28	654.118	544.753	7147.5	483.745	2482.42	-2.53818	cystathionine beta-lyase
CJJ81176_1393	purB-2	4832.96	1100.83	1577.35	411.219	702.747	1114.28	518.694	4611.4	146.387	402.003	361.643	521.32	263.882	4103.27	77.6242	586.362	-3.334	adenylosuccinate lyase
CJJ81176_1394	-	6801.13	2965.38	3138.96	2304.99	1423.8	4842.82	1059.78	8362.19	1101.16	3740.54	940.583	670.269	665.935	6487.7	163.123	628.58	-2.4994	MmgE/PrpD family protein
CJJ81176_1395	-	459.24	149.164	19.6676	0	0	0	14.9264	753.167	22.3776	56.6633	65.1889	61.0151	65.6874	649.749	20.8123	45.0326	-5.04149	feoA family protein
CJJ81176_1396	-	2177.14	811.451	916.512	178.555	706.407	214.284	701.542	3129.78	149.184	375.969	400.446	323.021	243.497	2432.17	106.311	350.879	-2.88515	ferrous iron transport protein B, authentic frameshift
CJJ81176_1397	feoB	13592.5	4740.42	5809.82	4490.94	2437.65	7585.66	3768.92	15518.9	2820.51	2402.83	2198.57	1816.1	2097.47	14719.4	1054.11	3428.11	-2.25909	ferrous iron transport protein B
CJJ81176_1398	-	3801.49	477.324	114.072	551.899	73.2028	642.853	197.775	3965.68	203.263	303.991	271.62	224.32	320.509	3425.61	184.498	413.737	-3.85988	hydrogenase, (NiFe)/(NiFeSe) small subunit family
CJJ81176_1399	fabI	5817.05	1807.86	2194.91	224.547	164.706	3257.12	1265.02	5927.56	174.359	487.764	559.538	419.03	361.281	6495.24	292.497	780.565	-3.3391	enoyl-(acyl carrier protein) reductase
CJJ81176_1400	tpiA	4.85969	0	0	0	0	0	0	0	0	0	0	0	0	1.76236	0	0	-1.40283	triosephosphate isomerase
CJJ81176_1401	pgk	26.7283	0	0	0	0	0	0	0	0	0	0	0	0	21.467	6.74993	75.9925	-2.19372	phosphoglycerate kinase
CJJ81176_1402	gapA	24.2984	0	0	0	0	0	0	0	0	0	0	0	0	3.26986	0	0	-2.4734	glyceraldehyde 3-phosphate dehydrogenase A
CJJ81176_1403	nadD	0	0	0	0	0	0	0	0	0	0	0	0	0	0	0	0	0	nicotinate (nicotinamide) nucleotide adenylyltransferase
CJJ81176_1404	-	577.088	298.327	110.139	330.057	54.9021	381083	447.793	623.162	26.1072	48.2404	61.3086	59.2205	52.0969	562.565	55.1244	173.563	-1.6896	hypothetical protein
CJJ81176_1405	-	2428.63	724.936	247.812	1404.1	409.936	3214.26	164.191	2550.67	206.992	240.436	269.292	235.985	228.774	3015.89	113.624	338.683	-2.83743	hypothetical protein
CJJ81176_1406	algC	85.0445	0	0	0	0	0	0	102.07	6.52679	4.59432	13.9691	17.9456	13.5905	126.277	0	0	-5.2748	phosphomannomutase/phosphoglucomutase
CJJ81176_1407	fliL	38.8775	0	0	0	0	0	0	0	0	0	0	0	0	0	0	0	-2.45423	flagellar basal body-associated protein FliL
CJJ81176_1408	acpS	0	0	0	0	0	0	0	0	0	0	0	0	0	0	0	0	0	4'-phosphopantetheinyl transferase
CJJ81176_1409	-	0	0	0	0	0	0	0	0	0	0	0	0	0	0	0	0	0	hypothetical protein
CJJ81176_1410	-	103.268	17.8996	0	0	0	0	0	15.0419	0	0	0	7.17824	0	69.1247	0	0	-5.01811	cytochrome P450 family protein
CJJ81176_1411	-	64.3909	0	0	0	0	0	0	80.5813	0	7.6572	6.20847	9.87009	5.66271	84.4305	0	0	-5.2791	Lipase
CJJ81176_1412	kpsS	1201.56	59.6655	90.4712	0	0	0	14.9264	549.028	0	26.8002	18.6254	26.0211	0	1315.63	0	0	-7.48879	capsule polysaccharide export protein KpsS
CJJ81176_1413	kpsC	1252.58	71.5986	23.6012	0	69.5427	171.427	126.875	598.451	7.45919	55.1319	29.4902	35.8912	24.9159	1463.21	39.3746	51.5999	-4.82878	capsule polysaccharide export protein KpsC
CJJ81176_1414	-	0	0	0	0	0	0	0	0	0	0	0	0	0	0	0	0	0	adenylylsulfate kinase
CJJ81176_1415	-	1274.45	363.96	0	135.269	175.687	0	358.234	1302.19	8.39159	76.572	45.0114	47.5559	44.1691	1408.96	11.2499	30.0217	-5.25428	putative sugar-1-phosphate nucleotidyltransferase
CJJ81176_1416	-	1022.96	0	0	0	0	299.998	324.65	627.46	205.128	24.503	31.8184	14.3565	0	896.537	0	0	-6.78306	class I glutamine amidotransferase or peptidase C26
CJJ81176_1417	-	5058.94	587.705	566.428	0	168.367	385.712	376.892	5196.96	20.5128	280.254	1232.38	300.589	2565.21	5532.15	185.061	191.389	-4.6142	hypothetical protein
CJJ81176_1418	-	8037.92	3609.76	2411.25	3606.28	2419.35	4628.54	1380.7	10024.3	1248.48	1160.07	1420.96	1174.54	4931.09	10777.8	708.18	1522.66	-2.224	putative methyltransferase
CJJ81176_1419	-	2904.88	1467.77	979.449	346.289	1343.27	2014.27	903.049	4145.1	139.86	466.324	434.593	445.948	317.112	4325.85	476.432	630.456	-2.54576	putative methyltransferase
CJJ81176_1420	-	15379.7	12276.2	14239.4	13424.1	23267.5	14014.2	11545.6	9305.53	3769.69	2093.48	1351.12	1089.3	18681.3	13429.6	3828.9	11677.5	-0.840082	putative sugar transferase
CJJ81176_1421	-	61.961	32.816	0	0	0	0	0	178.353	3.72959	11.4858	16.2972	8.97281	189.135	193.712	6.74993	12.1963	-4.29699	putative glycosyltransferase
CJJ81176_1422	hddC	13.3641	0	0	0	0	0	0	4.29767	0	0	0	0	0	7.85755	0	0	-3.18362	capsular biosynthesis nucleotidyltransferase, putative
CJJ81176_1423	gmhA-2	666.992	1530.42	153.408	0	69.5427	0	764.98	805.813	26.1072	49.7718	72.9495	52.0423	32.8437	1110.89	16.8748	11.2582	-4.30976	phosphoheptose isomerase
CJJ81176_1424	hddA	1284.17	59.6655	0	0	0	0	0	744.572	7.45919	25.2688	41.1311	35.8912	186.869	1707.82	7.87491	24.3927	-7.03575	capsular biosynthesis sugar kinase, putative
CJJ81176_1425	-	4085.78	2437.34	951.914	470.737	2968.37	2271.41	992.608	4315.94	174.359	442.586	464.083	414.544	321.642	4868.77	210.935	983.212	-2.64423	HrEpiB
CJJ81176_1426	wcbK	2923.1	1667.65	692.301	1669.22	940.656	899.994	992.608	3456.4	94.1722	382.094	316.632	303.281	482.463	3695.27	1035.55	2891.47	-2.22444	GDP-mannose 4,6-dehydratase
CJJ81176_1427	fcl	941.565	110.381	66.87	0	25.621	0	63.4373	364.228	0	11.4858	15.5212	21.5347	0	648.291	0	0	-6.51696	GDP-fucose synthetase
CJJ81176_1428	-	979.227	262.528	153.408	0	201.308	0	141.801	708.041	19.5804	55.1319	32.5945	39.4803	31.7112	723.206	93.374	257.999	-4.28063	hypothetical protein
CJJ81176_1429	-	2036.21	566.822	106.205	16.2323	32.9413	728.567	287.334	1186.16	3171.09	117.155	80.7101	91.5226	105.326	1875.04	33.7496	278.639	-3.43239	hypothetical protein
CJJ81176_1430	-	308.59	0	0	0	0	0	0	79.5069	0	0	0	0	0	172.628	0	0	-7.39848	putative nucleotide-sugar epimerase-dehydratase
CJJ81176_1431	-	3648.41	23.8662	0	0	0	0	0	1130.29	82.0511	35.9889	19.4015	56.5287	0	2875.05	0	0	-9.09856	putative sugar transferase
CJJ81176_1432	-	6259.28	1533.4	668.7	91.9831	739.349	1842.84	1063.51	5365.64	354.311	431.866	477.276	4574.34	366.944	6162.5	1407.36	3082.86	-2.84524	galactosyltransferase
CJJ81176_1433	-	1188.19	167.063	440.555	443.683	578.302	0	339.576	444.809	8.39159	49.0061	34.9226	87.9335	81.543	786.264	16.3123	30.0217	-3.53989	putative sugar transferase
CJJ81176_1434	-	287.937	0	0	0	0	0	0	119.26	0	3.8286	0	5.38368	0	288.387	0	0	-7.30811	putative sugar transferase
CJJ81176_1435	-	16790.2	26834.6	6065.5	1450.09	1877.65	3899.97	3496.52	8680.22	481.118	785.629	948.343	1502.94	654.609	8982.97	358.871	1024.49	-2.82387	putative sugar transferase
CJJ81176_1436	-	1439.68	17.8996	405.153	0	0	0	41.0477	576.962	0	39.0517	31.8184	31.4048	0	1328.75	4.49995	0	-7.1881	putative glycosyl transferase
CJJ81176_1437	kpsF	0	0	0	0	0	0	0	0	0	0	0	0	0	0	0	0	0	arabinose-5-phosphate isomerase
CJJ81176_1438	kpsD	0	0	0	0	0	0	0	0	0	0	3.88029	0	0	0	0	0	0.175921	capsular polysaccharide ABC transporter, periplasmic polysaccharide-binding protein
CJJ81176_1439	kpsE	15.794	0	0	0	0	0	0	13.9674	0	0	0	5.38368	0	1.44193	0	0	-3.37228	capsular polysaccharide ABC transporter
CJJ81176_1440	kpsT	63.1759	0	0	0	0	0	0	48.3488	0	0	0	0	0	113.887	0	0	-5.98743	capsular polysaccharide ABC transporter, ATP-binding protein
CJJ81176_1441	kpsM	40.0924	0	0	0	0	0	0	9.66976	0	0	0	0	0	28.4784	0	0	-4.53887	capsular polysaccharide ABC transporter, permease protein
CJJ81176_1442	-	3281.5	2034.59	381.552	727.749	314.772	2057.13	320.918	2619.43	317.015	269.534	341.466	273.671	294.461	3271.73	115.311	272.072	-2.87829	hypothetical protein
CJJ81176_1443	ciaI	3000.86	1784	692.301	2894.76	1808.11	3171.41	753.785	2774.15	371.095	274.128	284.037	297.897	779.189	3845.58	156.373	814.34	-2.07463	ATP/GTP-binding protein,Campylobacter invasion antigen
CJJ81176_1444	-	0	0	0	0	0	0	0	0	0	0	0	0	0	3.30725	0	0	-0.324118	deoxyuridine triphosphatase domain-containing protein
CJJ81176_1445	-	516.342	95.4648	31.4682	0	80.5231	0	100.753	612.418	6.52679	31.3945	51.9959	72.6797	52.0969	607.937	44.437	165.12	-4.29151	hypothetical protein
CJJ81176_1446	tilS	0	0	0	0	0	0	0	6.44651	0	0	0	0	0	9.70228	0	3.75272	-1.46721	tRNA(Ile)-lysidine synthetase
CJJ81176_1447	yliG	1937.8	1775.05	1604.88	97.3939	1636.08	4799.97	3921.92	3144.82	166.899	383.626	502.886	282.643	314.847	3400.12	2.81247	48.7853	-2.70788	putative tRNA modifying protein
CJJ81176_1448	prfB	0	0	0	0	0	0	0	0	0	0	0	0	0	0	0	0	0	peptide chain release factor 2
CJJ81176_1449	-	552.789	98.4481	31.4682	18.9377	508.76	0	182.849	361.004	3.72959	65.8519	48.1156	54.7341	29.4461	361.812	46.687	91.9416	-3.45609	hypothetical protein
CJJ81176_1450	truD	14.5791	0	0	0	0	0	0	139.674	0	10.7201	14.7451	6.28096	0	92.2032	0	0	-4.78023	tRNA pseudouridine synthase D
CJJ81176_1451	thiL	108.128	14.9164	0	0	0	0	0	65.5395	3.72959	4.59432	5.43241	6.28096	0	64.571	0	0	-5.28479	thiamine monophosphate kinase
CJJ81176_1452	-	4.85969	0	0	0	0	0	0	4.29767	0	0	0	0	0	1.60214	0	0	-2.3147	succinate-quinone oxidoreductase, 2Fe-2S iron-sulfur cluster binding domain
CJJ81176_1453	-	24.2984	0	0	0	0	0	0	231	0	31.3945	31.0423	124.722	9.06034	32.098	0	0	-4.38683	response regulator
CJJ81176_1454	-	806.708	155.13	232.078	0	80.5231	0	70.9006	442.66	3.72959	35.2231	22.5057	24.2266	5.66271	525.902	9.5624	32.8363	-4.95979	site-specific DNA methyltransferase, putative
CJJ81176_1455	flgI	0	0	0	0	0	0	0	11.8186	0	0	0	3.58912	0	0.80107	0	0	-1.37695	flagellar basal body P-ring protein
CJJ81176_1456	flgJ	0	0	0	0	0	0	0	0	0	0	0	0	0	0	0	0	0	hypothetical protein
CJJ81176_1457	flgM	8.50445	0	0	0	0	0	0	24.7116	0	0	0	0	0	17.2363	0	0	-3.94545	anti-sigma factor for FliA
CJJ81176_1458	flgN	30.373	0	0	0	0	0	0	110.665	0	10.7201	24.8339	177.662	0	30.9321	0	0	-4.47035	flagellar protein FlgN, a possible chaperon for hook protein
CJJ81176_1459	flgK	229.62	0	0	0	0	0	0	1190.46	0	343.808	335.257	2908.09	47.5668	320.869	0	0	-6.22447	flagellar hook-associated protein FlgK
CJJ81176_1460	-	759.326	346.06	59.0029	27.0539	223.269	0	22.3897	1408.56	135.198	120.984	155.988	89.7281	103.061	1310.66	14.0623	30.0217	-4.27245	hypothetical protein
CJJ81176_1461	-	2280.41	829.35	153.408	0	161.046	342.855	167.922	1913.54	124.009	221.293	242.906	11029.4	176.677	2831.98	61.3118	470.966	-3.52395	hypothetical protein
CJJ81176_1462	-	5096.6	1142.59	243.879	91.9831	300.132	2142.84	802.296	6336.92	606.991	423.443	468.739	454.024	5937.92	5664.79	304.309	447.511	-3.31635	hypothetical protein
CJJ81176_1463	ctsF	2231.81	1294.74	1522.28	589.774	311.112	17271.3	86898	2351.9	101.631	187.601	291.798	618.226	180.074	2610.54	235.685	156.676	-1.70504	general secretory pathway protein F
CJJ81176_1464	ctsE	6096.48	3424.8	3740.79	965.823	15273.8	6771.38	6127.3	6543.21	512.819	817.023	735.703	692.701	618.368	7479.73	1104.18	2155.94	-1.82491	general secretory pathway protein E
CJJ81176_1465	ctsX	4044.48	668.254	212.411	37.8754	146.406	557.139	335.845	2783.82	21.4452	205.979	164.524	244.958	144.965	2794.27	239.622	127.592	-4.25204	transformation system protein
CJJ81176_1466	ctsP	1253.8	1118.73	853.576	54.1077	457.518	685.71	242.555	1258.14	20.5128	66.6177	83.0383	71.7824	50.9644	1080.69	432.558	302.094	-2.752	transformation system protein
CJJ81176_1467	ctsD	5437.99	2144.97	680.5	140.68	2349.81	1714.27	380.624	6180.05	917.48	650.096	806.325	5116.29	14111.5	5603.01	369.559	997.285	-2.36402	general secretory pathway protein D
CJJ81176_1468	ctsR	1748.27	542.956	314.682	0	18.3007	342.855	320.918	718.786	1068.53	63.5548	52.772	40.3776	815.43	768.621	148.498	784.318	-3.01099	transformation system protein
CJJ81176_1469	PFOR	0	0	0	0	0	0	0	10.7442	0	0	0	0	0	3.17882	0	0	-1.68427	pyruvate ferredoxin/flavodoxin oxidoreductase
CJJ81176_1470	-	2850.21	510.14	318.616	270.539	164.706	1714.27	656.763	2746.21	730.068	279.488	332.153	326.61	2172.22	2722.82	279.559	622.013	-2.54172	HAD-superfamily hydrolase, subfamily IA, variant 1 family protein
CJJ81176_1471	cadF	2034.99	513.123	74.737	13.5269	691.767	0	388.087	2333.64	155.711	156.207	187.806	1844.81	96.2661	2498.7	62.9993	500.05	-4.05749	fibronectin-binding protein
CJJ81176_1472	rpsI	0	0	0	0	0	0	0	0	0	0	0	0	0	0	0	0	0	30S ribosomal protein S9
CJJ81176_1473	rplM	0	0	0	0	0	0	0	0	0	0	0	0	0	0	0	0	0	50S ribosomal protein L13
CJJ81176_1474	recB	82.6147	11.9331	0	0	0	0	0	104.219	0	0	3.88029	0	0	114.569	20.8123	22.5163	-5.43253	putative recombination protein RecB
CJJ81176_1475	recB	10.9343	0	0	0	0	0	0	48.3488	0	0	0	0	0	57.2898	2.24998	0	-4.58591	ATP-dependent helicase, DNA repair
CJJ81176_1476	fedC?	0	0	0	0	0	0	0	0	0	0	0	0	0	0	0	0	0	Adhesin?
CJJ81176_1477	-	128.782	0	0	0	0	0	0	204.139	9.32399	14.5487	12.4169	28.713	15.8556	291.633	0	5.62908	-5.70294	membrane protein
CJJ81176_1478	-	134.856	26.8495	0	0	80.5231	0	0	311.581	0	8.42292	4.65635	12.5619	4.53017	361.9	0	0	-5.98841	Fimbrial protein; type IV pilin
CJJ81176_1479	ccoP	13.3641	0	0	0	0	0	0	0	0	0	0	0	0	1.28171	0	0	-1.95743	cytochrome c oxidase, cbb3-type, subunit III
CJJ81176_1480	ccoQ	70.4655	0	0	0	0	0	0	19.3395	0	3.06288	0	4.4864	0	30.3942	0	0	-4.93482	cytochrome c oxidase, cbb3-type, subunit IV
CJJ81176_1481	ccoO	30.373	0	0	0	0	0	0	0	0	0	0	0	0	8.11367	0	0	-2.78498	cbb3-type cytochrome c oxidase subunit II
CJJ81176_1482	ccoN	0	0	0	0	0	0	74.6322	0	0	0	0	0	4.53017	0	0	0	0.669866	cbb3-type cytochrome c oxidase subunit I
CJJ81176_1483	-	2128.54	450.475	232.078	13.5269	32.9413	0	570.936	1580.47	231.235	162.333	149.003	140.873	4068.09	1717.21	62.9993	129.469	-3.96705	DNA-binding response regulator
CJJ81176_1484	-	3173.38	1163.48	499.558	186.672	259.87	171.427	369.429	3688.48	3289.5	313.18	339.138	462.997	17395.8	2962.91	342.559	400.603	-2.5387	sensory box sensor histidine kinase, putative
CJJ81176_1485	-	0	0	0	0	0	0	0	0	0	0	0	0	0	0	0	0	0	hypothetical protein
CJJ81176_1486	carA	34.0178	0	0	0	0	0	0	314.804	0	0	0	0	0	184.389	0	0	-6.72026	carbamoyl phosphate synthase small subunit
CJJ81176_1487	-	0	0	23.6012	27.0539	29.2811	0	22.3897	0	0	0	0	0	0	0	0	0	1.45376	hypothetical protein
CJJ81176_1488	flgY	400.924	11.9331	0	0	0	0	0	1095.91	30.7692	93.4179	118.737	145.359	81.543	860.262	132.749	16.8872	-5.76688	newly identified flagellar protein
CJJ81176_1489	fliJ	253.919	11.9331	0	0	0	0	0	816.558	0	173.818	145.899	1453.59	46.4342	167.21	0	0	-5.90091	flagellar protein FliJ
CJJ81176_1490	purA	15.794	0	23.6012	0	0	0	0	9.66976	0	0	0	0	0	43.425	0	0	-3.67865	adenylosuccinate synthetase
CJJ81176_1492	fdhT	3136.93	730.902	1628.48	13.5269	472.158	728.567	167.922	2119.83	57.8087	163.864	219.625	207.272	101.929	2319.47	40.4996	164.181	-3.79255	putative inner membrane protein
CJJ81176_1493	fdhU	360.832	62.6488	27.5347	0	0	0	0	419.023	0	11.4858	6.20847	9.87009	4.53017	312.288	4.49995	6.56725	-6.34938	hypothetical protein
CJJ81176_1494	putP	10379.1	3338.28	1353.13	1409.51	2152.16	3599.98	1410.55	7311.41	668.53	1268.03	638.696	2235.13	486.993	10237.7	1333.11	1189.61	-2.71377	sodium/proline permease
CJJ81176_1495	putA	13392.1	4272.05	2253.91	273.244	7851	4628.54	2406.89	13838.5	600.465	2028.39	1083.38	6737.68	2903.84	13673.6	1234.67	2063.99	-2.69697	bifunctional putA protein, putative
CJJ81176_1496	selD	1895.28	918.849	928.313	10.8215	263.53	0	179.117	1787.83	186.48	94.9493	594.461	79.858	49.8319	848.253	161.998	0	-4.40791	selenide, water dikinase
CJJ81176_1497	-	1027.82	152.147	55.0694	119.037	18.3007	0	115.68	813.334	19.5804	55.8976	51.9959	65.5015	35.1088	530.58	386.433	120.087	-4.05504	hypothetical protein
CJJ81176_1498	-	8700.06	343.077	82.6041	16.2323	29.2811	814.28	141.801	7603.66	82.9835	562.804	425.28	452.229	200.46	7297.46	97.8739	221.41	-5.60105	methyl-accepting chemotaxis protein
CJJ81176_1499	-	102.053	23.8662	27.5347	0	14.6406	0	0	64.4651	0	3.8286	7.76058	4.4864	0	60.8768	0	0	-4.68407	molybdate transport repressor
CJJ81176_1500	fdhD	166.444	44.7491	173.075	0	14.6406	0	26.1213	266.456	0	0	3.88029	0	0	55.2617	0	0	-5.56111	formate dehydrogenase accessory protein
CJJ81176_1501	fdhC	2795.54	384.842	78.6706	0	475.818	642.853	179.117	2115.53	193.006	104.904	136.586	87.0362	73.6152	1123.42	5.62494	38.4653	-4.7256	formate dehydrogenase, cytochrome b subunit
CJJ81176_1502	fdhB	1179.69	402.742	1974.63	413.924	0	0	208.97	696.223	167.832	40.5832	55.8762	25.1239	45.3017	444.647	0	0	-4.70737	formate dehydrogenase, iron-sulfur subunit
CJJ81176_1503	fdhA	4383.44	972.548	1081.72	154.207	889.414	771.423	496.304	5276.47	156.643	355.294	500.558	343.658	3194.9	2611.55	28.6872	76.9307	-3.49922	formate dehydrogenase, alpha subunit, selenocysteine-containing
CJJ81176_1504	-	1476.13	193.913	121.939	0	29.2811	428.569	134.338	1370.96	31.7015	94.9493	116.409	87.0362	72.4827	868.205	32.0622	111.643	-4.34613	formate dehydrogenase
CJJ81176_1505	-	453.166	232.695	0	0	0	0	134.338	226.702	3.72959	12.2515	17.0733	15.2538	4.53017	103.176	23.6247	20.6399	-4.99085	Tat pathway signal sequence domain-containing protein
CJJ81176_1506	-	521.202	217.779	106.205	0	161.046	0	432.867	420.097	4.66199	16.0801	38.0269	40.3776	15.8556	280.304	6.74993	10.32	-4.27931	hypothetical protein
CJJ81176_1507	nspC	66.8207	50.7157	23.6012	73.0454	0	0	111.948	9.66976	0	0	0	0	0	20.7412	0	0	-3.0093	carboxynorspermidine decarboxylase
CJJ81176_1508	ceuO	7496.07	2708.81	1274.46	1772.03	1863.01	4028.54	1488.91	9106.77	439.16	822.384	27868.3	781.531	690.851	9807.23	521.994	1339.72	-2.4556	multicopper oxidase
CJJ81176_1509	moaD	0	0	0	0	0	0	0	71.986	0	0	0	0	0	19.1091	0	0	-3.04671	thiS family protein
CJJ81176_1510	moaE	269.713	44.7491	23.6012	0	0	0	18.658	378.195	0	7.6572	17.8493	0	0	98.1207	0	0	-6.36894	molybdopterin converting factor, subunit 2
CJJ81176_1511	moeA2	669.422	98.4481	271.413	727.749	0	171.427	74.6322	1056.15	14.9184	27.5659	54.3241	34.0967	22.6508	373.727	0	0	-4.72627	molybdopterin biosynthesis MoeA protein, putative
CJJ81176_1512	-	21998.6	9540.51	11053.2	4607.27	7744.86	8485.66	4138.35	14735.6	3974.81	1343.84	1545.91	17285.2	3559.58	16034.1	2817.53	5450.82	-1.86331	hypothetical protein
CJJ81176_1513	-	5487.8	29364.4	35665.3	14619.9	20291.8	6128.53	8746.89	3996.83	312.353	1446.45	16926.6	977.139	814.298	4184.08	939.927	2461.78	-0.080678	hypothetical protein
CJJ81176_1514	purM	6281.15	507.157	70.8035	408.513	21.9608	6257.1	1720.27	5707.31	524.94	243.499	1497.02	265.595	63.4224	7538.7	0	0	-5.42716	phosphoribosylaminoimidazole synthetase
CJJ81176_1515	coaE	0	0	0	0	0	0	0	0	0	0	0	0	0	0	0	0	0	dephospho-CoA kinase
CJJ81176_1516	dapF	43.7372	17.8996	562.495	0	0	0	0	0	0	0	0	0	0	0	0	0	-1.50168	diaminopimelate epimerase
CJJ81176_1517	-	2681.33	396.776	43.2688	0	95.1637	0	59.7057	1682.54	200.466	221.293	147.451	160.613	53.2295	2291.31	55.6869	214.843	-5.25317	mannosyl-glycoprotein endo-beta-N-acetylglucosamidase domain-containing protein
CJJ81176_1518	-	335.318	0	0	0	0	0	0	263.232	176.223	286.379	17.0733	25.1239	19.2532	376.249	0	0	-6.06537	DNA-binding protein, ATPase AAA
CJJ81176_1519	dps	953.714	187.946	55.0694	0	1226.15	1585.7	190.312	815.483	13.0536	42.8803	52.772	50.2477	52.0969	607.2	2.24998	0	-4.32966	bacterioferritin
CJJ81176_1520	pgi	2083.59	453.458	157.341	10.8215	47.5818	771.423	164.191	735.976	30.7692	103.372	94.6791	112.16	50.9644	1130.93	131.624	45.0326	-3.72579	glucose-6-phosphate isomerase
CJJ81176_1521	galU	7.28953	0	0	0	0	0	0	6.44651	0	0	0	0	0	11.9503	0	0	-3.0908	UTP-glucose-1-phosphate uridylyltransferase
CJJ81176_1522	acs	28028.2	7144.94	10058	53988.7	6181.98	15471.3	4436.88	27363.3	4445.68	2613.4	3028.96	5767.72	3362.52	29466.5	3947.58	7517.63	-2.11738	acetyl-CoA synthetase
CJJ81176_1523	tupC	1897.71	352.026	1510.48	16.2323	0	385.712	335.845	633.907	7.45919	41.3489	63.6368	44.864	29.4461	592.996	15.1873	70.3634	-4.23704	tungsten ABC transporter, ATP-binding protein, putative
CJJ81176_1524	tupB	1459.12	790.568	125.873	10.8215	0	342.855	197.775	1398.89	5.59439	73.5091	100.112	76.2688	58.8922	702.559	11.8124	3.75272	-4.9461	tungstate ABC transporter, permease protein, putative
CJJ81176_1525	tupA	2547.69	868.133	133.74	16.2323	333.073	1114.28	257.481	2505.54	141.725	169.224	207.208	163.305	159.688	1348.46	32.6246	42.2181	-3.8629	tungstate ABC transporter, periplasmic tungstate-binding protein, putative
CJJ81176_1526	-	1839.39	501.19	228.145	21.6431	0	171.427	123.143	2158.51	16189.2	911.973	6064.12	974322	21588.5	1933.57	11303.3	17005.4	-0.646143	LamB/YcsF family protein
CJJ81176_1527	-	3315.52	1047.13	841.775	29.7592	2137.52	1714.27	1250.09	3441.36	215.384	268.768	219970	263.8	2806.44	3482.57	332.434	456.893	-1.95048	hypothetical protein
CJJ81176_1528	-	7650.36	3761.91	3807.66	1490.67	4403.15	5142.82	1787.44	6189.72	298.368	500.781	658.874	493.504	439.426	6888.5	431.995	1153.02	-2.5469	hypothetical protein
CJJ81176_1529	-	8725.57	2998.19	2800.67	1385.16	1595.82	2142.84	1212.77	8058.13	834.497	921.927	1111.32	540861	3199.43	8483.42	581.619	902.528	-1.90524	integral membrane protein
CJJ81176_1530	-	2676.47	539.973	236.012	616.828	322.092	642.853	350.771	3062.09	154.778	252.688	363.971	218.936	255.955	3260.2	93.9365	479.41	-3.24283	flavodoxin-like fold domain-containing protein
CJJ81176_1531	-	3139.36	880.066	322.549	606.006	241.569	2099.99	1197.85	3828.15	482.05	424.975	436.921	376.858	331.835	3753.65	484.87	653.911	-2.67424	transcriptional regulator, putative
CJJ81176_1532	-	1990.04	871.116	605.763	151.502	435.557	1028.56	231.36	1800.72	65.2679	183.773	225.833	183.045	146.098	1793.79	28.1247	143.541	-3.10595	putative homolog of BLC protein
CJJ81176_1533	-	8483.8	7756.51	3571.64	1834.25	8385.38	8828.51	13579.3	8665.18	3739.85	696.04	708.541	867.67	3817.8	8469.5	2341.66	4580.19	-1.42825	zinc-binding dehydrogenase family oxidoreductase
CJJ81176_1534	hsdR	57542.3	33925.8	34937.6	19662.7	21020.2	39814	21751.5	52765.7	10075.5	39717.9	11266	33655.2	22855.8	55012.5	11270.1	30371.7	-1.26497	type I restriction-modification enzyme, R subunit
CJJ81176_1535	rloH	13716.5	6112.73	5066.39	4087.84	2968.37	6342.81	3448.01	12039.9	5384.6	1297.13	1431.05	1521.79	2662.61	12731.9	2031.73	5515.56	-2.00926	RloH
CJJ81176_1536	-	7195.98	2655.11	3142.89	1244.48	1859.35	2314.27	1306.06	7708.95	5497.42	972.465	1025.17	2575.2	4345.56	7859.15	552.932	1356.61	-2.028	hypothetical protein
CJJ81176_1537	-	30.373	0	0	0	0	0	0	171.907	4.66199	101.841	6.20847	13.4592	13.5905	55.7108	0	0	-4.53023	hypothetical protein
CJJ81176_1538	mloB	13725	5939.7	2651.2	3311.39	3667.46	3985.69	3033.8	11614.5	3917.94	1462.53	1567.64	1638.43	981.914	12746.7	928.115	2530.27	-2.41831	MloB
CJJ81176_1539	hsdM	11097.1	5790.54	2517.46	3487.24	6317.4	7328.52	6944.52	12932.8	662.935	1317.04	1628.95	1355.79	6777.13	11319.7	2006.42	4464.79	-1.95573	type I restriction-modification system, M subunit
CJJ81176_1540	-	1032.68	223.746	23.6012	440.978	54.9021	514.282	97.0218	1059.38	3695.1	165.396	155.212	147.154	117.784	863.06	267.185	125.716	-2.42463	hypothetical protein
CJJ81176_1541	-	12960.8	9877.62	8496.42	8405.63	19914.8	10028.5	5444.42	11224.4	6957.56	1282.58	1358.88	2410.1	5196.1	10115.4	1235.8	3429.98	-1.33945	hypothetical protein
CJJ81176_1542	-	990.161	244.629	102.272	0	0	171.427	44.7793	1115.25	29.8368	104.138	111.752	70.8852	89.4708	992.223	240.185	251.432	-4.27957	transcriptional regulator
CJJ81176_1543	-	817.642	268.495	15.7341	24.3485	234.249	0	130.606	890.692	45.6875	66.6177	100.888	96.9063	231.039	927.983	56.2494	155.738	-3.7819	permease, putative
CJJ81176_1544	-	2455.36	951.665	483.824	51.4023	717.388	685.71	410.477	3750.79	180.885	477.044	488.917	489.915	327.305	3553.58	480.932	1512.34	-2.79133	hypothetical protein
CJJ81176_1545	arsR	330.459	68.6153	27.5347	0	0	0	242.555	341.665	12.1212	35.2231	40.355	40.3776	33.9763	421.309	40.4996	94.7561	-4.16781	arsenical resistance operon repressor
CJJ81176_1546	-	392.42	366.943	2765.27	0	175.687	0	59.7057	557.623	5.59439	43.6461	33.3705	49.3504	28.3136	544.856	33.1871	56.2908	-3.64763	arsenical resistance operon repressor
CJJ81176_1547	-	1658.37	751.785	920.446	819.732	318.432	0	440.33	1600.88	154.778	245.796	250.667	1770.33	23898.9	1686.35	133.311	189.512	-2.26717	MerR family transcriptional regulator
CJJ81176_1548	-	844.371	134.247	94.4047	365.227	0	299.998	0	946.562	11.1888	50.5375	44.2353	73.577	44.1691	1056.47	165.936	252.37	-4.27597	methyl-accepting chemotaxis protein
CJJ81176_1549	-	0	0	0	0	0	0	0	0	0	0	0	0	0	0	0	0	0	methyl-accepting chemotaxis protein
CJJ81176_1550	pflA	6710.01	59.6655	0	10.8215	0	214.284	48.5109	19481.3	184.615	8687.86	8257.26	13585.7	1891.35	9977.95	0	0	-7.15216	paralyzed flagella protein PflA
CJJ81176_1551	nuoN	44.9521	0	0	21.6431	0	0	0	45.1256	0	0	0	0	0	63.9355	0	0	-5.25467	NADH-quinone oxidoreductase, N subunit
CJJ81176_1552	nuoM	25.5134	0	0	0	0	0	0	10.7442	0	3.8286	3.10423	0	0	12.6143	0	0	-3.79743	NADH-quinone oxidoreductase, M subunit
CJJ81176_1553	nuoL	0	0	0	0	0	0	0	16.1163	0	0	0	30.5075	0	30.3501	0	0	-1.95767	NADH dehydrogenase subunit L
CJJ81176_1554	nuoK	0	0	0	0	0	0	0	0	0	0	0	0	0	0	0	0	0	NADH-quinone oxidoreductase, K subunit
CJJ81176_1555	nuoJ	0	0	0	0	0	0	0	0	0	0	0	0	0	0	0	0	0	NADH dehydrogenase subunit J
CJJ81176_1556	nuoI	0	0	0	0	0	0	0	0	0	0	0	0	0	0	0	0	0	NADH dehydrogenase subunit I
CJJ81176_1557	nuoH	0	0	0	0	0	0	0	0	0	0	0	0	0	0	0	0	0	NADH dehydrogenase subunit H
CJJ81176_1558	nuoG	61.961	14.9164	0	0	0	0	0	23.6372	0	0	0	0	0	51.7713	0	7.50543	-4.8719	NADH dehydrogenase subunit G
CJJ81176_1559	-	0	0	0	0	0	0	0	0	0	0	0	0	0	0	0	0	0	hypothetical protein
CJJ81176_1560	-	0	0	0	0	0	0	0	0	0	0	0	0	0	0	0	0	0	hypothetical protein
CJJ81176_1561	nuoD	15.794	0	0	0	0	0	0	0	0	0	0	0	0	3.248	0	0	-2.19945	NADH dehydrogenase subunit D
CJJ81176_1562	nuoC	9.71938	0	0	0	0	0	0	0	0	0	0	0	0	14.2322	0	0	-2.18392	NADH dehydrogenase subunit C
CJJ81176_1563	nuoB	0	0	0	0	0	0	0	0	0	0	0	0	0	0	0	0	0	NADH dehydrogenase subunit B
CJJ81176_1564	nuoA	0	0	0	0	0	0	0	0	0	0	0	0	0	0	0	0	0	NADH dehydrogenase subunit A
CJJ81176_1565	nikW	3288.79	519.09	220.278	94.6885	87.8434	428.569	123.143	1437.57	28.9044	140.893	141.243	100.495	2617.31	1916.96	38.8121	40.3417	-3.91458	high-affinity nickel uptake system, ATP-binding protein
CJJ81176_1566	nikV	1224.64	223.746	129.806	0	186.667	171.427	227.628	1781.38	64.3355	163.098	855.216	161.511	105.326	1668.73	102.936	108.829	-3.73977	high-affinity nickel uptake system, ATP-binding protein
CJJ81176_1567	nikX	1174.83	229.712	0	151.502	0	214.284	14.9264	1315.09	176.223	65.0862	59.7565	14.3565	53.2295	1255.03	15.1873	4.6909	-5.46787	high-affinity nickel uptake system, permease protein
CJJ81176_1568	nikY	2055.65	184.963	15.7341	45.9916	135.425	0	14.9264	2110.16	19.5804	135.532	135.034	133.695	125.712	2171.63	215.998	166.996	-5.18661	high-affinity nickel uptake system, permease protein
CJJ81176_1569	nikZ	4485.49	692.12	70.8035	0	201.308	814.28	298.529	4515.78	87.6455	298.631	350.002	235.088	218.581	4339.55	68.6243	72.2398	-5.02844	high-affinity nickel uptake system, periplasmic peptide-binding protein
CJJ81176_1570	dmsA	22719	22404.4	11780.9	4458.48	3037.92	14742.8	11377.7	24376.4	1820.04	2549.08	3055.34	2497.13	2208.46	24389.8	1.72594e+06	60623.3	-1.31751	anaerobic dimethyl sulfoxide reductase chain A
CJJ81176_1571	dmsB	5567.99	53794.4	54499	88333.6	95723.7	105599	47966.1	4376.1	17444.2	46248	6625.21	90086.1	86358.6	5158.44	8688.28	41144.8	3.10867	dimethylsulfoxide reductase, chain B
CJJ81176_1572	dmsC	8826.41	3985.66	2462.39	4380.02	4275.05	7328.52	3653.25	7799.2	420.512	951.025	942.135	914.329	1182.37	8408.49	669.368	926.921	-2.27063	hypothetical protein
CJJ81176_1573	dmsD	4146.53	1488.65	593.963	384.165	516.08	2014.27	791.101	3637.98	283.449	382.094	547.897	431.592	27261.4	2964.08	285.747	651.096	-2.27055	hypothetical protein
CJJ81176_1574	-	2007.05	605.605	177.009	267.833	446.537	857.137	667.958	2265.95	1468.53	245.796	308.871	632.583	270.678	2668.94	171.561	626.704	-2.36444	flavohemoprotein, truncation
CJJ81176_1575	-	14427.2	4036.37	1809.42	1523.13	4677.66	8185.66	2649.44	11543.5	445.686	1110.29	1275.84	1565.75	918.492	12839.4	1433.23	2599.69	-2.78496	multidrug transporter membrane component/ATP-binding component
CJJ81176_1576	-	14232.8	4421.21	2509.59	9063.04	3586.94	7628.52	2862.14	11840.1	706.758	1196.06	1290.59	1215.82	1138.2	12193.2	1333.67	2444.9	-2.52147	proline/betaine transporter, putative, authentic frameshift
CJJ81176_1577	-	2242.75	653.337	102.272	646.587	14.6406	771.423	294.797	1953.29	76.4567	178.413	155.988	171.381	2052.17	2230.13	120.936	644.529	-3.13792	hypothetical protein
CJJ81176_1578	infA	173.734	32.816	15.7341	0	0	0	138.07	0	0	0	0	0	0	0	0	0	-2.18693	translation initiation factor IF-1
CJJ81176_1579	rpsM	0	0	0	0	0	0	0	0	0	0	0	0	0	0	0	0	0	30S ribosomal protein S13
CJJ81176_1580	rpsK	0	0	0	0	0	0	0	0	0	0	0	0	0	0	0	0	0	30S ribosomal protein S11
CJJ81176_1581	rpsD	109.343	26.8495	0	0	0	0	0	124.632	0	9.18864	6.98453	8.97281	4.53017	109.403	0	0	-5.55559	30S ribosomal protein S4
CJJ81176_1582	rpoA	0	0	0	0	0	0	0	0	0	0	0	0	0	0	0	0	0	DNA-directed RNA polymerase subunit alpha
CJJ81176_1583	rplQ	0	0	0	0	0	0	0	0	0	0	0	0	0	0	0	0	0	50S ribosomal protein L17
CJJ81176_1584	hisG	3680	1306.67	1443.61	0	183.007	171.427	574.668	4904.72	413.053	539.833	849.008	512.347	443.957	4377.83	3.37496	283.33	-4.30856	ATP phosphoribosyltransferase
CJJ81176_1585	hisD	2898.8	769.685	991.249	67.6346	4842.37	1928.56	865.733	2892.33	70.8623	225.122	244.458	260.211	262.75	2438.71	6.74993	273.01	-3.18427	histidinol dehydrogenase
CJJ81176_1586	hisB	3723.74	1103.81	1943.16	48.6969	62.2224	728.567	742.59	5012.16	2139.85	352.231	574.283	320.329	1210.69	4496.35	95.0615	78.8071	-3.464	imidazole glycerol-phosphate dehydratase/histidinol phosphatase
CJJ81176_1587	hisH	2188.07	545.939	369.752	0	36.6014	857.137	421.672	2453.97	296.503	262.642	264.636	288.027	218.581	2087.99	7.87491	174.501	-4.05687	imidazole glycerol phosphate synthase subunit HisH
CJJ81176_1588	hisA	2399.47	668.254	204.544	43.2862	168.367	1028.56	1350.84	3023.41	2189.27	215.933	703.109	268.287	14689.1	2375.5	2.24998	0	-3.48703	1-(5-phosphoribosyl)-5-[(5-phosphoribosylamino)methylideneamino] imidazole-4-carboxamide isomerase
CJJ81176_1589	-	3432.15	710.019	330.416	568.131	98.8238	1971.42	13605.4	3383.34	224.708	333.854	355.435	3040.88	1125.75	3494.54	9.5624	215.781	-2.82823	HrgA protein
CJJ81176_1590	hisF-2	3364.12	1607.99	680.5	59.5185	161.046	1671.42	1791.17	3812.03	128.671	313.18	822.622	343.658	1096.3	3121.11	6.18743	148.232	-3.428	imidazole glycerol phosphate synthase subunit HisF
CJJ81176_1591	hisI	1377.72	578.755	668.7	587.069	721.048	428.569	276.139	1076.57	30.7692	169.99	104.768	89.7281	71.3502	1082.78	8.9999	266.443	-2.7527	bifunctional phosphoribosyl-AMP cyclohydrolase/phosphoribosyl-ATP pyrophosphatase protein
CJJ81176_1592	dapD	35.2327	0	0	0	0	0	0	10.7442	0	3.06288	0	3.58912	0	12.6517	0	3.75272	-3.83979	2,3,4,5-tetrahydropyridine-2-carboxylate N-succinyltransferase, putative
CJJ81176_1593	mrp	42.5223	0	0	0	0	0	0	16.1163	0	0	0	4.4864	0	19.3336	0	0	-4.56802	ATP/GTP-binding protein
CJJ81176_1594	ispDF	13.3641	0	0	0	0	0	0	6.44651	0	0	0	0	0	10.115	0	0	-3.42293	bifunctional 2-C-methyl-D-erythritol 4-phosphate cytidylyltransferase/2-C-methyl-D-erythritol 2,4-cyclodiphosphate synthase protein
CJJ81176_1595	-	0	0	0	0	0	0	0	0	0	0	0	0	0	0	0	0	0	DNA-binding response regulator, putative
CJJ81176_1596	-	18.2238	0	0	0	0	0	0	17.1907	0	3.8286	0	0	4.53017	28.3282	255.372	75.0543	-2.86716	ATP-sulfurylase family protein
CJJ81176_1597	pgpA	9.71938	0	0	0	0	0	0	0	0	0	0	0	0	0	0	0	-1.57945	phosphatidylglycerophosphatase A
CJJ81176_1598	rpsT	0	0	0	0	0	0	0	0	0	0	0	0	0	0	0	0	0	30S ribosomal protein S20
CJJ81176_1599	prfA	0	0	0	0	0	0	0	0	0	0	0	0	0	0	0	0	0	peptide chain release factor 1
CJJ81176_1600	-	3575.52	742.835	365.818	892.777	878.434	1414.28	932.902	3173.83	82.9835	269.534	319.736	296.103	212.918	2848.64	109.686	216.719	-3.1274	hypothetical protein
CJJ81176_1601	chuA	18429.2	7135.99	3154.69	2721.62	4037.14	8828.51	3470.4	20218.4	6027.96	248514	4099.14	2470.21	4717.04	20545	2729.78	5971.51	-1.73756	TonB-dependent heme receptor
CJJ81176_1602	chuB	8940.61	5029.8	3174.36	1033.46	9735.98	6299.96	2343.45	10955.8	960.37	1268.03	1351.89	1138.65	988.709	10156.6	433.683	1578.96	-2.41166	hemin ABC transporter, permease protein, putative
CJJ81176_1603	chuC	4945.95	1518.49	708.035	2613.4	1416.47	2014.27	496.304	4914.39	3497.43	647.034	922.733	632.583	491.523	5245.07	371.808	1038.56	-2.31454	hemin ABC transporter, ATP-binding protein, putative
CJJ81176_1604	chuD	7141.31	2371.7	1132.86	1850.48	2986.68	2657.13	1026.19	5743.84	5020.97	624.062	748.12	31796.9	10618.7	6453.85	1028.8	1428.85	-1.49804	hemin ABC transporter, periplasmic hemin-binding protein, putative
CJJ81176_1605	-	48319.9	45202.6	46840.5	43186.1	57061.6	39171.2	31632.8	18815.2	9585.99	2476.34	3727.41	64019.2	10873.5	24169	434121	10447.6	-0.252159	hypothetical protein
CJJ81176_1606	kgtP	8797.25	4000.57	3567.71	1947.88	724.708	4885.68	1563.54	10449.8	593.938	1217.5	6302.37	2625.44	954.733	9830.36	699.18	1583.65	-2.41579	alpha-ketoglutarate permease
CJJ81176_1607	mutY	6938.42	2995.21	1298.06	1341.87	1273.73	2314.27	1567.28	7446.79	429.836	740.451	863.753	901.767	1605.94	5598.61	262.122	298.341	-2.81636	A/G-specific adenine glycosylase
CJJ81176_1608	-	756.896	35.7993	35.4018	0	51.242	257.141	0	914.33	28.9044	52.8347	74.5016	48.4532	52.0969	579.529	5.06245	46.909	-4.9546	hypothetical protein
CJJ81176_1613	ribD	758.111	202.863	141.607	0	32.9413	0	82.0954	320.177	13.986	39.0517	45.0114	47.5559	40.7715	394.041	82.1241	35.6508	-4.05351	riboflavin biosynthesis protein RibD
CJJ81176_1614	-	225.975	32.816	0	108.215	0	0	0	412.576	10.2564	31.3945	42.6832	15.2538	14.723	322.109	43.8745	41.2799	-4.79945	hypothetical protein
CJJ81176_1615	sdaA	4191.48	874.1	145.541	10.8215	230.589	1928.56	455.256	6446.51	255.477	435.695	753.553	306.87	220.846	5488.97	451.12	568.537	-3.98599	L-serine ammonia-lyase
CJJ81176_1616	sdaC	2202.65	292.361	27.5347	140.68	54.9021	985.708	205.238	1445.09	24.2424	43.6461	42.6832	34.9939	18.1207	882.194	3.93746	10.32	-4.94318	serine transporter
CJJ81176_1617	-	2476.01	1515.5	326.483	10.8215	1284.71	1157.14	694.079	1611.63	58.7411	192.961	200.223	183.943	173.279	1686.33	3.37496	215.781	-3.3779	putative calcium-regulated periplasmic protein
CJJ81176_1618	-	10300.1	4403.31	3194.03	2486.25	2005.76	6857.1	18926.7	8395.5	813.051	1110.29	2647.14	1202.36	853.937	9761.03	1067.61	2576.24	-2.01495	hypothetical protein
CJJ81176_1619	exbB-2	6751.32	2258.34	4916.91	995.582	2119.22	3171.41	4571.22	8507.24	3129.13	880.578	1041.47	797.682	792.78	7344.4	762.179	1520.79	-2.17199	TonB system transport protein ExbB
CJJ81176_1620	exbD	2201.44	1393.19	373.685	1136.26	307.452	771.423	123.143	1736.26	110.955	186.07	171.509	170.483	178.942	2120.33	343.121	361.199	-2.68879	biopolymer transport exbD protein
CJJ81176_1621	-	1491.92	357.993	141.607	37.8754	18.3007	728.567	190.312	1888.83	1473.19	180.71	563.418	187.532	207.255	2058.79	371.246	319.919	-2.93197	TonB-dependent receptor, putative, authentic frameshift
CJJ81176_1622	-	4157.46	2016.69	1829.09	1964.11	3327.07	1928.56	1041.12	4234.28	139.86	331.557	386.477	375.063	344.293	3802.16	191.248	306.785	-2.6007	hypothetical protein
CJJ81176_1623	-	125.137	20.8829	0	0	0	0	0	192.321	6.52679	8.42292	8.53664	12.5619	298.991	263.032	17.9998	70.3634	-4.59137	putative periplasmic protein with a signal peptide
CJJ81176_1624	-	4569.32	1357.39	542.827	221.842	1207.85	1371.42	690.348	3784.1	325.407	320.837	301601	252.136	762.201	4110.54	439.308	695.191	-2.17937	hypothetical protein
CJJ81176_1625	aroC	0	0	0	0	0	0	0	0	0	0	0	0	0	0	0	0	0	chorismate synthase
CJJ81176_1626	rnc	25.5134	0	35.4018	0	0	0	0	0	0	0	0	0	0	11.1393	0	0	-2.33763	ribonuclease III
CJJ81176_1627	rnhA	1007.17	232.695	601.83	54.1077	76.863	0	97.0218	530.762	0	55.1319	34.1466	42.1722	0	664.331	39.3746	84.4361	-4.61368	ribonuclease H
CJJ81176_1628	-	122.707	29.8327	0	0	0	0	0	50.4976	0	0	0	0	0	15.6848	58.4994	0	-5.18589	hypothetical protein
CJJ81176_1629	dnaG	0	0	70.8035	0	29.2811	0	0	0	0	0	0	0	0	0	0	0	0.852795	DNA primase
CJJ81176_1630	-	0	0	0	0	0	0	0	0	0	0	0	0	0	0	0	0	0	NifU family protein
CJJ81176_1631	-	4.85969	0	0	0	0	0	0	30.0837	0	0	0	0	0	16.5138	0	0	-3.71971	hypothetical protein
CJJ81176_1632	murE	0	0	0	0	0	0	0	0	0	0	0	0	0	0	0	0	0	UDP-N-acetylmuramoylalanyl-D-glutamate--2,6-diaminopimelate ligase
CJJ81176_1633	-	0	0	0	0	0	0	0	10.7442	0	0	3.88029	3.58912	0	28.4055	0	0	-1.77232	hypothetical protein
CJJ81176_1634	-	0	0	0	0	0	0	0	0	0	0	0	0	0	0	0	0	0	PDZ domain-containing protein
CJJ81176_1635	ispA	4.85969	0	0	0	0	0	0	0	0	0	0	0	0	1.1215	0	0	-1.34424	geranyltranstransferase
CJJ81176_1636	tkt	0	0	0	0	0	0	0	0	0	0	0	0	0	0.640856	0	0	-0.109915	transketolase
CJJ81176_1637	-	2245.18	647.371	444.489	0	296.471	1971.42	261.213	3891.54	278.787	1967.14	492.797	380.447	402.052	3518.31	600.744	513.184	-3.16688	ABC transporter, permease protein, putative
CJJ81176_1638	-	2941.33	1348.44	1038.45	29.7592	259.87	557.139	380.624	2756.96	181.818	322.368	310.423	234.19	232.171	2757.01	186.748	640.776	-3.17664	ABC transporter, ATP-binding protein
CJJ81176_1639	-	2500.31	710.019	2171.31	1209.31	355.034	299.998	190.312	3743.27	504.428	537.536	557.21	828.19	330.702	3541.49	65.8118	601.373	-2.69464	ABC transporter, periplasmic substrate-binding protein, putative
CJJ81176_1640	-	1625.57	548.923	267.48	10.8215	1863.01	899.994	835.88	1517.08	93.2399	211.339	192.462	156.127	154.026	1490.78	35.4371	365.89	-2.81883	putative lipoprotein
CJJ81176_1641	-	1539.31	1106.79	188.809	18.9377	0	642.853	500.036	2018.83	116.55	2624.89	195.567	157.921	147.23	2167.9	79.8741	415.613	-3.45249	cochaperon for chaperon FliS
CJJ81176_1642	map	513.912	92.4815	0	0	0	0	97.0218	157.939	6.52679	21.4402	17.0733	23.3293	4.53017	196.177	30.3747	90.0652	-4.8129	methionine aminopeptidase
CJJ81176_1643	murI	142.146	110.381	23.6012	0	0	171.427	85.827	51.5721	0	6.89148	8.53664	10.7674	4.53017	72.6579	2.24998	0	-3.43896	glutamate racemase
CJJ81176_1644	nlpC	662.132	68.6153	19.6676	0	0	0	0	3156.64	118.415	162.333	165.3	131.003	132.507	2409.58	93.9365	123.84	-5.92881	peptidoglycan hydrolases
CJJ81176_1645	nhaA	999.881	140.214	15.7341	0	102.484	0	0	1803.95	28.9044	90.355	90.7988	66.3988	13.5905	1627.6	29.8122	56.2908	-6.05129	pH-dependent sodium/proton antiporter
CJJ81176_1646	nhaA-2	8.50445	0	0	0	0	0	0	65.5395	0	0	20.9536	0	0	17.3635	0	0	-4.13181	Na+/H+ antiporter NhaA
CJJ81176_1647	fedD	272.143	29.8327	0	0	0	514.282	18.658	341.665	10.2564	60.4919	41.9072	22.432	14.723	262.708	0	21.5781	-4.66285	Putative motility protein,YjfB
CJJ81176_1648	-	26.7283	0	0	0	0	0	0	116.037	4.66199	14.5487	17.0733	8.07553	4.53017	94.6801	0	19.7018	-4.27826	hypothetical protein
CJJ81176_1649	ftr1	11438.5	4776.22	2592.2	1742.27	3726.02	5142.82	2772.59	15495.3	1601.86	1760.39	2075.96	3152.15	1178.98	13435.9	1539.55	9737.36	-2.29549	FTR1 family iron permease
CJJ81176_1650	p19	2111.53	805.484	212.411	37.8754	51.242	4371.4	242.555	3040.6	129.603	277.956	346.122	1414.11	268.413	2271.98	437.62	1248.72	-2.83249	high-affinity iron transporter
CJJ81176_1651	-	5615.37	1500.59	389.419	551.899	805.231	1542.85	1041.12	7744.4	355.244	797.88	1079.5	786.018	565.139	6834.85	206.435	819.969	-3.22479	hypothetical protein
CJJ81176_1652	-	3636.26	1736.27	1774.02	45.9916	461.178	557.139	354.503	7690.68	1468.53	1245.06	1199.79	979.83	591.187	6310.94	353.809	1373.49	-2.93281	ABC transporter, permease protein
CJJ81176_1653	-	2936.47	963.598	291.081	56.8131	391.635	1414.28	891.855	6270.3	187.412	624.062	593.685	602.973	497.186	3838.52	152.436	669.86	-3.25023	ABC transporter, permease protein
CJJ81176_1654	-	1504.07	480.307	94.4047	1014.52	369.674	728.567	272.407	1749.15	34.4987	264.173	233.594	208.169	148.363	1693.17	87.1866	252.37	-2.81422	ABC transporter, ATP-binding protein
CJJ81176_1655	-	567.369	125.298	15.7341	37.8754	0	257.141	26.1213	630.683	120.279	45.9432	76.0537	27.8157	50.9644	600.473	2.24998	116.334	-4.07066	thiredoxin,-like protein
CJJ81176_1656	-	1197.91	432.575	251.746	13.5269	95.1637	0	149.264	462	20.5128	23.7373	37.2508	43.9667	2872.13	534.586	201.935	324.61	-3.23415	thioredoxin family protein
CJJ81176_1657	-	654.843	71.5986	267.48	40.5808	146.406	0	44.7793	879.948	3.72959	51.3033	58.9804	51.145	55.4946	657.009	28.6872	364.952	-4.04956	hypothetical protein
CJJ81176_1658	-	580.733	715.986	0	246.19	0	0	0	579.111	34.4987	64.3205	61.3086	66.3988	44.1691	496.987	27.5622	121.025	-4.69318	hypothetical protein
CJJ81176_1659	-	833.436	328.16	1435.74	0	380.655	514.282	97.0218	458.776	26.1072	35.9889	54.3241	39.4803	37.3739	479.321	4.49995	52.538	-3.28103	hypothetical protein
CJJ81176_1665	-	1012.03	122.314	59.0029	0	157.386	171.427	63.4373	1605.18	51.2819	150.081	153.66	284.438	147.23	1347.75	129.374	239.236	-3.83266	DNA ligase
CJJ81176_1666	cgpA	2404.33	178.996	47.2023	0	0	0	14.9264	1612.7	6.52679	68.1491	68.2931	50.2477	5.66271	1767.59	6.74993	5.62908	-7.37974	N-acetylgalactosamine-containing glycoproteins
CJJ81176_1667	ftsB?	85.0445	0	0	0	0	0	0	61.2418	0	0	0	0	0	40.2586	0	0	-6.08418	transmembrane protein of the bacterial divisome
CJJ81176_1668	eno	13.3641	0	0	0	0	0	0	7.52093	0	0	0	0	0	5.04901	0	0	-3.36268	phosphopyruvate hydratase
CJJ81176_1669	recA	475.034	29.8327	0	0	0	0	0	1079.79	0	52.8347	26.386	18.8429	0	1055.1	0	4.6909	-7.81204	recombinase A
CJJ81176_1670	-	0	0	0	0	0	0	0	0	0	0	0	0	0	0	0	0	0	succinyl-CoA ligase [ADP-forming] subunit alpha
CJJ81176_1671	fliQ	287.937	11.9331	0	10.8215	14.6406	0	14.9264	929.372	0	65.8519	59.7565	200.094	38.5064	112.317	0	0	-5.52645	flagellar biosynthesis protein FliQ
CJJ81176_1672	murB	0	0	0	0	0	0	0	0	0	0	0	0	0	0	0	0	0	UDP-N-acetylenolpyruvoylglucosamine reductase
CJJ81176_1673	-	2646.1	2210.61	1136.79	1049.69	1310.33	1114.28	406.745	2221.9	245.221	254.985	255.323	251.239	255.955	2322.76	85.4991	376.21	-2.36937	hypothetical protein
CJJ81176_1674	cysQ	886.893	62.6488	23.6012	0	0	171.427	156.728	1370.96	23.31	971.699	24.8339	26.9184	19.2532	1113.3	0	0	-5.95475	cysQ protein
CJJ81176_1675	gltA	1634.07	71.5986	15.7341	0	0	0	0	921.851	0	3.06288	0	3.58912	0	936.942	0	0	-9.12154	citrate synthase
CJJ81176_1676	-	5862	844.267	173.075	0	14.6406	214.284	197.775	5772.85	7.45919	254.985	211.088	280.849	7.9278	5709.82	291.372	325.548	-6.10555	sodium/hydrogen exchanger family protein
CJJ81176_1677	bioB	0	0	0	43.2862	0	0	22.3897	0	0	0	0	0	0	0	0	0	0.770506	biotin synthase
CJJ81176_1678	topA	143.361	44.7491	0	0	0	0	0	20.4139	0	0	0	0	0	83.4568	0	0	-5.5714	DNA topoisomerase I
CJJ81176_1679	-	11478.6	5158.08	8874.04	3830.83	2832.95	5571.39	3350.98	12596.5	2639.62	1122.55	3411.55	1519.1	7705.82	12392	971.427	1676.53	-1.99132	major facilitator superfamily protein
CJJ81176_1680	-	15790.3	5903.9	2242.11	4623.5	3308.77	6428.53	3000.21	17481.9	4817.7	1793.32	2068.97	2203.72	9882.56	15771.6	1451.23	3675.79	-2.27128	dipeptidyl-peptidase
CJJ81176_1681	-	3051.88	1053.1	1258.73	2507.89	340.393	1157.14	1906.85	3099.7	1647.55	162696	384.149	2221.67	296.726	2447.54	179.436	474.719	-1.2712	hypothetical protein
CJJ81176_1682	-	2873.29	1038.18	452.356	741.276	603.923	1371.42	481.378	2669.93	101.631	243.499	256.099	410.955	41499.7	2311.42	176.061	313.352	-2.21758	hypothetical protein
CJJ81176_1683	-	4080.92	2070.39	1168.26	86.5724	12887.4	5485.68	1966.56	4276.18	209.79	437.226	514.527	447.743	431.499	3923.15	586.681	895.961	-2.26167	hypothetical protein
CJJ81176_1684	-	1278.1	265.511	27.5347	10.8215	1683.67	0	18.658	1430.05	60.6059	164.63	183.15	159.716	107.592	1284.58	155.811	156.676	-4.15373	hypothetical protein
CJJ81176_1685	secY	0	0	0	0	0	0	0	0	0	0	0	0	0	0	0	0	0	preprotein translocase subunit SecY
CJJ81176_1686	rplO	0	0	0	0	0	0	0	0	0	0	0	0	0	0	0	0	0	50S ribosomal protein L15
CJJ81176_1687	rpsE	0	0	0	0	0	0	0	0	0	0	0	0	0	0	0	0	0	30S ribosomal protein S5
CJJ81176_1688	rplR	0	0	0	0	0	0	0	0	0	0	0	0	0	0	0	0	0	50S ribosomal protein L18
CJJ81176_1689	rplF	0	0	0	0	0	0	0	0	0	0	0	0	0	0	0	0	0	50S ribosomal protein L6
CJJ81176_1690	rpsH	0	0	0	0	0	0	0	0	0	0	0	0	0	0	0	0	0	30S ribosomal protein S8
CJJ81176_1691	rpsN	0	0	0	0	0	0	0	0	0	0	0	0	0	0	0	0	0	30S ribosomal protein S14
CJJ81176_1692	rplE	0	0	0	0	0	0	0	0	0	0	0	0	0	0	0	0	0	50S ribosomal protein L5
CJJ81176_1693	rplX	0	0	0	0	0	0	0	0	0	0	0	0	0	0	0	0	0	50S ribosomal protein L24
CJJ81176_1694	rplN	0	0	0	0	0	0	0	0	0	0	0	0	0	0.80107	0	0	-0.130593	50S ribosomal protein L14
CJJ81176_1695	rpsQ	0	0	0	0	0	0	0	0	0	0	0	0	0	0	0	0	0	30S ribosomal protein S17
CJJ81176_1696	rpmC	0	0	0	0	0	0	0	0	0	0	0	0	0	0	0	0	0	50S ribosomal protein L29
CJJ81176_1697	rplP	0	0	0	0	0	0	0	0	0	0	0	0	0	0	0	0	0	50S ribosomal protein L16
CJJ81176_1698	rpsC	0	0	0	0	0	0	0	0	0	0	0	0	0	0	0	0	0	30S ribosomal protein S3
CJJ81176_1699	rplV	0	0	0	0	0	0	0	0	0	0	0	0	0	0	0	0	0	50S ribosomal protein L22
CJJ81176_1700	rpsS	0	0	0	0	0	0	0	0	0	0	0	0	0	0	0	0	0	30S ribosomal protein S19
CJJ81176_1701	rplB	0	0	0	0	32.9413	0	0	0	0	6.12576	0	4.4864	0	0	0	0	0.79799	50S ribosomal protein L2
CJJ81176_1702	rplW	0	0	0	0	0	0	0	0	0	0	0	0	0	0	0	0	0	50S ribosomal protein L23
CJJ81176_1703	rplD	0	0	0	0	0	0	0	0	0	0	0	0	0	0	0	0	0	50S ribosomal protein L4
CJJ81176_1709	-	487.184	104.415	51.1359	13.5269	252.55	385.712	22.3897	199.842	10.2564	16.0801	20.1775	11.6646	20.3858	225.502	26.9997	0	-3.47617	hypothetical protein
CJJ81176_1731	hup	0	0	0	0	0	0	0	0	0	0	0	0	0	0	0	0	0	DNA-binding protein HU
CJJ81176_1732	-	0	0	0	0	0	0	0	0	0	0	0	0	0	0	0	0	0	interact with 0100,0996 and FliF
CJJ81176_1741	-	0	0	0	0	0	0	0	0	0	0	0	0	0	0	0	0	0	putative periplasmic protein
CJJ81176_1742	-	0	0	0	0	0	0	0	0	0	0	0	0	0	0	0	0	0	hypothetical protein
CJJ81176_1743	-	0	0	0	0	0	0	0	0	0	0	0	0	0	0	0	0	0	putative periplasmic protein
CJJ81176_1744	-	0	0	0	0	0	0	0	0	0	0	0	0	0	0	0	0	0	hypothetical protein
CJJ81176_1746	-	2194.15	1214.19	275.347	541.077	1625.1	214.284	309.724	2075.78	747.784	181.476	203.327	170.483	105.326	2339.47	183.373	371.519	-2.6918	hypothetical protein
CJJ81176_1747	-	572.228	119.331	43.2688	0	0	299.998	22.3897	584.483	235.897	63.5548	53.548	64.6042	49.8319	628.001	57.3744	103.2	-3.87959	hypothetical protein
CJJ81176_1754	rpmJ	0	0	0	0	0	0	0	0	0	0	0	0	0	0	0	0	0	50S ribosomal protein L36
CJJ81176_pTet0001	-	33004.7	15665.2	12481.5	22238	1164.45	28939.3	14927.9	63484.9	115399	21031.3	46811.3	2231.3	14020.4	51705.9	43148.9	25355.2	-1.43649	hypothetical protein
CJJ81176_pTet0002	-	9854.49	3319.78	1371.89	232.391	704.963	6291.15	4366.76	3013.39	600.029	781.906	1461.94	94.0156	661.729	2640.65	824.127	2193.89	-2.29778	hypothetical protein
CJJ81176_pTet0003	-	1313.93	492.78	295.899	0	0	0	177.905	6994.84	1412.97	1664.06	5146.02	247.575	1047.74	6682.45	6357.55	1092.9	-4.04431	cpp7
CJJ81176_pTet0004	-	9103.67	3786.63	2044.39	786.554	22936.5	0	5870.87	38904.7	8613.32	10786.3	80903.7	1413.37	33748.2	36734.5	15893.9	21748.6	-2.2557	cpp8
CJJ81176_pTet0005	-	8415.42	2386.09	1452.59	143.01	75.5318	0	889.526	7977.47	1354.9	3368.21	5350.7	2431.87	1626.75	8400.99	2413.51	6298.32	-3.3753	cpp9
CJJ81176_pTet0006	-	4035.65	2321.25	1425.69	71.5049	31352	3145.57	1989.3	12402.9	2342.05	2806.84	8596.2	6383.66	32273.1	13985.4	4414.97	8330.3	-1.04499	cpp10
CJJ81176_pTet0007	-	12826.5	5472.45	1533.29	125.134	201.418	0	6129.64	8712.62	987.144	2706.6	4034.95	2651.24	1116.67	7891.69	15187.5	3420.36	-3.27198	cpp11
CJJ81176_pTet0008	-	0	0	0	0	0	0	0	0	0	0	0	0	0	0	0	0	0	cpp12
CJJ81176_pTet0009	-	0	0	0	0	0	0	0	0	0	0	0	0	0	0	0	0	0	cpp13
CJJ81176_pTet0010	-	215766	174289	215670	161726	56239.7	211383	87626.4	339981	288014	294959	258792	23152.9	65814.5	337095	277790	238960	-0.911734	cpp14
CJJ81176_pTet0011	-	42890.5	21111.7	12764	31354.9	7496.53	30197.5	10949.3	55733.1	18000.9	19848.4	44355.2	2657.51	9664.01	49623.2	21309.6	28880.8	-1.58326	cpp16
CJJ81176_pTet0012	-	58000.7	31758.4	35736.5	2967.45	16510	42779.8	14847	80975.7	14710.4	21953.5	88710.4	2488.28	11332.1	73014	30610.4	26569.5	-1.9122	cpp17
CJJ81176_pTet0013	-	12169.5	3306.81	1210.49	2359.66	377.659	2516.46	4043.3	12577.6	2574.32	3608.8	14824.1	526.488	6162.35	11498.1	941.859	1651.49	-2.48518	cpp18
CJJ81176_pTet0014	-	9698.07	15911.6	1425.69	250.267	1346.98	16986.1	2749.44	8960.09	134484	2826.89	7075.78	87290.4	3611.94	7800.4	1824.85	1752.68	-0.888461	cpp19
CJJ81176_pTet0015	-	4630.05	1646.92	645.597	71.5049	144.769	0	452.849	7722.71	1258.12	1202.93	3713.32	203.701	909.878	6554.41	5710.02	7743.37	-3.49852	cpp20
CJJ81176_pTet0016	-	8884.69	4033.02	1587.09	64586.8	509.84	23277.2	118566	9899.05	1161.35	2085.08	5584.61	445.007	250658	6472.98	1824.85	2521.76	-0.685649	cpp21
CJJ81176_pTet0017	-	0	0	0	0	0	0	0	0	0	0	0	0	0	0	0	0	0	cpp22
CJJ81176_pTet0018	-	813.387	285.294	174.849	71.5049	37.7659	0	614.581	6259.69	4858.3	1884.59	3274.74	131.622	58232.2	2738.3	0	327.869	-3.19446	cpp23
CJJ81176_pTet0019	-	3691.52	1154.14	659.047	0	0	0	501.369	698.756	96.7788	220.537	350.865	18.8031	165.432	759.571	1000.73	0	-4.95911	hypothetical protein
CJJ81176_pTet0020	-	782.103	531.684	161.399	0	31.4716	0	274.944	1382.95	8671.38	80.1955	672.492	28.2047	68.9301	1736.25	1824.85	1271	-3.14479	hypothetical protein
CJJ81176_pTet0021	-	0	0	0	0	0	0	0	5626.44	1393.62	2365.77	6023.19	238.173	923.664	5512	353.197	206.436	-1.46293	hypothetical protein
CJJ81176_pTet0022	-	9447.8	5096.38	2246.14	1501.6	264.361	13840.5	9089.34	17774.6	3251.77	6275.29	16549.1	1096.85	4066.88	7657.36	0	2153.41	-2.7082	hypothetical protein
CJJ81176_pTet0023	-	0	0	0	0	0	0	0	0	0	0	0	0	0	0	0	0	0	cpp26
CJJ81176_pTet0024	-	14641	6613.63	2622.74	9671.04	214.007	0	1924.61	22098.2	4161.49	4551.09	14034.6	54353.6	3611.94	20131.5	10301.6	16753.7	-2.68982	cpp27
CJJ81176_pTet0025	-	15642.1	4071.92	3053.14	89.3811	3134.57	9436.72	2345.11	20627.9	14884.6	5693.88	9648.79	3184	2798.56	16686.8	4709.3	4472.78	-2.32637	hypothetical protein
CJJ81176_pTet0026	-	969.807	765.106	67.2497	0	0	0	64.6928	1630.43	154.846	120.293	438.582	12.5354	68.9301	1697.36	0	121.433	-5.60286	cpp29
CJJ81176_pTet0027	-	9885.78	8156.81	36368.6	715.049	2259.66	13211.4	4027.13	12621.3	3174.35	4029.82	9034.78	492.015	2522.84	8581.1	3002.18	7451.93	-1.38694	cmgB2
CJJ81176_pTet0028	-	133802	531995	790655	333249	732136	435347	1.61496e+06	169179	525664	53931.4	234232	205189	65952.4	148042	1.13824e+06	582935	1.37793	cmgB3/4
CJJ81176_pTet0029	-	18520.2	9674.05	2044.39	196.638	195.124	17615.2	6081.12	19164.8	87526.8	4932.02	10906.1	626.771	10601.5	19104.8	9654.06	7484.31	-2.12375	cpp32
CJJ81176_pTet0030	-	21429.6	20359.6	281857	1358.59	692.375	22019	8070.42	81274.1	24388.3	23878.2	60319.6	2945.82	16391.6	74635.1	10360.5	23124.9	-1.70944	cpp33
CJJ81176_pTet0031	-	9698.07	2814.03	1398.79	71.5049	5054.34	0	1277.68	15838.5	5361.55	4851.82	9414.88	582.897	2495.27	7657.23	1353.92	5626.39	-3.31831	single-strand binding protein family
CJJ81176_pTet0032	-	33849.4	14057.2	6657.72	9742.54	2612.14	22648.1	11855	21821.6	4780.87	8681.16	17864.9	764.661	3543.01	22886.6	17836.5	15142.7	-1.8014	cpp35
CJJ81176_pTet0033	-	52713.7	29618.7	12252.9	34679.9	5469.76	58507.7	27154.8	60588	14574.9	19186.8	89119.8	7712.42	9732.94	60735.1	18013.1	21453.1	-1.51073	cmgB5
CJJ81176_pTet0034	-	95823.2	49044.6	23591.2	2931.7	34757.2	81155.8	31036.4	141091	60970.7	47616.1	297885	16399.5	74665.1	154068	59042.8	143137	-1.42767	cmgB6
CJJ81176_pTet0035	-	0	0	0	0	0	0	0	13458.3	3058.21	5393.14	13215.9	748.991	2991.57	15135.2	6239.82	4209.67	-0.995505	hypothetical protein
CJJ81176_pTet0036	-	42452.5	18557.1	8607.96	3575.24	14829.4	32084.9	18453.6	66891.3	103302	23517.3	81605.4	2911.35	11401	72358.2	38792.8	77037	-1.43582	cmgB8
CJJ81176_pTet0037	-	72203.7	174003	205071	73417.6	209557	100658	146319	69759.2	32362.8	739562	157539	28546.3	12173.1	75383.2	118498	181996	0.571102	cmgB9
CJJ81176_pTet0038	-	32504.2	10919	5299.28	5863.4	2284.84	25793.7	15396.9	79432.6	18039.6	24459.6	53419.2	2939.56	15095.7	61657.5	11243.4	19473.8	-2.12164	cmgB10
CJJ81176_pTet0039	-	39418	34689.1	24949.6	4844.46	7553.18	39634.2	26427	101684	90062.4	156642	113446	9451.71	19534.8	98266.8	81353.1	70698.2	-0.982253	type IV secretion system protein VirB11
CJJ81176_pTet0040	-	51806.5	29190.7	19287.2	4290.29	17240.1	42779.8	20911.9	134329	127322	45009.7	92219.1	4920.15	25200.9	128468	48505.8	70657.8	-1.58991	cmgD4
CJJ81176_pTet0041	-	39042.6	28866.5	13665.1	1769.75	23112.7	27051.9	7536.71	36102.4	7897.15	11006.8	26344.1	1476.05	7375.52	36718.3	16953.5	24529.4	-1.77164	cpp44
CJJ81176_pTet0042	-	17769.4	8532.88	3685.28	232.391	358.776	2516.46	2911.18	24252.7	13974.9	5974.56	19531.5	4506.48	4246.1	20220.4	3296.51	7261.69	-2.52283	cpp45
CJJ81176_pTet0043	-	34256.1	22110.3	26066	8723.6	6564.97	12582.3	11596.2	73762.4	98095	23216.6	53360.8	7461.71	12090.3	63982.6	60632.2	82416.5	-1.21075	cpp46
CJJ81176_pTet0044	-	72172.4	36206.4	50679.4	319823	108010	68573.5	45931.9	61708.9	21388.1	19928.6	47132.9	2691.98	756026	59598.8	43266.7	92811.2	-0.290454	cpp47
CJJ81176_pTet0045	-	54997.5	20580.1	22326.9	1948.51	1120.39	22648.1	13067.9	108489	34937.2	34083.1	98154.6	4092.81	31859.5	91619	40912	42946.8	-2.20826	DNA topoisomerase III
CJJ81176_pTet0046	-	109901	67394.2	33853.5	83213.8	31874.4	71090	53533.3	68667.4	116812	23878.2	52162	2738.99	75161.4	70276.9	45974.5	55964.4	-0.989944	cpp50
CJJ81176_pTet0047	-	2033.47	726.202	363.148	0	81.8261	0	420.503	4010.57	929.077	1082.64	2426.82	144.157	510.083	4687.34	294.331	1380.29	-3.92853	hypothetical protein
CJJ81176_pTet0048	-	325386	462293	316302	252734	236068	501405	296891	370494	426562	122358	420337	3.07403e+06	364199	388391	539862	550755	0.224913	tetO
CJJ81176_pTet0049	-	2502.73	713.234	524.548	0	62.9432	2516.46	566.062	2554.83	406.471	441.075	672.492	50.1417	330.865	1627.05	0	0	-4.60062	hypothetical protein
CJJ81176_pTet0050	-	625.682	246.39	107.6	0	0	0	0	4833.06	1161.35	1704.15	2397.58	115.953	909.878	3149.28	412.063	5031.37	-4.27993	relaxase/Mobilization nuclease domain protein
CJJ81176_pTet0051	-	24432.9	83591.1	6724.97	2806.57	10605.9	83043.2	20572.3	84818.8	46937.7	26444.5	57658.9	107723	18225.1	76317.8	67696.1	90123.5	-0.5995	hypothetical protein
CJJ81176_pTet0052	-	11137.1	8844.11	2905.19	250.267	4928.45	8807.61	11935.8	18036.6	4742.16	5733.97	13099	11946.3	3005.35	18503.7	8888.8	10876.3	-1.40006	cpp4
CJJ81176_pVir0001	-	55599.8	82943.4	9924.02	859.297	78718	37087.1	9010.99	82995.5	16834.7	32198.3	54885.1	30797.5	41009.3	76422.8	270935	453605	-0.995923	VirB8
CJJ81176_pVir0002	-	64597	21868.2	8093.91	1597.7	20858.8	36562.2	6876.64	143887	86270.1	52187.4	149550	48975.9	36105.7	161992	136533	161443	-1.65579	VirB9
CJJ81176_pVir0003	-	243247	169121	77732.7	232817	94008.5	159020	36201.8	240938	148099	82062.1	152636	79114	43228.2	237424	163721	291873	-1.09266	VirB10
CJJ81176_pVir0004	-	171.193	65.2364	21.7871	333.263	0	0	0	5800.28	836.367	1016.57	4550.75	1762.13	1236.99	7817.52	263.534	1007.6	-3.31253	hypothetical protein
CJJ81176_pVir0005	trbB	77721.8	41075.6	11478.2	58223.1	9981.72	46358.8	7814.36	117337	147071	2.09659e+06	70350.5	53853	19276	117629	72010.7	133485	-0.894148	conjugative transfer regulon protein
CJJ81176_pVir0006	-	25812.2	18965.1	79784.4	18169.4	14626.2	17843.8	13001.8	76434.1	30917.3	28775.2	60492.5	30069.9	16086.4	69906.9	7993.87	30396.6	-0.972391	hypothetical protein
CJJ81176_pVir0007	-	147892	57063.2	33127.3	2205.42	15217.8	87469.5	24813.4	291079	90966.2	85319.3	147713	286591	75589.6	261548	99594	117453	-1.93502	hypothetical protein
CJJ81176_pVir0008	-	23719.8	4631.78	1790.17	2453.73	284.74	2274.21	861.948	40570.7	11940.8	16171.8	22657.7	11584.6	72633.1	48230	33798.3	28771.3	-2.31169	hypothetical protein
CJJ81176_pVir0009	-	23225.2	8830.21	18722.4	1444.14	3935.74	11371	5310.61	64521.3	33516.8	21399.8	56686.2	115960	9940.31	53284.9	23278.9	40904.1	-1.35264	hypothetical protein
CJJ81176_pVir0010	-	3937.45	1300.07	21591	26.1383	60.1118	2799.02	236.799	17923.9	3000.75	35185.8	12499.5	4968.08	2828.99	16158	4282.43	5200.08	-2.08202	hypothetical protein
CJJ81176_pVir0011	-	213326	58349.3	27967.4	13284.8	19172.5	123682	23446.3	229150	101443	69365.4	184191	59162.2	261133	215449	74228.8	140913	-1.79877	hypothetical protein
CJJ81176_pVir0012	-	119702	36863.2	17894.5	13229.3	17201.5	44084.6	11277.9	182799	44400.9	53038	97186.7	63948.3	23369.7	179420	36389.7	63664.8	-2.17565	DNA topoisomerase I
CJJ81176_pVir0013	-	18812.3	7735.17	5613.81	258.116	563.153	4373.47	906.151	32252.8	3972.74	8194.8	14384.7	6343.68	71379.4	25046	6171.09	5927.3	-2.47759	hypothetical protein
CJJ81176_pVir0014	-	6467.31	2516.26	493.841	32.6729	98.0772	0	271.529	39676.9	5526.8	15922.8	20268.2	24294.7	6135.04	35357.4	9970.38	7984.12	-3.72427	hypothetical protein
CJJ81176_pVir0015	-	33021.3	8778.95	2487.36	3848.87	3429.54	14869.8	3444.63	32545.6	3424.58	8028.83	16594	13062.5	198052	32470.6	16141.5	15267.3	-1.80522	hypothetical protein
CJJ81176_pVir0016	-	10233.6	1411.9	334.069	22.871	120.224	1574.45	211.54	11588.8	610.322	2250.98	3374.04	1466.55	920.81	11696	0	582.654	-4.92946	hypothetical protein
CJJ81176_pVir0017	-	7931.96	1281.43	305.019	0	15.8189	2624.08	246.271	15761.5	4300.51	2811.13	6916.18	2478.35	1408.95	10414.5	878.447	1833.39	-4.11775	hypothetical protein
CJJ81176_pVir0018	-	15883	6290.65	2371.16	3414.32	2325.38	8397.07	1515.51	26940.5	3441.54	7489.43	13436.1	7571.48	4260.13	27407.8	4194.59	2284.62	-2.30602	hypothetical protein
CJJ81176_pVir0019	-	6676.55	820.114	584.621	0	4369.18	1749.39	239.956	4387.29	350.37	933.585	1464.88	977.699	565.799	2178.27	0	0	-4.71756	hypothetical protein
CJJ81176_pVir0020	-	23415.5	5945.83	2719.76	114.355	5103.18	14694.9	1733.37	42947.8	6888.73	10580.6	19235.6	16552.7	23153.4	36492.8	5709.91	3003.08	-2.59525	hypothetical protein
CJJ81176_pVir0021	-	8597.72	1505.1	1503.31	91.4841	136.043	3323.84	1446.05	33353.5	3961.44	7582.79	15825.6	90096.1	4615.14	25080.6	7137.39	6683	-2.53127	hypothetical protein
CJJ81176_pVir0022	-	12497.1	2525.58	6488.92	2653.04	3106.83	7172.5	1086.12	25344	8126.32	5643	10014	4536.07	2684.77	25304.9	10365.7	14415.2	-1.90661	hypothetical protein
CJJ81176_pVir0023	-	15141.1	4123.87	1670.34	137.226	215.137	9096.83	5853.67	63463.5	63727.8	17769.2	33812.4	15279.4	8331.67	67978.6	8608.78	11948.8	-2.5599	hypothetical protein
CJJ81176_pVir0024	-	92843.9	20204.6	8351.72	2267.5	5451.19	47583.4	6712.46	57362.6	16422.2	15290.1	42205.5	13255.8	7516.25	62552.7	32568.4	25862.4	-2.40685	hypothetical protein
CJJ81176_pVir0025	-	4546.14	540.53	145.247	0	37.9654	0	91.5622	8891.68	305.161	383.807	1104.67	329.689	138.676	8166.01	219.612	17.5234	-6.30379	chromosome partitioning protein ParA
CJJ81176_pVir0026	-	0	0	0	0	0	0	0	0	0	0	0	0	0	0	0	0	0	hypothetical protein
CJJ81176_pVir0027	-	0	0	0	0	0	0	0	6780	745.949	2354.71	3842.32	1489.29	23819	6551.27	2613.38	5162.84	-0.582252	RepE replication protein, putative
CJJ81176_pVir0028	-	26782.3	6826.52	2385.69	8285.84	2714.52	8572.01	2301.69	39103.1	4803.46	8277.79	14792.9	8174.02	4531.94	29135.1	77479.1	66418.2	-1.92862	hypothetical protein
CJJ81176_pVir0029	-	29863.8	10181.5	2763.33	3600.55	7998.03	16269.3	6362	89732.6	18264.4	25684	62605.8	21373	10434	86448.3	39112.9	33485.1	-1.95015	hypothetical protein
CJJ81176_pVir0030	-	49570	12735.1	11129.6	192.77	1733.75	15394.6	2832.12	45859.7	3972.74	9844.14	16473.9	9072.14	4615.14	35315.6	724.719	1496.06	-3.52367	cpp45
CJJ81176_pVir0031	-	16796	5740.8	2636.24	218.908	357.507	12245.7	1815.46	24715.6	7205.19	6317.26	10494.3	5445.56	2729.15	28334.9	12561.8	23380.6	-2.42175	hypothetical protein
CJJ81176_pVir0032	-	3499.96	759.538	2665.29	26.1383	37.9654	1924.33	151.551	8548.19	4447.44	1348.51	3326.01	1273.28	671.193	7801.33	2108.27	1896.91	-2.82987	hypothetical protein
CJJ81176_pVir0033	-	6505.35	2311.23	1343.54	705.734	104.405	1399.51	337.833	16229.8	12296.9	4916.88	8933.39	4001.74	2512.81	15004	4589.89	7103.56	-2.29837	hypothetical protein
CJJ81176_pVir0034	-	0	0	0	0	0	0	0	1178.79	28.2556	103.732	72.0435	68.2116	38.8293	243.571	0	0	-2.89917	hypothetical protein
CJJ81176_pVir0035	-	3100.5	908.65	508.366	29.4056	28.474	0	161.023	19321.2	2644.73	6566.22	11430.9	4933.97	2607.11	24398.2	3403.98	4450.95	-3.76612	hypothetical protein
CJJ81176_pVir0036	-	9168.36	3299.1	1655.82	88.2168	199.318	874.695	2538.48	6600.45	2802.96	757.241	1669.01	648.01	549.158	2405.98	0	0	-4.39391	hypothetical protein
CJJ81176_pVir0037	-	33420.8	7469.57	2244.07	189.503	563.153	21692.4	1869.13	9445.94	1101.97	3070.46	5631.4	3092.26	1508.8	14167.3	724.719	2109.38	-3.14922	hypothetical protein
CJJ81176_pVir0038	-	45138	18550.4	16816	22825.3	13379.6	33938.2	36770.1	54392.2	9160.48	17727.7	32383.6	15120.2	12142.5	45305.4	8147.6	13832.6	-1.48341	pTet39
CJJ81176_pVir0039	-	5173.85	2073.58	482.947	16.3364	123.387	2274.21	375.721	4106.25	10313.3	1037.32	2209.33	943.593	610.175	4149.79	0	289.137	-3.50608	hypothetical protein
CJJ81176_pVir0040	-	3176.59	834.094	3369.74	94.7514	1588.22	0	176.81	35250.5	160046	9771.52	18443.1	8299.07	4321.15	23193.6	3338.1	1925.39	-2.75317	hypothetical protein
CJJ81176_pVir0041	-	32659.9	15666.1	3104.66	13663.8	35532.4	21867.4	6510.39	14676.3	3204.19	4470.84	50130.3	3535.63	1758.41	20545.5	19260	8660.96	-1.31429	hypothetical protein
CJJ81176_pVir0042	-	5154.83	1076.4	588.252	58.8112	34.8016	1049.63	457.811	18474.2	2413.03	5342.18	10878.6	7241.79	2718.05	13575.7	19721.1	5204.46	-2.70941	hypothetical protein
CJJ81176_pVir0043	-	4279.84	2273.95	896.902	35.9402	101.241	0	483.07	21729.6	4012.3	7406.44	17542.6	6332.31	51892.6	11009.6	10321.8	21264.7	-2.6602	hypothetical protein
CJJ81176_pVir0044	-	22350.3	9198.33	4466.36	6309.13	5618.87	20292.9	2617.42	16362.6	1768.8	4387.85	9377.66	3660.69	2401.87	15596.1	22685.9	9215.14	-1.66995	hypothetical protein
CJJ81176_pVir0045	-	46184.2	14557	5414.09	989.988	4479.91	29389.7	6235.7	25308.9	12839.4	5477.03	10278.2	5377.34	10517.2	23188.9	13198.7	15385.6	-2.04613	hypothetical protein
CJJ81176_pVir0046	-	12211.8	2362.49	849.697	49.0093	240.447	2799.02	1127.16	10031.4	1141.53	2842.25	5631.4	2353.3	1519.89	8193.57	1910.62	1209.12	-3.14042	hypothetical protein
CJJ81176_pVir0047	-	45632.6	9179.69	2639.87	209.106	1543.92	17493.9	3473.05	26433	2396.08	7230.1	16401.9	6502.84	3167.36	25037.9	2327.89	1688.82	-3.27625	hypothetical protein
CJJ81176_pVir0048	-	1959.21	1220.85	145.247	0	44.2929	0	97.8769	14149.4	1090.67	3132.7	5403.26	2694.36	1603.1	16067.3	768.641	917.79	-4.41156	hypothetical protein
CJJ81176_pVir0049	-	28988.8	14407.9	74432	176.434	7896.79	12420.7	7416.54	67757.1	10471.5	22209	43610.3	333043	9729.52	68476	115713	72328	-1.28238	hypothetical protein
CJJ81176_pVir0050	-	46184.2	19543	10141.9	1280.78	5182.27	21867.4	6927.16	18673.3	2028.76	6742.56	10170.1	29205.9	13301.8	20217.6	19194.1	12682.6	-1.66995	hypothetical protein
CJJ81176_pVir0051	-	32698	16984.8	10610.3	1787.21	5682.15	21517.5	7994.33	24258.9	3854.07	9201	195622	8162.65	4681.71	27166.8	14560.3	20403.9	-1.4015	hypothetical protein
CJJ81176_pVir0052	-	13296	6258.03	1761.12	65.3458	297.395	2274.21	792.487	13232.1	1407.13	5477.03	8164.93	3888.06	2013.58	15936.6	19479.6	12494.2	-2.57586	hypothetical protein
CJJ81176_pVir0053	-	164251	132989	30966.7	41798.4	40505.9	135928	51625.3	305256	322391	128721	455219	157842	287492	323861	1.24072e+06	312025	-0.645611	VirB4
Note: The numbers in columns C-R are read numbers of insertion mutants for each gene in the pool.
*: log2(fc) is the average log2 value of (ouput read no.+1)/(input read no.+1)
