# Supplementary material for: Metabolic and fitness determinants for in vitro growth and intestinal colonization of the bacterial pathogen Campylobacter jejuni
Source: PLoS Biol. 2017 May 19;15(5):e2001390. doi: 10.1371/journal.pbio.2001390 (PMC5438104; doi:10.1371/journal.pbio.2001390)
Supplement: S4 Table — (XLSX) [file pbio.2001390.s021.xlsx]

## Sheet: Sheet1
Table S4: INSeq raw data for each gene in mouse colonization experiments, which were normalized by median nomarlization method.
Gene ID	Symbol	Experiment 1							Experiment 2						log2(fc)	Annotation
		Input	Output						Input	Output
		inoculum	Mouse 1	Mouse 2	Mouse 3	Mouse 4	Mouse 5	Mouse 6	inoculum	Mouse 1	Mouse 2	Mouse 3	Mouse 4	Mouse 5
CJJ81176_0001	rplC	0	0	0	0	0	0	0	0	0	0	0	0	0	0	50S ribosomal protein L3
CJJ81176_0002	rpsJ	0.32	0	0	0	0	0	0	0	0	0	0	0	0	-0.218475	30S ribosomal protein S10
CJJ81176_0003	rsuA/rluB	16.56	1	0.6	0	0	0	0	42.5	0	1.2	0.96	1.12	0	-4.28632	RNA pseudouridine synthase family protein
CJJ81176_0004	-	0	0	0	0	0	0	0	0	0	0	0	0	0	0	metallo-beta-lactamase family protein
CJJ81176_0005	ksgA	0	0	0	0	0.32	0	0	0	0	0	0	0	0	0.0364125	dimethyladenosine transferase
CJJ81176_0006	-	0	0	0	0	0	0	0	0	0	0	0	0	0	0	hypothetical protein
CJJ81176_0007	-	36.32	0.9	0.5	0	0.72	6.16	0.8	303	1.04	3.2	14.16	3.04	493.8	-4.41849	ribosomal RNA large subunit methyltransferase N
CJJ81176_0010	-	64	8.2	16.5	5.52	0.56	0	1	540.5	4.24	14.4	15.36	12.56	27.9	-4.62547	lipopolysaccharide core biosynthesis protien, putative
CJJ81176_0013	-	118.56	23	10.5	77.04	12.48	46.2	26.2	1439	31.68	44.24	46.16	71.36	78.9	-3.34623	acetyltransferase
CJJ81176_0014	leuD	98.32	11.7	2.2	23.76	1.2	20.02	9.6	1332.5	9.44	30.32	34.64	26.72	53.1	-4.43075	isopropylmalate isomerase small subunit
CJJ81176_0015	leuC	555.36	88	73.9	188.16	33.12	135.52	94.4	4557.5	266.32	269.76	119.76	803.6	2283.3	-2.96314	isopropylmalate isomerase large subunit
CJJ81176_0016	leuB	610.08	79.6	119.9	226.56	47.04	161.7	94.4	5063.5	46.56	127.52	121.12	103.2	267.6	-3.83559	3-isopropylmalate dehydrogenase
CJJ81176_0017	leuA	529.36	69.6	73.6	53.04	47.04	80.08	67.4	4537.5	65.44	117.36	113.12	388.96	362.4	-3.81954	2-isopropylmalate synthase
CJJ81176_0018	-	90.48	54.2	11.7	6	1.12	0	5.6	598	1.84	7.6	8.32	11.6	81.3	-4.6644	hypothetical protein
CJJ81176_0019	-	112	16.3	4	357.12	7.84	20.02	9	864.5	6.4	18.64	22.24	15.44	51.9	-3.85848	hypothetical protein
CJJ81176_0020	queF	50.56	5	5.3	0.96	0	9.24	2.8	233	0.88	5.36	4.48	3.6	82.2	-4.30668	7-cyano-7-deazaguanine reductase
CJJ81176_0021	-	49.52	5.4	9.5	0	1.28	33.88	66.8	358.5	1.68	7.84	5.76	7.92	12.3	-3.97466	hypothetical protein
CJJ81176_0022	metA	183.92	124	52.9	57.84	9.6	32.34	39	1379	157.36	41.2	50.56	56	212.4	-2.99893	homoserine O-succinyltransferase
CJJ81176_0023	metB	237.68	165.2	39.3	60.96	3.28	21.56	37	2375	116650	119.92	679.52	102.88	125.4	-2.37458	homoserine O-acetyltransferase
CJJ81176_0024	-	102.4	29.4	25.9	72.48	16.4	40.04	34	529	329.2	14.88	13.6	13.92	30.3	-2.71148	hypothetical protein
CJJ81176_0025	flgE	0.96	0	0	0	0	0	0	3.5	0	0	0	3.76	0	-1.31125	flagellar hook protein FlgE
CJJ81176_0026	ruvC	4.4	0	0	0	0	0	0	11.5	0	0	0	0	0	-2.98337	Holliday junction resolvase
CJJ81176_0027	dnaA	0	0	0	0	0	0	0	0	0	0	0	0	0	0	chromosomal replication initiation protein
CJJ81176_0028	dnaN	0	1.5	1.9	2.64	2	0	5.8	0	0	0	0	0	0	0.824765	DNA polymerase III subunit beta
CJJ81176_0029	gyrB	1.04	0	0	0	0	0	0	3	0	0	0	0.32	0	-1.43372	DNA gyrase subunit B
CJJ81176_0030	sorB	132.8	63.5	61.9	2.16	4	30.8	21.6	577	3.6	13.92	15.6	13.04	226.2	-3.72798	hypothetical protein
CJJ81176_0031	sorA	410.08	456.5	563.9	2701.2	120.72	197.12	609.8	2930	257.44	211.28	82.64	203.76	2578.8	-1.39577	molybdopterin oxidoreductase family protein
CJJ81176_0032	-	362.08	114.1	169.3	37.2	153.52	147.84	175	2585	96.32	63.12	75.28	52	354	-3.01676	Na+/H+ antiporter family protein
CJJ81176_0033	gltB	1318.08	314.3	165.6	1289.04	156.24	475.86	213.8	9514.5	207.44	234.96	324.72	2586.24	580.5	-3.07844	glutamate synthase, large subunit
CJJ81176_0034	-	606.88	135	132.2	75.6	49.76	132.44	169	3681.5	48.56	83.2	100.32	85.12	352.2	-3.69061	hypothetical protein
CJJ81176_0035	gltD	435.44	97	85.2	88.8	22.96	106.26	76.8	3752.5	24.16	77.68	85.12	113.52	1651.5	-3.6306	glutamate synthase subunit beta
CJJ81176_0036	rnhB	72.32	11.6	2.4	0	0.32	13.86	0.8	365.5	3.36	8.88	8.32	6.64	2270.1	-4.22459	ribonuclease HII
CJJ81176_0037	comEA	37.12	4.4	0.4	63.6	8.96	6.16	1.8	291.5	2.8	7.84	6.48	5.2	24.6	-3.69268	competence protein ComEA
CJJ81176_0038	rbr	224.16	72.7	18.4	650.16	65.04	46.2	59	1685.5	11.84	33.36	43.92	29.92	165.6	-3.32194	rubrerythrin
CJJ81176_0039	ilvD	511.36	1093.3	306.9	673.92	37.6	112.42	110.6	5116.5	121.28	154.72	117.28	141.2	373.2	-2.92281	dihydroxy-acid dehydratase
CJJ81176_0040	-	58.48	7.8	3.1	2.4	12.88	29.26	6.4	240	8.4	5.84	7.68	3.6	9.6	-3.78709	inner membrane protein YagU
CJJ81176_0041	-	88	18.2	38.8	208.8	48.48	7.7	53.6	434.5	2.4	10	10.48	7.68	1675.8	-2.57278	membrane protein, putative, degenerate
CJJ81176_0042	-	283.92	35.2	9.1	12.48	47.44	55.44	33	2161.5	26.88	22.48	23.36	23.44	24.3	-4.75587	hypothetical protein
CJJ81176_0043	queC	10.4	0.7	0	0	0	0	0	255	1.52	3.36	3.44	27.44	229.2	-3.81958	Queuosine biosynthesis protein
CJJ81176_0044	cjaE	333.52	52.5	14.2	5.28	6.48	75.46	14.4	2377	184	109.44	50.8	98.32	218.4	-4.23143	DsbB family disulfide bond formation protein
CJJ81176_0045	-	20.4	2.6	0.4	0	0.32	0	0	134.5	0	1.76	2.08	1.04	1.5	-4.8869	dihydroneopterin aldolase
CJJ81176_0046	tlpB	240.56	132.5	58.6	61.2	128	112.42	98.8	1876.5	227.6	88.08	275.84	582	201.6	-2.10904	methyl-accepting chemotaxis protein
CJJ81176_0047	ccpA-1	146.48	76.3	26.2	8.88	2.08	33.88	27.6	1364.5	389.52	71.2	185.76	59.36	225.3	-3.02808	cytochrome c551 peroxidase
CJJ81176_0048	-	579.2	131.2	61.9	296.4	49.6	254.1	126.6	3962.5	43.84	104.56	111.6	87.6	237	-3.59711	fumarylacetoacetate hydrolase family protein
CJJ81176_0049	-	240.8	32.9	6	6.48	21.2	35.42	17.2	1012.5	6.64	25.92	24.72	20.72	57	-4.55683	RNA pseudouridine synthase family protein
CJJ81176_0050	purB-1	1.28	0	0	0	0	0	0	0	0	0	0	0	0	-0.648564	adenylosuccinate lyase
CJJ81176_0051	nrdA	1.44	0	0	0	4.32	0	0	8	0	1.68	0.96	0.56	0	-1.64771	ribonucleotide-diphosphate reductase subunit alpha
CJJ81176_0052	-	82	11.6	16.6	0	0	0	8.6	892.5	28.32	3.52	6.96	4.08	12.9	-5.45693	sodium/dicarboxylate symporter
CJJ81176_0053	thyX	30.4	4.9	0.9	0	1.44	0	1.4	126	0.4	1.12	0.64	1.52	2.1	-4.8631	FAD-dependent thymidylate synthase
CJJ81176_0054	pyrG	0	0	0	0	0	0	2.2	0	0	0	0	0	0	0.152552	CTP synthetase
CJJ81176_0055	recJ	19.52	0.4	0	0	0	0	0	186.5	0	0.4	0	0	0	-5.72151	single-stranded-DNA-specific exonuclease RecJ
CJJ81176_0056	ansA	98.72	35.3	39.3	155.52	4.32	0	39.4	1298	63.36	19.28	21.12	13.04	677.1	-3.45164	L-asparaginase
CJJ81176_0061	-	0	0	0	0	0	0	0	0	0	0	0	0	0	0	hypothetical protein
CJJ81176_0063	-	184	40.2	4.1	11.28	3.36	15.4	9	1610.5	26.24	33.44	38.88	39.6	116.1	-4.56707	hypothetical protein
CJJ81176_0064	-	393.28	44.8	10.6	22.08	14.4	100.1	39.2	3142.5	28.8	73.36	81.76	50.88	135	-4.54951	cytochrome c family protein
CJJ81176_0065	-	103.6	29.6	18.2	16.8	5.52	15.4	9.2	499	3.04	8.8	14.72	8	12	-4.13509	hypothetical protein
CJJ81176_0066	cytC	708.64	236.4	24.9	110.4	29.84	166.32	140.2	5195	56.4	148.96	151.12	146.64	461.7	-3.93643	cytochrome c biogenesis protein
CJJ81176_0067	ggt	1070.56	306.8	115.1	443.76	86.96	425.04	510	8585	1009.28	226.32	213.12	223.2	11873.7	-2.79304	gamma-glutamyltransferase
CJJ81176_0068	-	1369.68	452.9	206.9	1210.56	168	668.36	366.8	10517.5	454.72	328.32	470.08	301.92	1517.1	-2.94203	type II restriction-modification enzyme
CJJ81176_0069	-	154.24	60	3.7	25.2	34.08	9.24	24.4	1405	9.76	38.24	41.44	38.32	84.9	-4.00688	hypothetical protein
CJJ81176_0070	-	498.88	101.8	43.3	205.92	41.44	127.82	142	2664.5	174.24	64.64	66.88	53.04	308.1	-3.42444	transglycosylase domain-containing protein
CJJ81176_0071	-	216.4	45.9	20.1	66.48	63.04	20.02	21.6	1506	37.92	28.16	33.84	26.32	59.4	-3.86302	putative integral membrane protein
CJJ81176_0072	-	178.96	27.7	22.1	4.8	5.6	32.34	29.4	1463	8.08	29.28	35.04	23.92	64.5	-4.45128	hypothetical protein
CJJ81176_0073	-	615.2	864.6	297.6	292.8	88.72	263.34	310.8	5130	642.88	268.72	312.16	212.56	1157.7	-2.23807	Bcr/CflA subfamily drug resistance transporter
CJJ81176_0074	-	297.76	36.1	11.7	12.72	5.6	266.42	35.8	1569.5	3.2	26.16	17.76	17.28	22.5	-4.90605	hypothetical protein
CJJ81176_0075	tsdA	426	103.5	99.3	66.72	90.4	80.08	113.6	2900.5	36.32	69.28	77.12	149.44	160.2	-3.50893	bi-functional tetrathionate reductase
CJJ81176_0076	-	218.88	21	3.8	46.08	2.32	18.48	14.2	1037.5	2.32	18.32	16.88	17.04	16.2	-5.10212	hypothetical protein
CJJ81176_0077	typA	15.12	0	0	0	0	0	0	279.5	0	9.28	5.28	6.48	0	-5.07349	GTP-binding protein TypA
CJJ81176_0078	-	10.4	0	0	0	0	0	0	70	0	0.8	0.48	0.72	1.2	-4.40736	hypothetical protein
CJJ81176_0079	fliK	7.2	0	0	0	0	0	0	58	0	1.52	1.52	3.68	0	-3.88487	flagellar substrate switch protein fliK
CJJ81176_0080	flgD	23.44	0	0	0	0	0	0	68	0	0.48	0.64	0	0	-5.17549	flagellar basal body rod modification protein
CJJ81176_0081	flgE-1	556.56	63.7	21	55.44	10.48	132.44	57	3983.5	147.36	468.72	116.88	93.84	187.2	-4.06478	flagellar hook protein
CJJ81176_0082	-	567.28	71.5	32.4	131.76	55.76	183.26	103.8	5055	160.24	125.6	138.16	108.24	3783	-3.45169	hypothetical protein
CJJ81176_0083	fedA	46.08	5.7	2.2	0.96	0	0	1	119	0.64	1.84	2.72	2.08	6.6	-4.8018	flagellar coexpressed determinants
CJJ81176_0084	-	19.68	2.2	0	0	0	0	0.8	213.5	42.32	5.6	4.72	4	1123.8	-3.57148	hypothetical protein
CJJ81176_0085	-	127.52	54.2	19.2	119.28	8.56	61.6	227.4	923	6.4	15.28	19.68	20	48.6	-3.26299	anion transporter
CJJ81176_0086	-	74.56	18.4	3.2	147.84	5.84	26.18	39.6	368	3.84	7.84	8.8	9.2	27.9	-3.33741	anion transporter
CJJ81176_0087	-	19.92	8.2	1.2	0	0	0	0	140.5	0.32	4	3.6	4.32	7.8	-4.29382	2-oxoglutarate/malate translocator
CJJ81176_0088	-	25.44	2.8	0.8	0	0	0	1	309	2.32	5.68	9.44	6.56	15.3	-4.65039	anion transporter
CJJ81176_0089	-	330.4	61.9	54.4	126	35.36	52.36	51.2	2093	136.56	50	102.32	49.12	188.4	-3.39377	2-oxoglutarate/malate translocator
CJJ81176_0090	mnmA	2.64	1.1	0	0	0.96	0	0	18.5	0	0.32	0	0	0	-2.74262	tRNA-specific 2-thiouridylase MnmA
CJJ81176_0091	-	2.72	0.7	0	0	0	0	0	32	0	0.32	0.96	0.48	0	-3.08102	lysine decarboxylase family protein
CJJ81176_0092	-	184.4	41.9	18.3	159.84	13.68	61.6	19.8	965	5.04	21.84	23.92	32.32	54.9	-3.72097	hypothetical protein
CJJ81176_0093	-	227.52	98.5	75.5	528.72	61.28	132.44	223.6	1845.5	160.64	37.76	40.24	33.92	90.6	-2.62477	hypothetical protein
CJJ81176_0094	-	278.8	50.7	76	42	75.28	67.76	72.2	1710.5	10.08	50.64	50.24	44.24	84	-3.61733	HmcD domain-containing protein
CJJ81176_0095	-	8.32	0	0	0	0	0	0	84	0.56	0.64	69.36	0.96	1.2	-3.79715	peptidase family protein
CJJ81176_0096	-	96	30.2	7	12.72	7.28	29.26	13.2	819.5	25.84	22.16	20.8	17.28	75	-3.66332	peptidase family protein
CJJ81176_0097	fliY	19.44	0	0	0	0	0	0	89	0	2.8	3.12	21.52	0	-4.55613	flagellar motor switch protein FliY
CJJ81176_0098	fliM	79.44	1.2	0	0	0	0	0	1713	2.96	120.4	117.52	498.24	68.7	-5.42477	flagellar motor switch protein FliM
CJJ81176_0099	fliA	50.24	0.5	0	0	0	0	1.2	1195.5	2.48	41.52	39.44	122.56	40.8	-5.32676	flagellar biosynthesis sigma factor
CJJ81176_0100	flgV	19.52	0	0	0	0	0	0	478.5	0.88	18.8	17.2	56.96	12	-4.70175	hypothetical protein
CJJ81176_0101	flhG	12.24	0	0	0	0	0	0	245	0	0.32	0.32	0.32	0	-5.53381	ParaA family ATPase
CJJ81176_0102	flhF	61.68	0.6	0	0	0	0	1.8	9508.5	14.48	131.84	115.52	248.72	236.4	-6.00056	flagellar biosynthesis regulator FlhF
CJJ81176_0103	folK	18	0.9	0.4	0	0	0	0	237	1.12	4.56	8.08	6.16	8.7	-4.60822	2-amino-4-hydroxy-6-hydroxymethyldihydropteridine pyrophosphokinase
CJJ81176_0104	aroQ	0	0	0	0	0	0	0	0	0	0	0	0	0	0	3-dehydroquinate dehydratase
CJJ81176_0105	-	0.72	0	0	0	0	0	0	0	0	0	0	0.32	0	-0.390356	chlorohydrolase
CJJ81176_0106	sppA	207.04	41.5	14.6	4.56	17.76	41.58	28.8	1127	56.08	20.32	18.24	17.04	52.2	-4.19033	signal peptide peptidase SppA, 36K type
CJJ81176_0107	-	307.44	352.8	345.1	1939.92	360.48	443.52	1595.6	2454	580.72	185.12	69.68	2905.76	2760.6	-0.396146	hypothetical protein
CJJ81176_0108	-	24.96	5.2	7.8	86.16	4.56	16.94	34	47.5	0	1.44	0.96	0.8	3.9	-2.43687	hemerythrin family non-heme iron protein
CJJ81176_0109	-	56.96	16.8	13	0	19.84	12.32	15.8	338.5	2	5.92	13.28	5.28	17.4	-3.81508	hypothetical protein
CJJ81176_0110	lidG	142.24	17.6	2	8.16	2.08	23.1	11.8	1108	5.68	18	19.68	26.56	36.9	-4.84299	hypothetical protein
CJJ81176_0111	lidF	209.84	1364.5	1044.3	7294.08	1534.8	3563.56	8647.4	1272	2131.04	1737.2	6670	2139.28	9723.3	2.69873	iron-sulfur cluster binding protein
CJJ81176_0112	lidE	110.64	10.2	3.4	1.2	0.32	6.16	5.2	938.5	4.32	18.8	22.4	13.6	27.6	-5.23533	hypothetical protein
CJJ81176_0113	lctP	386.64	139	249.6	264	73.92	117.04	198.2	3079.5	941.84	560.32	1058.72	605.76	2196.9	-1.4754	L-lactate permease
CJJ81176_0114	cdtC	214.56	38.5	29.9	12.24	6.16	53.9	45.2	1473	10.8	40.64	42.72	45.12	76.2	-4.07472	cytolethal distending toxin, subunit C
CJJ81176_0115	cdtB	321.84	58	11.8	42.72	6.32	78.54	76	1703	12.48	51.52	55.36	52.8	96.6	-4.14327	cytolethal distending toxin, subunit B
CJJ81176_0116	cdtA	227.28	66.4	18.8	40.08	4.56	103.18	60	1399.5	130.16	28.64	27.68	24.48	87.3	-3.68301	cytolethal distending toxin, subunit A
CJJ81176_0117	-	40.24	9.4	30.7	0	27.28	15.4	20.4	129.5	0.72	3.04	3.84	3.6	8.1	-3.20312	hypothetical protein
CJJ81176_0118	cydA	326.8	142	90.3	214.08	24.72	158.62	146.2	2334	81.6	68.88	58.24	51.2	207	-3.06093	cytochrome d ubiquinol oxidase, subunit I
CJJ81176_0119	cydB	55.44	7.4	0	11.52	1.44	6.16	1.6	331	0.8	4.4	6.64	6.96	9.3	-4.72666	cytochrome d ubiquinol oxidase, subunit II
CJJ81176_0120	-	82.16	12	3.8	56.64	8.16	0	0	449	6.64	12.32	14.16	11.04	23.7	-4.41095	aspartate racemase, putative
CJJ81176_0121	ung	318.32	55.5	41.7	60.48	7.36	132.44	71	1270	13.2	46.16	782.96	92	105.9	-3.24716	uracil-DNA glycosylase
CJJ81176_0122	aspA	284.32	4.3	0.6	0	6	172.48	13.2	3808	2.96	36.48	39.44	48.24	35.1	-6.17362	aspartate ammonia-lyase
CJJ81176_0123	dcuA	161.76	7.7	1.9	17.04	1.2	13.86	21.2	1469	5.28	27.12	29.76	19.68	42.6	-5.10276	anaerobic C4-dicarboxylate transporter
CJJ81176_0124	-	267.28	25.1	11.2	36	13.6	29.26	38.4	1578.5	46	34.72	36.56	29.92	105.6	-4.20812	putative lipoprotein
CJJ81176_0125	-	26.16	1.2	0.4	0.96	1.36	0	3.2	113.5	15.36	0.96	1.92	1.04	2.7	-4.30986	putative lipoprotein
CJJ81176_0126	-	27.84	2.7	0.4	67.68	7.12	0	12.8	350	1.52	4.4	6.32	3.52	4.5	-4.07453	putative lipoprotein
CJJ81176_0127	-	245.36	32.7	18.5	15.12	15.12	7.7	25.6	1802.5	52.8	41.84	44.16	180.72	2623.8	-3.72579	hypothetical protein
CJJ81176_0128	-	150	22.6	16.2	77.76	45.44	36.96	24.4	1275	8.72	27.84	26.48	21.52	51.9	-3.77027	hypothetical protein
CJJ81176_0129	rplU	0	0	0	0	0	0	0	0	0	0	0	0	0	0	50S ribosomal protein L21
CJJ81176_0130	rpmA	0	0	0	0	0	0	0	0	0	0	0	0	0	0	50S ribosomal protein L27
CJJ81176_0131	obgE	1.2	0	0	0	0	0	0	0	0	0	0	0	0	-0.620456	GTPase ObgE
CJJ81176_0132	proB	75.92	38	46	15.36	45.92	16.94	7.6	484.5	3.12	5.12	6.56	2.8	18.6	-3.70194	gamma-glutamyl kinase
CJJ81176_0133	fmt	0	0	0	0	0	0	0	0	0	0	0	0	0	0	methionyl-tRNA formyltransferase
CJJ81176_0134	birA	0	0	0	0	0	0	0	0	0	0	0	0	0	0	biotin--protein ligase
CJJ81176_0135	parA	0	0	0	0	0	0	0	0	0	0	0	0	0	0	ParA family chromosome partitioning ATPase
CJJ81176_0136	parB	5.28	0	0	0	0	0	0	126.5	0	2.16	1.52	0.88	0	-4.27021	ParB family chromosome partitioning protein
CJJ81176_0137	-	0	0	0	0	0	0	0	0	0	0	0	0	0	0	F0F1 ATP synthase subunit B'
CJJ81176_0138	-	0	0	0	0	0	0	0	0	0	0	0	0	0	0	F0F1 ATP synthase subunit B
CJJ81176_0139	atpH	0	0	0	0	0	0	0	0	0	0	0	0	0	0	F0F1 ATP synthase subunit delta
CJJ81176_0140	atpA	0	0.7	0	0	0	0	0	0	0	0	0	0	0	0.0695941	F0F1 ATP synthase subunit alpha
CJJ81176_0141	atpG	0	0	0	0	0	0	0	0	0	0	0	0	0	0	F0F1 ATP synthase subunit gamma
CJJ81176_0142	atpD	0	0	0	0	0	0	0	0	0	0	0	0	0	0	F0F1 ATP synthase subunit beta
CJJ81176_0143	atpC	0	0	0	0	0	0	0	0	0	0	0	0	0	0	F0F1 ATP synthase subunit epsilon
CJJ81176_0144	tolQ	0	0	0	0	0	0	0	0	0	0	0	0	0	0	MotA/TolQ/ExbB proton channel family protein
CJJ81176_0145	tolR	0	0	0	0	0	0	0	0	0	0	0	0	0	0	TonB system transport protein ExbD, putative
CJJ81176_0146	-	0	0	0	0	0	0	0	0	0	0	0	0	0	0	TonB domain-containing protein
CJJ81176_0147	tolB	0	0	0	0	0	0	0	0	0	0	0	0	0	0	translocation protein TolB
CJJ81176_0148	ompA	0	0	0	0	0	0	0	0	0	0	0	0	0	0	peptidoglycan-associated lipoprotein Omp18
CJJ81176_0149	-	0	0	0	0	0	0	0	8.5	0	0	0	0	0	-1.47633	hypothetical protein
CJJ81176_0150	slyD	0	0	0	0	0	0	0	0	0	0	0	0	0	0	FKBP-type peptidyl-prolyl cis-trans isomerase SlyD
CJJ81176_0151	fabD	0	0	0	0	0	0	0	0	0	0	0	0	0	0	malonyl CoA-acyl carrier protein transacylase
CJJ81176_0152	mtnA	0	0	0	0	0	0	0	0	0	0	0	0	0	0	5'-methylthioadenosine/S-adenosylhomocysteine nucleosidase
CJJ81176_0153	-	56.4	8.1	2.1	3.12	0.64	0	10.6	546.5	4	6.72	8.32	5.76	22.5	-4.87531	PP-loop family protein
CJJ81176_0154	-	9.52	0.4	0.4	0	0	0	0	49	0	0.64	0	0	0	-4.2641	pyrazinamidase/nicotinamidase, putative
CJJ81176_0155	-	11.92	3.2	0	0	0	0	0	182.5	0	0	0.32	0	0	-5.20695	putative recombination protein RecO
CJJ81176_0156	-	0	0	0	0	0	0	0	0	0	0	0	0	0	0	putative metalloprotease
CJJ81176_0157	-	269.76	33.9	13	11.04	13.92	70.84	32.4	1743.5	194.48	40.8	41.12	171.36	85.8	-3.85606	show some homology to CJJ81176_0815, 0835
CJJ81176_0158	dusB	264.96	83.5	33.7	432.96	74.48	73.92	55.8	1385	103.52	33.6	28.8	37.36	678.3	-2.7777	tRNA-dihydrouridine synthase B
CJJ81176_0159	-	13.36	5	1.3	0	0.56	0	1.8	31	0	0.4	0.88	0.48	2.7	-3.48191	hypothetical protein
CJJ81176_0160	dksA	2.08	0.5	0	0	0	0	0	113.5	1.92	4.88	4	3.68	0	-3.1544	dnaK suppressor protein, putative
CJJ81176_0161	-	5.6	7.4	0.5	0	14.32	6.16	19.2	39	0	0	0.32	0.4	0	-2.48087	hypothetical protein
CJJ81176_0162	accD	1.6	0	0	0	0	0	0	0	0	0	0	0	1.8	-0.616877	acetyl-CoA carboxylase subunit beta
CJJ81176_0163	-	178.56	29.3	6.7	3.12	3.28	27.72	13	960	20.88	23.04	25.84	21.6	51.9	-4.52778	inositol monophosphatase family protein
CJJ81176_0164	bamA	0	0	0	0	0	0	0	5	0	0	0	0	0	-1.17498	Outer membrane protein assembly factor
CJJ81176_0165	tyrA	0	0	0	0	0	0	0	0	0	0	0	0	0	0	prephenate dehydrogenase
CJJ81176_0166	-	62.64	5.1	1.5	0	0.4	10.78	3.2	277	0.8	3.68	4.32	3.6	6	-5.09147	M24/M37 family peptidase
CJJ81176_0167	lpxC	0	0	0	0	0	0	0	0	0	0	0	0	0	0	UDP-3-O-[3-hydroxymyristoyl] N-acetylglucosamine deacetylase
CJJ81176_0168	-	0	0	0	0	0	0	0	7.5	0	0	0	0	0	-1.40339	hypothetical protein
CJJ81176_0169	thrB	0	0	0	0	0	0	0	0	0	0	0	0	0	0	homoserine kinase
CJJ81176_0170	YlxR	0.48	0	0	0	0	0	0	3	0	0	0	0	0	-1.2176	hypothetical protein
CJJ81176_0171	infB	8.4	4.1	1	0.96	0	6.16	0	36.5	0.4	0.8	0.8	0.56	14.4	-2.87372	translation initiation factor IF-2
CJJ81176_0172	rbfA	0	0	0	0	0	0	0	0	0	0	0	0	0	0	ribosome-binding factor A
CJJ81176_0173	rimP	0.32	0	0	0	0	0	0	7.5	0	0	0	0	0	-1.62187	hypothetical protein
CJJ81176_0174	-	334.56	46.7	12.4	463.68	24	55.44	34.2	2104.5	15.84	47.04	72.72	1044.08	101.4	-3.56279	McrBC restriction endonuclease system, McrB subunit, putative
CJJ81176_0175	-	30.4	1.7	0	0	0.4	6.16	2.6	464	2.08	14.64	16	15.52	98.4	-4.28876	hypothetical protein
CJJ81176_0176	-	247.28	62.6	56.1	542.4	6.88	47.74	35.6	1355	10.24	29.36	30.08	25.44	69	-3.71299	hypothetical protein
CJJ81176_0177	znuB	4.4	0	0	0	0	0	0	29.5	0	0	0	0	0	-3.56831	zinc ABC transport permease
CJJ81176_0178	znuC	10.8	0.8	0	0	0	0	0	134.5	0.72	2.48	1.28	1.84	3.9	-4.39617	ATPase component ZnuC
CJJ81176_0179	znuA	5.84	0	0	0	0	0	0	15.5	0	0	0	0.64	0	-3.28657	periplasmic zinc binding protein
CJJ81176_0180	ccmL	195.44	23.9	2.3	3.12	1.92	15.4	4.2	1603.5	5.44	30.16	26.08	27.2	139.5	-5.29309	Campylobacter chemoreceptor for mutli-ligands
CJJ81176_0181	PhoA	252.08	81.7	115.1	65.28	110.8	41.58	81.2	2185	14.32	37.68	40.32	51.44	990.9	-3.20612	hypothetical protein
CJJ81176_0182	trxB	1.44	0	0	0	0	0	0	7.5	0	0	0	0	0	-2.10533	thioredoxin-disulfide reductase
CJJ81176_0183	trx	0.64	0	0	0	1.28	0	1.6	19.5	0	0.32	0.56	0	1.8	-1.90681	thioredoxin
CJJ81176_0184	-	20.56	3.3	5.4	0	0	0	0.8	66.5	0	0.32	1.04	0.56	4.2	-4.26238	hypothetical protein
CJJ81176_0185	hom	13.92	1.6	0	0	0	6.16	1	49.5	0.48	0.88	0.72	0.56	3	-3.77885	homoserine dehydrogenase
CJJ81176_0186	aspB-2	12.16	0	0	0	0	0	0	101.5	0	0.4	0.56	0.32	0	-4.92531	aspartate aminotransferase
CJJ81176_0187	-	0	0	0	1.44	0	0	0	0	0	0	0	0	0	0.116989	hypothetical protein
CJJ81176_0188	-	0	0	0	0	0	0	0	0	0	0	0	0	0	0	hypothetical protein
CJJ81176_0189	-	5.12	0	0	0	0	0	0	2.5	0	0	0	0	0	-2.24709	RNA methyltransferase
CJJ81176_0190	RsmI	37.6	0.8	0	0	0	0	0.8	363	0.72	3.84	4.24	3.04	1.8	-5.77449	tetrapyrrole methylase family protein
CJJ81176_0191	rpmE	0	0	0	0	0	0	0	0	0	0	0	0	0	0	50S ribosomal protein L31
CJJ81176_0192	rsmE	9.68	0.6	0	0	0	0	0.8	167.5	0.32	1.36	1.92	0.64	1.5	-4.61246	16S ribosomal RNA methyltransferase RsmE
CJJ81176_0193	-	1.2	0.4	0.8	0	1.12	0	0.8	2	0	0	0	0	0	-1.04403	hypothetical protein
CJJ81176_0194	-	22.96	4.6	0.6	3.36	0.64	0	0	46.5	0	0.72	0.56	0	0	-4.35629	cytochrome c family protein
CJJ81176_0195	-	7.28	0.4	0	0	0	0	0	74	0.4	0.56	0.88	1.04	0	-4.17183	6-pyruvoyl tetrahydrobiopterin synthase-like protein
CJJ81176_0196	queE	2.24	0	0	0	0	0	0	37	0	0	0	0	0	-3.31051	radical SAM domain-containing protein
CJJ81176_0197	moaA	6.96	0	0	0	0	0	0	75	0	0	0.64	0.32	0	-4.37109	molybdenum cofactor biosynthesis protein A
CJJ81176_0198	flgW	7.68	0	0	0	0	0	0	186	0	6.56	3.04	11.2	9.6	-4.04483	hypothetical protein
CJJ81176_0199	flgX	1.6	0	0	0	0	0	0	21	0	0.8	0.8	1.52	0	-2.50353	hypothetical protein
CJJ81176_0200	ubiA	0.8	0	0	0	0	0	0	10.5	0	0	0	0.48	0	-2.01274	prenyltransferase
CJJ81176_0201	miaA	0	0	0	0	0	0	0	0	0	0	0	0	0	0	tRNA delta(2)-isopentenylpyrophosphate transferase
CJJ81176_0202	-	127.28	18.1	3	10.56	1.44	12.32	7.8	330	2.16	7.12	8.16	6.56	11.1	-4.68489	hypothetical protein
CJJ81176_0204	-	15.84	1.2	0	1.44	0	0	2.6	255.5	1.28	4.08	3.84	4.4	6	-4.46686	hypothetical protein
CJJ81176_0205	sodB	0	0	0	0	0	0	0	0	0	0	0	0	0	0	superoxide dismutase, Fe
CJJ81176_0206	-	50.08	6.4	1.6	248.4	0	20.02	9	386	5.84	6.56	9.44	5.28	19.8	-3.7254	methyltransferase,chalcogen-detoxifying protein
CJJ81176_0207	tehB	137.36	17.6	8.7	0	2.08	13.86	27.2	1324	8.96	26.32	30.32	24.48	59.1	-4.82417	methyltransferase,chalcogen-detoxifying protein
CJJ81176_0208	-	4.88	0.7	0.4	0	0	0	0	28	0	0.4	0.88	0.72	1.2	-3.18707	saccharopine dehydrogenase
CJJ81176_0209	-	67.28	12.4	2.1	4.08	5.6	0	9	530	2.4	10.16	10.96	5.92	49.5	-4.6166	iron ABC transporter, ATP binding subunit
CJJ81176_0210	-	158.56	12.6	0.7	14.16	3.6	7.7	4.2	1363	86.24	22	26.48	15.2	47.7	-4.94972	iron ABC transporter, permease protein
CJJ81176_0211	tbpA	126.16	21.8	2.9	46.08	1.76	32.34	18.2	766.5	5.6	16.32	20.72	9.28	26.7	-4.32849	iron ABC transporter, periplasmic iron-binding protein
CJJ81176_0212	-	1.68	0	0	0	0	0	0	32.5	0	0	0	0.32	2.4	-2.88162	hypothetical protein
CJJ81176_0213	-	311.84	72	21.7	145.44	21.6	44.66	77.2	2226.5	40.64	50.24	46	39.44	63.3	-3.9268	putative transporter
CJJ81176_0214	-	108.24	5.1	0	1.2	1.68	0	0	860.5	0	6.24	5.36	181.76	0	-6.47039	transporter, putative
CJJ81176_0215	-	208.64	24.1	4	0	4.24	18.48	13.6	1274.5	46.8	20.88	20.48	17.04	36	-5.13672	Ser/Thr protein phosphatase family protein
CJJ81176_0216	-	33.68	56.8	3.5	13.2	13.2	0	4.8	85.5	0	1.52	0	1.2	1.5	-3.71471	PhnA domain-containing protein
CJJ81176_0217	-	57.84	6.3	1.5	0	3.28	0	1.4	260	0.96	8.56	7.76	4.64	10.5	-4.95303	TerC family integral membrane protein
CJJ81176_0218	purN	131.92	5	0.5	4.32	0	21.56	5.8	651.5	127.28	5.92	6.08	6.4	1.8	-5.38568	phosphoribosylglycinamide formyltransferase
CJJ81176_0219	Nnr1	359.44	24.1	7.8	11.28	0.88	52.36	38.6	2497.5	119.12	49.04	48.16	39.36	77.7	-4.92989	hypothetical protein
CJJ81176_0220	-	100.16	4.7	0	8.16	0	6.16	11	463	26.96	2.16	1.6	2.4	2.4	-5.52244	hypothetical protein
CJJ81176_0221	comM	295.76	39.9	39.9	45.36	61.68	46.2	66.2	2326.5	11.68	34.72	66.48	41.44	75.6	-4.07197	Mg chelatase-related protein
CJJ81176_0222	def	0.96	0	0	0	0	0	0	7.5	0	0	0	0.32	0	-1.89654	peptide deformylase
CJJ81176_0223	clpP	0	0	0	0	0	0	0	0	0	0	0	0	0	0	ATP-dependent Clp protease proteolytic subunit
CJJ81176_0224	tig	0	0	0	0	0	0	0	0	0	0	0	0	0	0	trigger factor
CJJ81176_0225	folE	0	0	0	0	0	0	0	0	0	0	0	0	0	0	GTP cyclohydrolase I
CJJ81176_0226	fliI	122.24	1.3	0.6	1.44	0	0	0	1385.5	2.72	58.96	51.6	184.16	56.7	-5.79911	flagellum-specific ATP synthase
CJJ81176_0227	purF	347.12	34	33.1	184.32	4.72	212.52	261.2	2635.5	1705.2	21.28	30.24	531.92	527.1	-3.01428	amidophosphoribosyltransferase
CJJ81176_0228	dapB	2.72	0	0	0	0	0	0	5	0	0	0	0	0	-2.20878	dihydrodipicolinate reductase
CJJ81176_0229	-	262.56	41.9	59.7	35.28	24.64	41.58	39.8	1541.5	105.84	592.24	52.88	32.08	369.3	-3.08661	recombination factor protein RarA
CJJ81176_0230	-	190.8	26.9	2.7	22.56	6.48	0	28.8	856	4.56	16.24	17.28	44.48	64.8	-4.80419	hypothetical protein
CJJ81176_0231	-	144.48	56.3	41.9	300	48	29.26	128.4	333.5	2.16	9.04	6.72	7.84	11.7	-3.02215	cation efflux system protein
CJJ81176_0232	-	147.92	18	2.7	0	2.4	9.24	7.6	1666.5	25.84	49.76	50.24	40.32	90.9	-4.95312	hypothetical protein
CJJ81176_0233	-	14.8	0.9	0	0	4.48	0	0	65	0.56	0.56	1.68	1.04	6	-4.01742	hypothetical protein
CJJ81176_0234	-	16.4	1.1	0	0	1.2	0	0	176	0.88	2.96	5.52	2.24	4.5	-4.55452	hypothetical protein
CJJ81176_0235	-	572	93.1	86.9	64.56	22.96	143.22	33.4	3768.5	163.44	85.92	130.96	98.16	949.2	-3.73606	citrate transporter, authentic frameshift
CJJ81176_0236	cptA	585.76	139.4	87.4	197.76	126.56	167.86	168	2886.5	85.36	59.52	67.6	45.2	121.8	-3.51874	OPT family oligopeptide transporter
CJJ81176_0237	-	0	0	0	0	0	0	0	0	0	0	0	0	0	0	undecaprenol kinase, putative
CJJ81176_0238	thrS	0	0	0	0	0	0	0	0	0	0	0	0	0	0	threonyl-tRNA synthetase
CJJ81176_0239	infC	0	0	0	0	0	0	0	0	0	0	0	0	0	0	translation initiation factor IF-3
CJJ81176_0240	-	41.52	0.5	0	2.16	0	0	0.8	430	3.76	14.72	13.84	21.12	1.8	-5.18688	D12 class N6 adenine-specific DNA methyltransferase
CJJ81176_0241	-	129.68	36.4	24.7	0	26.16	29.26	30	1125.5	10.08	26.4	25.92	20.24	68.4	-4.0727	hypothetical protein
CJJ81176_0242	-	82.4	108.6	6.4	3.6	3.52	21.56	12.2	420.5	3.04	12.96	10.48	10.08	37.8	-3.7766	hypothetical protein
CJJ81176_0243	-	39.36	4.8	0.5	1.92	0	0	1.4	184.5	0.32	3.2	4	1.84	6.3	-4.96262	hypothetical protein
CJJ81176_0244	-	55.92	13.5	1.7	23.76	2.72	0	4.2	823.5	16.64	21.76	38.64	15.52	26.4	-4.22246	hypothetical protein
CJJ81176_0245	-	101.68	22.9	57	16.8	10.48	40.04	19.6	525	3.52	9.84	12.72	5.68	43.2	-3.62297	hypothetical protein
CJJ81176_0246	-	9.44	0	0	0	0	0	0	112	0.96	1.52	1.52	2	3.9	-4.2627	pathogenicity domain-containing protein
CJJ81176_0247	-	53.36	8.2	12	5.52	5.44	12.32	7.6	253	0.72	4.24	3.76	4.56	12.9	-3.97285	hypothetical protein
CJJ81176_0248	-	77.2	7.6	3.3	0.96	2.24	0	12.2	259.5	4.96	389.36	8.64	5.44	12.6	-4.12334	pathogenicity protein, putative, truncation
CJJ81176_0249	argC	212	33.6	10.3	0	4.08	21.56	17.2	1093	4.48	23.2	22.24	17.28	42.9	-5.09181	N-acetyl-gamma-glutamyl-phosphate reductase
CJJ81176_0250	-	194.88	73.7	17.6	10.08	8.48	29.26	24	2070.5	22.4	37.84	41.84	144.64	85.5	-4.10703	acetyltransferase
CJJ81176_0251	argB	194.96	34	11.2	36	25.84	27.72	26.2	1529.5	56.24	35.36	31.92	30.88	66.6	-3.92222	acetylglutamate kinase
CJJ81176_0252	argD	270.72	39.5	30	156	10.88	29.26	128.6	2408	117.92	68.8	55.2	38.32	537.9	-3.48982	acetylornithine aminotransferase
CJJ81176_0253	pcm	36.48	0	0	0.96	0	0	3	328.5	1.04	6.56	5.52	1.68	6.3	-5.38874	protein-L-isoaspartate O-methyltransferase
CJJ81176_0254	canB-2	46.48	7.4	2.1	5.52	4.24	0	6.8	844.5	11.68	16.8	18.56	13.6	254.7	-4.11808	hexapaptide repeat-containing transferase
CJJ81176_0255	-	0	0	0	0	0	0	0	0	0	0	0	0	0	0	nicotinate phosphoribosyltransferase
CJJ81176_0256	nrdF	0	0	0	0	0	0	0	0	0	0	0	0	0	0	ribonucleotide-diphosphate reductase subunit beta
CJJ81176_0257	-	7.04	0	0	0	0	0	0	110.5	0	0	0	0	1.5	-4.61143	hypothetical protein
CJJ81176_0258	pyrE	0	0	0	0	0	0	0	9	0	0	0	0	0	-1.50997	orotate phosphoribosyltransferase
CJJ81176_0259	frr	0	0	0	0	0	0	0	2	0	0	0	0	0	-0.720438	ribosome recycling factor
CJJ81176_0260	secG	0	0	0	0	0	0	0	2	0	0	0	0	0	-0.720438	preprotein translocase subunit SecG
CJJ81176_0261	BI-1	2.16	0	0	0	0	0	0	4	0	0	0	0	0	-1.96084	FtsH-interacting integral membrane protein
CJJ81176_0262	canB	26.88	0.5	0	0	0	16.94	0	159	0	0.32	0.48	0.32	0	-5.3909	carbonic anhydrase
CJJ81176_0263	mscS	74.64	6.4	0.4	0	3.92	0	6.6	347	0	7.12	7.76	3.84	1.5	-5.57402	mechanosensitive ion channel family protein
CJJ81176_0264	IscU	0	0	0	0	0	0	0	0	0	0	0	0	0	0	NifU family protein
CJJ81176_0265	IscS	0	0	0	0	0	0	0	0	0	0	0	0	0	0	cysteine desulfurase, putative
CJJ81176_0266	-	91.6	12.6	8.5	0	7.2	6.16	3.2	818.5	357.12	19.44	21.44	17.04	30.6	-4.19551	hypothetical protein
CJJ81176_0267	-	137.36	16.3	6.1	4.8	1.2	0	10	648	6	8.88	13.52	9.52	865.2	-4.7441	hypothetical protein
CJJ81176_0268	-	0	0	0	0	0	0	0	0	0	0	0	0	0	0	hypothetical protein
CJJ81176_0269	rpmI	0	0	0	0	0	0	0	0	0	0	0	0	0	0	50S ribosomal protein L35
CJJ81176_0270	rplT	0	0	0	0	0	0	0	0	0	0	0	0	0	0	50S ribosomal protein L20
CJJ81176_0271	-	17.2	1	0.8	15.6	0.64	0	4	56	0.32	0	0.96	0	0	-3.99741	MCP-domain-containing signal transduction protein
CJJ81176_0272	-	11.2	0.5	0	3.12	0	0	0	49	0	0	0.56	0	0	-4.23663	MCP-domain-containing signal transduction protein
CJJ81176_0273	-	33.44	3.6	0	0	0.4	0	1.6	253	0	5.52	85.68	3.04	10.2	-4.7156	MCP-domain-containing signal transduction protein
CJJ81176_0274	-	42	1.8	0.5	3.6	0	0	0	480	1.76	8.24	9.28	5.84	14.1	-5.28275	MCP-domain signal transduction protein
CJJ81176_0275	-	51.12	0	0	0	0	0	0	406.5	0	3.44	3.12	3.68	0	-6.46874	metal-dependent phosphohydrolase
CJJ81176_0276	tcyB	67.68	0	0	0	0	0	0	326	0	2.88	3.6	4.8	0	-6.51663	hypothetical protein
CJJ81176_0277	-	285.6	38.3	30.3	50.4	21.76	63.14	41	1891	91.92	39.44	42.88	32.8	74.4	-3.90065	major facilitator superfamily protein
CJJ81176_0278	-	15.04	2.1	0.7	0.96	1.28	6.16	0	99.5	0	1.2	1.44	0.64	1.5	-4.12902	hypothetical protein
CJJ81176_0279	moaC	64.32	3.8	14.4	0	0.48	6.16	2.6	744.5	1.68	5.68	7.52	4.8	19.2	-5.30003	molybdenum cofactor biosynthesis protein MoaC
CJJ81176_0280	-	8.8	0.7	0	0	0	0	0	133.5	0	2.08	2.8	1.52	6.9	-4.22584	hypothetical protein
CJJ81176_0281	-	158.56	23.6	4.1	21.36	0.32	33.88	12.4	1152	1.28	15.76	13.28	12	18.3	-5.1798	hypothetical protein
CJJ81176_0282	xth	34.48	2	0.9	4.08	5.12	0	6.4	272.5	0.72	2.64	2.88	2.56	6	-4.70656	exodeoxyribonuclease III
CJJ81176_0283	eptC	28.88	0.4	0	0	0	0	0	486	5.52	4.48	3.52	2.72	0	-5.84813	lipid A phosphoethanolamine transferase
CJJ81176_0284	dgkA	0	0	0	0	0	0	0	0	0	0	0	0	0	0	diacylglycerol kinase
CJJ81176_0285	-	2.24	0	0	0	0	0	0	0	0	0	0	0	0	-0.925088	hypothetical protein
CJJ81176_0286	pyrC	1.36	0	0	0	0.32	0	0	23.5	0	0.32	0	0	0	-2.70047	dihydroorotase
CJJ81176_0287	-	45.52	12.8	0.9	3.6	0.8	7.7	2.6	255.5	1.12	4.96	5.84	5.68	6.3	-4.40731	hypothetical protein
CJJ81176_0288	-	122.96	27	2.3	0.96	11.68	12.32	32.4	1050	131.28	19.68	22.4	17.12	46.2	-4.20376	hypothetical protein
CJJ81176_0289	docC or tlp4	149.2	12.5	14.5	1.92	0.32	0	12.4	935.5	5.84	19.44	24.48	17.04	59.7	-5.22227	methyl-accepting chemotaxis protein
CJJ81176_0290	zupT	432	71.6	40.8	312.72	18.96	237.16	100	2673	19.68	57.52	76.96	50.56	124.2	-3.77796	zinc transporter ZupT
CJJ81176_0291	torA	602.88	102.2	117.6	88.32	47.84	97.02	94	5058	211.52	114	128.48	136.64	3621	-3.416	biotin sulfoxide reductase
CJJ81176_0292	-	45.76	2.5	1.2	7.92	0	6.16	0	500.5	1.92	9.76	9.84	7.92	14.1	-4.88241	putative cytochrome C-type haem-binding periplasmic protein
CJJ81176_0293	-	42.4	5.7	1.2	18	0.88	0	1.6	239.5	2	3.04	64.96	2	8.7	-4.2966	hypothetical protein
CJJ81176_0294	-	105.2	89.6	10	6.72	4.08	24.64	17.6	577	35.12	37.52	45.36	62.56	237.3	-2.93117	hypothetical protein
CJJ81176_0295	-	41.28	0	0	0	0	6.16	0	460.5	0.72	5.6	5.92	6.96	1.2	-5.76332	SPFH domain-containing protein
CJJ81176_0296	ilvE	23.04	0.4	0	5.28	0	0	0	324.5	0.32	3.44	3.36	2.4	0	-5.42542	branched-chain amino acid aminotransferase
CJJ81176_0297	-	16.8	2.9	0	0	0	0	1	235	1.76	3.04	4.88	2.72	6	-4.60319	4-oxalocrotonate tautomerase family protein
CJJ81176_0298	-	42.08	7.7	0.4	0	0	0	0.8	260.5	61.68	7.28	7.68	4.8	8.7	-4.57466	anti-oxidant AhpCTSA family protein
CJJ81176_0299	-	135.92	33.6	3.3	191.52	31.68	10.78	38.2	1304.5	44.96	33.68	36.32	22.08	78.9	-3.5399	hypothetical protein
CJJ81176_0300	fabZ	0	0	0	0	0	0	0	0	0	0	0	0	0	0	(3R)-hydroxymyristoyl-ACP dehydratase
CJJ81176_0301	lpxA	0	0	0	0	0	0	0	0	0	0	0	0	0	0	UDP-N-acetylglucosamine acyltransferase
CJJ81176_0302	clpX	0.32	0	0	0	0	0	0	0	0	0	0	0	0	-0.218475	ATP-dependent protease ATP-binding subunit ClpX
CJJ81176_0303	mreB	0	0	0	0	0	0	0	0	0	0	0	0	0	0	rod shape-determining protein MreB
CJJ81176_0304	-	0	0	0	0	0	0	0	0	0	0	0	0	0	0	rod shape-determining protein MreC
CJJ81176_0305	carB	9.04	0	0	0	0	0	0	2030.5	0	1.92	0	0.72	0	-6.59813	carbamoyl phosphate synthase large subunit
CJJ81176_0306	-	0	0	0	0	0	0	0	0	0	0	0	0	0	0	hypothetical protein
CJJ81176_0307	tal	23.04	0	0	0	5.76	9.24	0	226.5	0	1.76	2.48	3.04	0	-5.02559	transaldolase
CJJ81176_0308	serB	29.12	4.3	2.8	0	0	0	0	199	0.4	2.4	1.92	2.24	1.8	-5.12589	phosphoserine phosphatase SerB
CJJ81176_0309	cheW	36.48	0	0	0	0	0	0	271.5	0	0.48	1.12	0.96	0	-6.29076	purine-binding chemotaxis protein CheW
CJJ81176_0310	cheA	27.04	0	0	0	0	0	0	465.5	0	4.88	2.08	4.96	1.2	-5.93578	chemotaxis protein CheA
CJJ81176_0311	cheV	1.52	0	0	0	0	0	0	100.5	0	0.64	0.56	1.2	0	-3.53041	chemotaxis protein CheV
CJJ81176_0312	-	0	0	0	0	0	0	0	0	0	0	0	0	0	0	UDP-2,3-diacylglucosamine hydrolase
CJJ81176_0313	greA	0	0	0	0	0	0	0	0	0	0	0	0	0	0	transcription elongation factor GreA
CJJ81176_0314	lpxB	3.12	5.6	0.5	15.36	1.6	0	2.6	45	0	0.48	1.2	0.4	0	-2.46537	ipid-A-disaccharide synthase
CJJ81176_0315	PEB3	148.8	52	19.8	1.92	9.28	21.56	18.4	1037.5	8.96	24.72	27.2	61.84	38.4	-4.14387	major antigenic peptide PEB3
CJJ81176_0316	-	420.64	67.8	67.4	48.96	36.8	67.76	82.4	2884.5	22.48	56.88	68.8	47.6	592.2	-3.8977	glycerol-3-phosphate transporter, authentic frameshift
CJJ81176_0317	surE	76.56	17.2	2	2.64	0	20.02	13.2	1211.5	184.96	30.16	26.64	144.08	44.1	-3.91465	stationary phase survival protein SurE
CJJ81176_0318	-	41.04	2.6	13.8	0	0	0	3	280.5	1.2	2.8	4.64	4.08	11.4	-4.88866	thiF family protein
CJJ81176_0319	panD	129.76	17.6	5	1.2	0.88	30.8	10.6	1673	71.92	33.76	39.04	26.88	77.4	-4.60252	aspartate alpha-decarboxylase
CJJ81176_0320	panC	303.28	47.1	10.1	181.68	6.56	52.36	43.4	2546	16.32	59.68	64.32	47.2	148.8	-4.22559	pantoate--beta-alanine ligase
CJJ81176_0321	panB	189.44	25.3	20.8	14.88	18.64	49.28	27.4	1666	59.68	36.56	71.2	28.64	70.2	-3.87773	3-methyl-2-oxobutanoate hydroxymethyltransferase
CJJ81176_0322	modC	88.96	36	11.6	143.28	2.32	0	3	770.5	23.2	9.28	15.68	12.08	23.1	-4.25611	molybdenum ABC transporter, ATP-binding protein
CJJ81176_0323	modB	75.6	9.7	1.4	0	0.72	6.16	3.8	1111.5	6.08	25.04	29.04	20.4	98.4	-4.91779	molybdenum ABC transporter, permease protein
CJJ81176_0324	-	15.84	0.5	0	0	0	0	0.8	124.5	0.32	2.96	2.08	1.28	4.2	-4.57192	molybdenum-pterin-binding protein
CJJ81176_0325	modA	185.6	25.3	6.7	42.24	4.96	20.02	21	1725	69.36	31.28	35.52	26.64	64.5	-4.30385	molybdenum ABC transporter, periplasmic molybdenum-binding protein
CJJ81176_0326	bioC	5.36	1.3	0.4	0	0	0	0	163	0.96	1.12	2.64	0.88	3.3	-4.01645	biotin biosynthesis protein BioC
CJJ81176_0327	bioG	5.2	0	0	0	0	0	0	69	0	0.32	0.72	0.4	0	-4.07015	Biotin synthesis protein bioG
CJJ81176_0328	bioF	11.2	0.5	0	0	0	0	0	310	0.64	1.52	1.36	0.4	0	-5.3364	8-amino-7-oxononanoate synthase
CJJ81176_0329	bioA	1.68	0	0	0	0	0	0	114.5	0	0	0.32	0	0	-3.85378	adenosylmethionine--8-amino-7-oxononanoate transaminase
CJJ81176_0330	bioD	0.32	0	0	0	0	0	0	27.5	0	0	0	0	0	-2.41524	dethiobiotin synthetase
CJJ81176_0331	-	106.32	15.1	10	0	26.96	30.8	6.2	581.5	4.96	15.44	14.96	10	34.8	-4.27822	SMR family multidrug efflux pump
CJJ81176_0332	-	72.48	23.3	1.7	113.28	5.36	16.94	7.8	911	6.24	18.16	19.92	18.32	1169.7	-3.41347	SMR family multidrug efflux pump
CJJ81176_0333	rplY	0	0	0	0	0	0	0	0	0	0	0	0	0	0	50S ribosomal protein L25/general stress protein Ctc
CJJ81176_0334	pth	0	0	0	0	0	0	0	0	0	0	0	0	0	0	peptidyl-tRNA hydrolase
CJJ81176_0335	-	0	0	0.4	0	0	0	0	0	0	0	0	0	0	0.0441297	hypothetical protein
CJJ81176_0336	lysA	8.48	0	0	0	0	0	0	10	0	0	0.32	0	0	-3.30599	diaminopimelate decarboxylase
CJJ81176_0337	nagD	0	0	0	0	0	0	0	0	0	0	0	0	0	0	HAD family hydrolase
CJJ81176_0338	pheA	2	0	0	0	0	0	0	10.5	0	0	0	0	0	-2.46614	chorismate mutase/prephenate dehydratase
CJJ81176_0339	hisC	0	0	0	0	0	0	0	2	0	0	0	0	0	-0.720438	histidinol-phosphate aminotransferase
CJJ81176_0340	fliF	0	0	0	0	0	0	0	0	0	0	0	0	0	0	flagellar MS-ring protein
CJJ81176_0341	fliG	0	0	0	0	0	0	0	0	0	0	0	0	0	0	flagellar motor switch protein G
CJJ81176_0342	fliH	0	0	0	0	0	0	0	0	0	0	0	0	0	0	flagellar assembly protein H
CJJ81176_0343	dxs	0	0	0	0	0	0	0	0	0	0	0	0	0	0	1-deoxy-D-xylulose-5-phosphate synthase
CJJ81176_0344	-	0.8	0	0	0	0	0	0	5	0	0	0	0	0	-1.63753	FUR family transcriptional regulator
CJJ81176_0345	-	86.88	8.5	1	2.16	5.36	0	12.2	712.5	13.6	15.44	14	14	19.8	-4.88545	hypothetical protein
CJJ81176_0346	ubiE	0	0	0	0	0	0	0	0	0	0	0	0	0	0	ubiquinone/menaquinone biosynthesis methyltransferase
CJJ81176_0347	xseA	91.84	1.4	0.4	0	0	0	0.8	911.5	0	10.64	6.32	11.12	1.8	-6.75404	exodeoxyribonuclease VII large subunit
CJJ81176_0348	serC	0.4	1	0	0	0	0	0	2	0	0	0	0	0	-0.894307	phosphoserine aminotransferase
CJJ81176_0349	CfiQ	4.32	2.7	0	0	0	0	0	40.5	0.4	0.8	0.88	0	0	-3.38292	endoribonuclease L-PSP family protein
CJJ81176_0350	fabH	0	0	0	0	0	0	0	0	0	0	0	0	0	0	3-oxoacyl-(acyl carrier protein) synthase III
CJJ81176_0351	plsX	0	0	0	0	0	0	0	0	0	0	0	0	0	0	putative glycerol-3-phosphate acyltransferase PlsX
CJJ81176_0352	rpmF	0	0	0	0	0	0	0	0	0	0	0	0	0	0	50S ribosomal protein L32
CJJ81176_0353	-	0	0	0	0	0	0	0	0	0	0	0	0	0	0	hypothetical protein
CJJ81176_0354	ndk	0	0	0	0	0	0	0	0	0	0	0	0	0	0	nucleoside diphosphate kinase
CJJ81176_0355	-	242.96	1050.5	1468.1	5684.16	901.92	788.48	1431	2027.5	19.44	64.48	57.04	348.64	630	-0.50532	ferredoxin, 4Fe-4S
CJJ81176_0356	-	0	0	0	0	0	0	0	0	0	0	0	0	0	0	anti-oxidant AhpCTSA family protein
CJJ81176_0357	flhB	65.6	1.1	0	0	0.4	0	0	7160.5	16.08	131.28	112.32	281.68	319.5	-5.85327	flagellar biosynthesis protein FlhB
CJJ81176_0358	motB	51.2	0.5	0	0	6.64	0	0	1312	2.88	141.76	118.56	190.88	58.2	-4.82036	flagellar motor protein MotB
CJJ81176_0359	motA	52.72	0	0	0	0	0	0	1270	1.76	120.4	109.52	151.84	63	-5.23734	flagellar motor protein MotA
CJJ81176_0360	polA	2.24	0	0	1.44	1.2	0	0	6.5	0	0	0	0.4	0	-1.98187	DNA polymerase I
CJJ81176_0361	-	6.72	0	0	0	0	0	0	18	0	0	0.4	0.48	1.2	-3.34025	major facilitator family transporter
CJJ81176_0362	-	13.04	2.1	0.4	0	0.56	0	1.4	35.5	0	0	0.32	0.32	2.4	-3.83901	inner membrane metabolite transport protein YdfJ
CJJ81176_0363	-	274.64	94.8	17.7	427.92	31.28	56.98	51.2	1955.5	10.8	44.32	42.4	44.24	73.2	-3.7243	inner membrane metabolite transport protein YdfJ
CJJ81176_0364	-	142	151	95.8	111.84	72.64	56.98	100.6	1174.5	14.88	22.32	20.32	152	801.6	-2.24656	inosine-uridine preferring nucleoside hydrolase family protein
CJJ81176_0365	-	60.24	8.5	1.8	14.4	3.04	10.78	3.4	384.5	7.84	4.24	7.36	26.08	10.5	-4.11847	hypothetical protein
CJJ81176_0366	uvrA	61.2	1.4	0	0	0	0	0	812.5	0.48	1.04	0.96	1.52	1.2	-7.07219	excinuclease ABC subunit A
CJJ81176_0367	tauE?	4.64	0	0	0	0	0	0	204	0	0	0	0	0	-4.85196	hypothetical protein
CJJ81176_0368		160.72	26	6	0	5.04	9.24	16	448	16.08	10.88	11.44	11.36	15.3	-4.68369	hypothetical protein
CJJ81176_0369	trpE	76.88	7.9	3.8	6.72	0	0	6.8	730	2.8	13.68	13.92	7.52	27.9	-5.11764	anthranilate synthase component I
CJJ81176_0370	trpD	130.4	7640.1	2874.1	4422.96	3770.24	1232	9553.2	1035.5	474.88	3463.2	9653.68	3557.36	161.7	2.96265	anthranilate synthase component II
CJJ81176_0371	trpF	21.44	14.8	0.8	0	0.4	0	0	200	0.72	3.2	4.8	3.2	6	-4.50922	N-(5'phosphoribosyl)anthranilate isomerase
CJJ81176_0372	trpB	118.24	14.8	5.2	3.84	1.2	40.04	14.6	1488	10.08	32.4	34.08	33.84	983.1	-4.18258	tryptophan synthase subunit beta
CJJ81176_0373	trpA	83.44	7.6	27.2	8.88	0	0	1.2	928.5	10.16	12.32	18.48	10.16	456.6	-4.68353	tryptophan synthase subunit alpha
CJJ81176_0374	cheC	1.92	0	0	0	0	0	0	38	0	0	0.4	0.64	0	-3.1367	CHEC-like superfamily protein
CJJ81176_0375	fliN	0.72	0	0	0	0	0	0	13.5	0	0	0	0	0	-2.1804	flagellar motor switch protein
CJJ81176_0376	fliO	35.68	0.9	0	0	0	0	0	410	0.8	6.72	8.24	6.16	6.6	-5.53637	flagellar protein FliO
CJJ81176_0377	-	0.64	0	0	0	0	0	0	0	0	0	0	0	0	-0.389289	Ppx/GppA family phosphatase
CJJ81176_0378	fdxA	0	0	0	0	0	0	0	0	0	0	0	0	0	0	ferredoxin, 4Fe-4S
CJJ81176_0379	cosR	0	0	0	0	0	0	0	29.5	0.4	1.36	1.2	0.88	4.2	-1.68207	DNA-binding response regulator
CJJ81176_0380	-	0	0.4	0	0.96	0	0	1.2	0	1.04	0	0	0	15.9	0.700119	FolB domain-containing protein
CJJ81176_0381	plsY	0	0	0	0	0	0	0	0	0	0	0	24.24	0	0.423422	putative glycerol-3-phosphate acyltransferase PlsY
CJJ81176_0382	ccpA-2	67.6	3.9	1	0	0.48	0	3	558	6.16	11.12	9.6	7.92	1760.4	-4.78101	cytochrome c551 peroxidase
CJJ81176_0383	glmM	0	0	0	0	0	0	0	0	0	0	0	0	0	0	phosphoglucosamine mutase
CJJ81176_0384	lspA	0	0	0	0	0	0	0	0	0	0	0	0	0	0	lipoprotein signal peptidase
CJJ81176_0385	-	0.32	0	0	0	0	0	0	0	0	0	0	0	0	-0.218475	hypothetical protein
CJJ81176_0386	-	115.36	4.5	0.7	0	0.32	6.16	4	1483.5	32.08	22.56	34	30.8	686.1	-5.08321	coproporphyrinogen III oxidase
CJJ81176_0387	cheX	6.4	0	0	0	0	0	0	165.5	0	8.24	1.76	1.52	1.5	-4.2631	Chemotaxis phosphatase CheX
CJJ81176_0388	cmeC	0	0	0	0	0	0	0	3	0	0.32	0	0	0	-0.872678	RND efflux system, outer membrane lipoprotein CmeC
CJJ81176_0389	cmeB	0.72	0	0	0	0	0	0	4	0	0	0	0	0	-1.48219	RND efflux system, inner membrane transporter CmeB
CJJ81176_0390	cmeA	1.12	0	0	0	0	0	0	0	0	0	0	0	0	-0.591308	RND efflux system, membrane fusion protein CmeA
CJJ81176_0391	cmeR	0.4	0	0	0	0	0	0	0	0	0	0	0	0	-0.264778	TetR family transcriptional regulator
CJJ81176_0392	ccoG_rdxA_fixG"	2.08	0	0	0	0	0	0	2.5	0	0	0	0	0	-1.70676	cytochrome c oxidase accessory protein CcoG
CJJ81176_0393	rpsU	0	0	0	0	0	0	0	0	0	0	0	0	0	0	30S ribosomal protein S21
CJJ81176_0394	-	40.96	1.9	0.8	0	0	0	4.2	179	54.4	3.76	5.04	2.64	9.3	-4.47059	colicin E1 immunity protein
CJJ81176_0395	-	16.88	1.8	0.8	0	0	0	0	108	7.2	0.48	3.44	0.96	0	-4.52241	membrane protein, F1 capsule-anchoring protein?
CJJ81176_0396	-	24.48	0.8	0	3.6	0.32	0	0	409.5	1.92	4.4	11.44	3.52	10.8	-4.96645	glutathionylspermidine synthase family protein
CJJ81176_0397	-	5.44	0	0	0	0	0	0	100.5	0	0	0	0	0	-4.49537	2-hydroxyacid dehydrogenase
CJJ81176_0398	-	0.48	0	0	0	0	0	0	0	0	0	0	0	0	-0.308508	putative nucleotide-binding protein
CJJ81176_0399	pilP???	0	0	0	0	0	0	0	0	0	0	0	0	0	0	putative lipoprotein
CJJ81176_0400	-	1.04	0	0	0	0	0	0	23.5	0	0	76	0	0	-2.08893	periplasmic protein
CJJ81176_0401	-	5.44	0.4	0	0	0	0	0	159.5	0.32	1.44	0.64	2	2.7	-4.21777	ATPase, AAA family protein
CJJ81176_0402	-	27.52	3.2	0.4	0	7.04	0	0	160.5	0	2	2.16	1.84	6	-4.77811	hypothetical protein
CJJ81176_0403	-	187.04	25.7	20.2	33.84	8.16	44.66	29	1117.5	3.44	20.16	20.4	21.44	37.2	-4.30607	putative sulfite oxidase subunit YedY
CJJ81176_0404	pyrF	2.32	0	0	0	0	0	0	358	0	0	0.32	0	0	-4.76598	orotidine 5'-phosphate decarboxylase
CJJ81176_0405	nusB	0	0	0	0	0	0	0	0	0	0	0	0	0	0	transcription antitermination protein NusB
CJJ81176_0406	ribH	0	0	0	0	0	0	0	0	0	1.36	0	0	0	0.112617	6,7-dimethyl-8-ribityllumazine synthase
CJJ81176_0407	kdsA	8.08	0	0	0	0	0	0	6.5	0	0	0.4	0.32	0	-2.97679	2-dehydro-3-deoxyphosphooctonate aldolase
CJJ81176_0408	-	206.32	21.2	18.8	0	10	23.1	20	1760	4.4	22.96	28.96	22.8	68.1	-5.11442	integral membrane protein
CJJ81176_0409	engA	0	0	0	0	0	0	0	0	0	0	0	0	0	0	GTP-binding protein EngA
CJJ81176_0410	aroK	0	0	0	0	0	0	0	0	0	0	0	0	0	0	shikimate kinase
CJJ81176_0411	trpS	0	0	0	0	0	0	0	0	0	0	0	0	0	0	tryptophanyl-tRNA synthetase
CJJ81176_0412	serS	0	0	0	0.96	0	0	0	0	0	0	0	0	0	0.0882594	seryl-tRNA synthetase
CJJ81176_0413	pflB	255.92	0.4	0	0	0	9.24	0	7424.5	14.8	845.76	741.76	954.24	475.8	-6.03995	TPR domain-containing protein
CJJ81176_0414	fedB	106	12.2	2.1	0.96	0	16.94	16.6	720	4	16.32	16.72	12.64	26.4	-4.92367	hydrogenase-4 component G
CJJ81176_0415	pyk	36.16	0.8	0.6	0	0	0	2.6	536	0.4	1.36	2.72	2.16	1.5	-6.06023	pyruvate kinase
CJJ81176_0416	mqo	1.12	0	0	0	0	0	0	11	0	0	0	0	0	-2.22084	malate:quinone oxidoreductase, putative
CJJ81176_0417	-	1.76	0	0	0	0	0	0	8	0	0	0	0	0	-2.23978	pantothenate kinase
CJJ81176_0418	traM?	8.56	0	0	0	0	0	0	14	0	0	0	0	0	-3.55241	conjugal transfer protein TraM?
CJJ81176_0419	bamB or pgbB?	0.32	0	0	0	0	0	0	0	0	0	0	0	6	0.0367388	plasminogen-binding protein PgbB
CJJ81176_0420	-	0	0	0	0	0	0	0	0	0	0	0	0	0	0	hypothetical protein
CJJ81176_0421	gatC	0	0	0	0	0	0	0	0	0	0	0	0	0	0	aspartyl/glutamyl-tRNA amidotransferase subunit C
CJJ81176_0422	-	0	0	0	0	0	0	0	2.5	0	0	0	0	0	-0.821525	cvpA family protein
CJJ81176_0423	fur	0	0	0	0	0	0	0	0	0	0	0	0	0	0	ferric uptake regulation protein
CJJ81176_0424	lysS	0	0	0	0	0	0	0	0	0	0	0	0	0	0	lysyl-tRNA synthetase
CJJ81176_0425	glyA	0	0	0	0	0	0	0	0	0	0	0	0	0	0	serine hydroxymethyltransferase
CJJ81176_0427	-	18.4	0	0	0	0	0	0	182	0.56	1.28	2.08	0.32	0	-5.39931	hypothetical protein
CJJ81176_0428	ftsN	0	0	0	0	0	0	0	0	0	0	0	0	0	0	cell division protein FTSN
CJJ81176_0429	aroE	0	0	0	0	0	0	0	0	0	0	0	0	0	0	shikimate 5-dehydrogenase
CJJ81176_0430	-	43.84	1.1	0	0	1.92	0	9.2	320.5	0.4	3.92	5.28	6.08	6.3	-5.22457	putative lipoprotein
CJJ81176_0431	lgt	0	0	0	0	0	0	0	0	0	0	0	0	0	0	prolipoprotein diacylglyceryl transferase
CJJ81176_0432	frdC	0.72	0	0	0	0	0	0	36	0	0	0.32	0.64	0	-2.69341	fumarate reductase cytochrome b-556 subunit
CJJ81176_0433	frdA	6.4	0	0	0	0	0	0	362.5	0	12.88	7.68	12.8	0	-4.46863	fumarate reductase flavoprotein subunit
CJJ81176_0434	frdB	0.32	0	0	0	0	0	0	50.5	0	0.72	0.56	0.96	0	-2.58554	fumarate reductase iron-sulfur subunit
CJJ81176_0435	-	64.48	5.8	2	5.28	2.88	0	3	547.5	2.72	7.12	8.08	10.24	5.1	-5.13986	GTP-binding protein
CJJ81176_0436	-	21.12	0.4	0	0	0	0	0	354.5	0	3.04	4.48	3.04	2.4	-5.4944	GTP-binding protein
CJJ81176_0437	hcpC	30.48	1.9	0	120.96	0.4	0	5.2	236	0.64	2.88	2.88	5.44	8.7	-4.28428	hypothetical protein
CJJ81176_0438	-	120.88	14.3	2.4	0.96	2.96	7.7	11.2	1564	10.64	30.64	30	21.68	64.5	-5.02116	gluconate 2-dehydrogenase subunit 3
CJJ81176_0439	-	176.64	31.9	3.5	3.12	10.72	29.26	7.2	1953	1907.68	45.2	36.96	36.56	85.8	-4.12674	gluconate 2-dehydrogenase flavoprotein
CJJ81176_0440	-	8	0.9	0	0	0	0	5.6	171.5	0.32	2.56	2.16	0.96	3.3	-4.14144	hypothetical protein
CJJ81176_0441	-	31.04	1.4	0	0	0	0	8	353.5	2.08	7.36	5.6	3.6	11.1	-4.97442	hypothetical protein
CJJ81176_0442	-	54.16	6	3.5	2.64	6.72	26.18	10.4	326.5	0.8	6.24	6.32	5.12	10.8	-4.15225	HIT family protein
CJJ81176_0443	-	45.04	3.3	1.8	0.96	6.16	0	2.6	387	16.4	5.6	7.2	3.04	4.8	-4.77003	hypothetical protein
CJJ81176_0444	-	3.2	1.2	0	0	0	0	0	39	0	0.32	0	0	0	-3.40854	hypothetical protein
CJJ81176_0445	-	0.48	0	0	0	0	0	0	15.5	0	0	0.48	0	0	-2.09545	hypothetical protein
CJJ81176_0446	ettA-2	40.48	1.1	0	0	0.64	0	1.8	333	0.88	2.16	3.12	2.32	63	-5.32278	ABC transporter, ATP-binding protein
CJJ81176_0447	-	0	0	0	0	0	0	0	4.5	0	0	0	0	0	-1.11792	hypothetical protein
CJJ81176_0448	-	16.64	1	0	0	0	13.86	2	194	2.08	3.6	4.72	3.2	3.3	-4.17161	hypothetical protein
CJJ81176_0449	-	30.24	4406.7	4900.9	17035.7	4541.6	6953.1	9536.4	471	5968.56	1029.6	1378.4	8164.48	36213.3	5.77005	hypothetical protein
CJJ81176_0450	-	0	0	0	0	0	0	0	0	0	0	0	0	0	0	hypothetical protein
CJJ81176_0451	-	32.16	2.2	9.2	0	0	10.78	7.4	273	5.92	8.64	6.8	7.92	13.2	-3.92118	hypothetical protein
CJJ81176_0456	-	0	0	0	0	0	0	0	0	0	0	0	0	0	0	hypothetical protein
CJJ81176_0458	murD	0	0	0	0	0	0	0	0	0	0	0	0	0	0	UDP-N-acetylmuramoyl-L-alanyl-D-glutamate synthetase
CJJ81176_0459	mraY	0	0	0	0	0	0	0	0	0	0	0	0	0	0	phospho-N-acetylmuramoyl-pentapeptide-transferase
CJJ81176_0460	pgm	0.32	0	0	0	0	0	0	0	0	0	0	0	0	-0.218475	phosphoglyceromutase
CJJ81176_0461	fabG	0	0	0	0	0	0	0	0	0	0	0	0	0	0	3-ketoacyl-(acyl-carrier-protein) reductase
CJJ81176_0462	-	16.88	2.8	2.8	0	0.64	0	1.2	152	1.44	1.92	1.52	1.2	4.5	-4.34383	hypothetical protein
CJJ81176_0463	mfrA	122.8	15.7	10.3	0	134.96	27.72	23.6	1833	13.2	26.8	32.72	25.52	84	-4.26952	succinate dehydrogenase, flavoprotein subunit
CJJ81176_0464	mfrB	59.04	10.3	2.4	45.36	0.4	0	0.8	723	20.4	10.32	15.04	11.6	20.4	-4.61959	succinate dehydrogenase, iron-sulfur protein subunit
CJJ81176_0465	mfrE	39.6	4.7	11.5	5.04	3.44	0	0.8	573	2.88	9.52	9.6	6.96	16.5	-4.5689	succinate dehydrogenase, C subunit
CJJ81176_0466	tenA	39.76	7	5.9	0.96	0.64	0	2	671.5	2.8	11.6	14.32	12	18	-4.77621	TenA/Thi-4 family protein
CJJ81176_0467	-	10	1.9	0	0	0	0	0	125.5	0.96	2.16	3.04	2.48	25.2	-3.90725	hypothetical protein
CJJ81176_0468	acpP	0	0	0	0	0	0	0	0	0	0	0	0	0	0	acyl carrier protein
CJJ81176_0469	fabF	0	0	0	0	0	0	0	0	0	0	0	0	0	0	3-oxoacyl-(acyl carrier protein) synthase II
CJJ81176_0470	accA	0	0	0	0	0	0	0	0	0	0	0	0	0	0	acetyl-CoA carboxylase carboxyltransferase subunit alpha
CJJ81176_0471	cfrB	154.64	304.6	125	265.2	28.16	36.96	132	1910	95.12	124.8	64.32	212.8	520.5	-1.94349	TonB-dependent receptor, putative, degenerate
CJJ81176_0472	-	24	1.7	2.2	1.44	0	0	0	421	2.8	6.08	5.92	4	10.2	-4.88389	NUDIX domain-containing protein
CJJ81176_0473	tlp6	40.32	5.8	0	1.2	0	0	1	467.5	243.28	7.84	23.36	6.32	12	-4.49218	methyl-accepting chemotaxis protein
CJJ81176_0474	-	9.2	0	0	0	0	0	0	49.5	0	2.16	1.52	2.56	0	-3.9608	hypothetical protein
CJJ81176_0475	rpmB	0	0	0	0	0	0	0	0	0	0	0	0	0	0	50S ribosomal protein L28
CJJ81176_0476	rpe	0	0	0	0	0	0	0	0	0	0	0	0	0	0	ribulose-phosphate 3-epimerase
CJJ81176_0477	dnaQ	31.44	3.7	0.8	0	0	0	2.8	122.5	1.92	1.68	7.12	1.12	2.1	-4.64976	DNA polymerase III subunit epsilon
CJJ81176_0478	thiC	116.8	10.5	0.9	8.16	4.56	0	10.2	1305	6	33.76	115.6	49.12	43.2	-4.86591	thiamine biosynthesis protein ThiC
CJJ81176_0479	-	9.84	0	0	0	0	0	0	309	0	5.44	3.84	8.56	5.1	-4.65295	hypothetical protein
CJJ81176_0480	-	24.4	0	0	0	0	0	0	765	0.64	15.04	11.92	27.68	9	-5.39398	hypothetical protein
CJJ81176_0481	-	26.4	0	0	0	0	0	0	841.5	0.32	16.88	11.76	31.6	8.1	-5.52748	hypothetical protein
CJJ81176_0482	GPAT	0	0	0	0	0	0	0	0	0	0	0	0	0	0	hypothetical protein
CJJ81176_0483	miaB	0	0	0	0	0	0	0	0	0	0	0	0	0	0	(dimethylallyl)adenosine tRNA methylthiotransferase
CJJ81176_0484	-	0	0	0	0	0	0	0	0	0	0	0	0	0	0	hypothetical protein
CJJ81176_0485	nusA	0	0	0	0	0	0	0	0	0	0	0	0	0	0	transcription elongation factor NusA
CJJ81176_0486	-	131.28	14.3	0.9	21.6	2.32	6.16	3	877	3.12	7.6	15.6	158.08	512.1	-4.52068	transporter, putative
CJJ81176_0487	-	0	0	0	0	0	0	0	8	0	0.48	0	0	0	-1.38946	hypothetical protein
CJJ81176_0488	-	6.88	0.4	0	0	0.32	0	0	110.5	2.16	1.44	1.44	0	1.2	-4.14696	peptidase, putative
CJJ81176_0489	recG	24.08	1.7	0	0	0	0	0.8	326	0	1.04	0.64	0.96	15.6	-5.50994	ATP-dependent DNA helicase RecG
CJJ81176_0490	-	26.72	2.2	0	0	0	0	0	311	3.12	5.44	6	19.04	10.2	-4.83262	group III truncated hemoglobin, [PDB:2IG3]
CJJ81176_0491	crp	23.68	2.2	0.5	0	0	0	0	235	0.56	3.52	4.32	2.56	8.7	-4.96024	hypothetical protein
CJJ81176_0492	paqP	21.12	0.4	0	0	0	0	1.2	190.5	0.72	2.72	2.88	1.6	4.8	-4.95804	His/Glu/Gln/Arg/opine ABC transporter permease
CJJ81176_0493	-	17.44	1.4	0.5	0	1.12	0	0	120.5	0	1.52	1.28	2.16	1.8	-4.65934	His/Glu/Gln/Arg/opine ABC transporter permease
CJJ81176_0494	paqQ	20.4	0	0	0	0	0	0	136.5	0	0.48	1.36	1.76	2.7	-5.17064	amino acid ABC transporter, ATP-binding protein
CJJ81176_0499	tuf	0	0	0	1.44	0	0	0	0	0	0	0	0	0	0.116989	elongation factor Tu
CJJ81176_0500	rpmG	0	0	0	0	0	0	0	0	0	0	0	0	0	0	50S ribosomal protein L33
CJJ81176_0502	secE	0	0	0	0	0	0	0	0	0	0	0	0	0	0	preprotein translocase subunit SecE
CJJ81176_0503	nusG	0	0	0	0	0	0	0	0	0	0	0	0	0	0	transcription antitermination protein NusG
CJJ81176_0505	rplK	0	0	0	0	0	0	0	0	0	0	0	0	0	0	50S ribosomal protein L11
CJJ81176_0506	rplA	0	0	0	0	0	0	0	0	0	0	0	0	0	0	50S ribosomal protein L1
CJJ81176_0507	rplJ	0	0	0	0	0	0	0	0	0	0	0	0	0	0	50S ribosomal protein L10
CJJ81176_0508	rplL	0	0	0	0	0	0	0	0	0	0	0	0	0	0	50S ribosomal protein L7/L12
CJJ81176_0509	rpoB	74.88	20.1	2.5	35.76	4.48	30.8	7	456	2.32	9.92	7.28	6.16	13.2	-4.08227	DNA-directed RNA polymerase subunit beta
CJJ81176_0510	rpoC	0	0	0	0	0	0	0	0	0	0	0	0	0	0	DNA-directed RNA polymerase, beta' subunit
CJJ81176_0511	rpsL	0	0	0	0	0	0	1.6	0	0	0	0	0	0	0.125319	30S ribosomal protein S12
CJJ81176_0512	rpsG	0	0	0	0	0	0	0	0	0	0	0	0	0	0	30S ribosomal protein S7
CJJ81176_0513	fusA	0.48	0	0	0	0	0	0	0	0	0	0	0	0	-0.308508	elongation factor G
CJJ81176_0515	-	0	0	0	0	0	0	0	7.5	0	0	0	0	0	-1.40339	hypothetical protein
CJJ81176_0516	murF	22.16	1.1	0	0	0	0	0	237.5	1.84	5.36	7.6	8.8	3	-4.82256	UDP-MurNac-pentapeptide presynthetase
CJJ81176_0517	-	1.92	0	0	0	0	0	0	21	0	0	0	0	0	-2.87027	hypothetical protein
CJJ81176_0518	-	1.92	0	0	0	0	0	0	7.5	0	0	0	0	0	-2.24665	putative lipoprotein
CJJ81176_0519	trpC	0	0	0	0	0	0	0	0	0	0	0	0	0	0	indole-3-glycerol-phosphate synthase
CJJ81176_0520	-	15.12	3	0	0	0	0	1.4	158	0	1.52	1.28	0.8	1.8	-4.77365	Hit family protein
CJJ81176_0521	ybbB	31.52	4	0.4	0	0.96	6.16	8.4	403	2.16	6.32	8	5.36	20.4	-4.43541	tRNA 2-selenouridine synthase
CJJ81176_0522	-	0.32	0	0	0	0	0	0	2	0	0	0	0	0	-0.938913	hypothetical protein
CJJ81176_0523	-	0	0	0	0	0	0	0	0	0	0	0	0	0	0	hypothetical protein
CJJ81176_0524	-	0	0	0	0	0	0	0	0	0	0	0	0	0	0	putative periplasmic protein
CJJ81176_0525	-	0	0	0	0	0	0	0	0	0	0	0	0	0	0	putative periplasmic protein
CJJ81176_0526	-	0	0	0	0	0	0	0	0	0	0	0	0	0	0	putative periplasmic protein
CJJ81176_0527	-	0	0	0	0	0	0	0	0	0	0	0	0	0	0	putative periplasmic protein
CJJ81176_0528	-	0	0	0	0	0	0	0	0	0	0	0	0	0	0	hypothetical protein
CJJ81176_0529	-	0	0	0	0	0	0	0	0	0	0	0	0	0	0	putative periplasmic protein
CJJ81176_0530	-	0	0	0	0	0	0	0	0	0	0	0	0	0	0	putative outer-membrane protein
CJJ81176_0531	hemH	0	0	0	0	0	0	0	0	0	0	0	0	0	0	ferrochelatase
CJJ81176_0532	-	13.44	0	0	4.8	0	0	0.8	212.5	0.4	2.4	2.64	402.56	6.9	-3.87864	Gfo/Idh/MocA family oxidoreductase
CJJ81176_0533	-	0.64	0	0	0	0	0	0	0	0	0	0	0	0	-0.389289	DegT/DnrJ/EryC1/StrS aminotransferase family protein
CJJ81176_0534	alaS	1.68	0	0	0	0	0	0	3	0	0	0	0	0	-1.68485	alanyl-tRNA synthetase
CJJ81176_0535	-	10.96	1.5	0.4	0	1.12	0	0	271	1.68	4.96	6.32	2.64	5.7	-4.32266	Maf-like protein
CJJ81176_0536	pbpA	0	32.6	11.8	140.64	92.8	15.4	113.8	0	22.96	92.08	18.96	286.8	320.7	5.9332	penicillin-binding protein 1A
CJJ81176_0537	clpB	282.8	23.8	1.9	1.68	17.52	18.48	9.8	3382.5	41.04	35.36	26.64	129.36	40.2	-5.47617	ATP-dependent chaperone protein ClpB
CJJ81176_0538	-	57.44	5.2	1.1	0	0.96	0	11.8	651	2.08	11.52	10.48	12.32	20.1	-5.15278	hypothetical protein
CJJ81176_0539	ctpA	3.76	0	0	0	0	0	0	36	0	0	0	0	0	-3.59573	carboxyl-terminal protease
CJJ81176_0540	purC	0	0	0	0	0	0	0	6	0	0	0	0	0	-1.27607	phosphoribosylaminoimidazole-succinocarboxamide synthase
CJJ81176_0541	purS	2.96	0	0	0	0	0	0	34.5	0	0	0	0	0	-3.42379	phosphoribosylformylglycinamidine synthase, purS protein
CJJ81176_0542	purQ	4.48	0	0	0	0	0	0	107	8.24	0	0	0	0	-4.11742	phosphoribosylformylglycinamidine synthase I
CJJ81176_0543	SH3?	0.96	0	0	0	0	0	0	12.5	0	0	0	0	0	-2.23632	endolysin,muramidase and putative cell-WALL binding hydrolase
CJJ81176_0544	-	4.16	0	0	0	0	0	0	0	0	0.32	0.32	0	0	-1.21847	1-acyl-sn-glycerol-3-phosphate acyltransferase, putative
CJJ81176_0545	-	18.56	0	0	13.2	0	0	0.8	121.5	0.56	0.4	1.12	1.2	0	-4.76344	crcB protein
CJJ81176_0546	htpG	3.44	84.2	58.2	338.4	225.04	46.2	248	48	0	0	0	0	0	0.0973994	heat shock protein 90
CJJ81176_0547	-	0	0	0	0	0	0	0	7.5	0	0	0	0	0	-1.40339	hypothetical protein
CJJ81176_0548	-	21.84	1.2	0	0	0.48	0	2	164.5	0.88	3.04	8.48	2.24	3	-4.6164	hypothetical protein
CJJ81176_0549	-	93.84	8.3	4.5	0	14.08	6.16	124.2	901	3.84	18.96	14.8	16.64	27.6	-4.50323	Na/Pi-cotransporter, putative
CJJ81176_0550	pbpB	17.68	1	0.8	0	4.88	0	0	152	0.32	3.68	1.52	52.4	3.3	-4.1291	penicillin-binding protein
CJJ81176_0551	fliE	0	0	0	0	0	0	0	0	0	0	0	0	0	0	flagellar hook-basal body protein FliE
CJJ81176_0552	flgC	0	0	0	0	0	0	0	55	0	2.8	2.48	1.92	0	-2.16052	flagellar basal body rod protein FlgC
CJJ81176_0553	flgB	0	0	0	0	0	0	0	0	0	0	0	0	0	0	flagellar basal body rod protein FlgB
CJJ81176_0554	-	114	11.1	3.1	2.16	1.36	6.16	2.8	992	1.44	16.48	13.84	10.48	5.4	-5.64081	hypothetical protein
CJJ81176_0555	-	0	0	0	0	0	0	0	0	0	0	0	0	0	0	hypothetical protein
CJJ81176_0556	icd	1.68	0	0	0	0	0	0	162.5	0	17.12	12.8	27.44	3.9	-2.7464	isocitrate dehydrogenase, NADP-dependent
CJJ81176_0557	mdh	14.96	0	0	0	0	0	0	418	0.72	11.04	5.6	10.4	2.7	-5.00357	malate dehydrogenase
CJJ81176_0558	sucC	2.48	0	0	0	0	0	0	150.5	0.32	0.4	0	0.32	0	-4.15672	succinyl-CoA synthetase subunit beta
CJJ81176_0559	sucD	0.32	0	0	0	0	0	0	68	0	0	0	0	0	-2.99508	succinyl-CoA synthase, alpha subunit
CJJ81176_0560	oorD	0	0	0	0	0	0	0	0	0	0	0	0	0	0	2-oxoglutarate-acceptor oxidoreductase subunit OorD
CJJ81176_0561	oorA	0	0	0	0	0	0	0	0	0	0	0	0	0	0	2-oxoglutarate-acceptor oxidoreductase subunit OorA
CJJ81176_0562	oorB	0	0	0	0	0	0	0	0	0	0	0	0	0	0	2-oxoglutarate-acceptor oxidoreductase subunit OorB
CJJ81176_0563	oorC	0	0	0	0	0	0	0	0	0	0	0	0	0	0	2-oxoglutarate-acceptor oxidoreductase subunit OorC
CJJ81176_0564	-	0	0.4	0	0	0	0	0	0	0.4	0	0	0	0	0.0882594	hypothetical protein
CJJ81176_0565	-	0	0	0	0	0	0	0	0	0	0	0	0	0	0	putative exporting protein
CJJ81176_0566	-	0	0	0	0	0	0	0	0	0	0	0	0	0	0	polyprenyl synthetase family protein
CJJ81176_0567	hemA	0	0	0	0	0	0	0	0	0	0	0	0	0	0	glutamyl-tRNA reductase
CJJ81176_0568	proS	0	0	0	0	0	0	0	0	0	0	0	0	0	0	prolyl-tRNA synthetase
CJJ81176_0569	-	10.8	2.8	0	0	1.44	0	3.6	104	0.32	1.44	0.88	1.36	0	-4.1531	hypothetical protein
CJJ81176_0570	hemC	0.8	0	0	0	0	0	0	0	0	0	0	0	0	-0.462544	porphobilinogen deaminase
CJJ81176_0571	-	0	0	0	0	0	0	0	0	0	0	0	0	0	0	3-octaprenyl-4-hydroxybenzoate carboxy-lyase, putative
CJJ81176_0572	flaG	0.4	0	0	0	0	0	0	29	0	0	0	0	0	-2.49518	flagellar protein FlaG
CJJ81176_0573	fliD	2.32	0.6	0	0	0	0	1.2	0	0	0	0	0	0	-0.779229	flagellar capping protein
CJJ81176_0574	fliS	0	0	0	0	0	0	0	3	0	0	0	0	0	-0.909091	flagellar protein FliS
CJJ81176_0575	-	0	0	0	0	0	0	0	0	0	0	0	0	0	0	hypothetical protein
CJJ81176_0576	efp	0	0	0	0	0	0	0	0	0	0	0	0	0	0	elongation factor P
CJJ81176_0577	-	65.84	28.4	14.6	25.92	67.28	20.02	16.6	551	1.04	8.32	8.56	6.88	13.5	-3.57818	hypothetical protein
CJJ81176_0578	-	202.56	37.7	6.4	38.4	27.6	30.8	22.6	1780.5	47.92	33.68	34.48	29.12	60	-4.13073	hypothetical protein
CJJ81176_0579	-	93.12	10.4	0.9	44.16	2.88	0	11.4	951	49.84	17.92	22.8	12.16	23.7	-4.58757	hypothetical protein
CJJ81176_0580	-	165.04	32.9	4.5	3.84	10.88	10.78	20.8	1883.5	8.08	54.08	79.52	38.24	145.8	-4.49728	hypothetical protein
CJJ81176_0581	-	54.8	3.1	0.5	0	0	0	0	470	2.24	8.16	10.96	6.4	1806.6	-4.94651	hypothetical protein
CJJ81176_0582	-	217.68	34.6	8	37.68	15.68	18.48	46	1301.5	11.12	18.32	24.4	15.84	39	-4.44925	hypothetical protein
CJJ81176_0583	proA	150.32	12.7	3.1	0.96	3.28	7.7	8	1286.5	18.08	11.44	17.04	9.52	39	-5.37713	gamma-glutamyl phosphate reductase
CJJ81176_0584	fqrB	66	21	13.5	66.48	26	47.74	104.4	561	0	0	0	0.32	0	-4.56297	pyridine nucleotide-disulphide oxidoreductase family protein
CJJ81176_0585	-	194.32	24.9	7.7	43.2	33.76	15.4	4.4	2038.5	63.76	26.96	30.88	171.84	88.5	-4.18403	MATE efflux family protein, authentic frameshift
CJJ81176_0586	-	171.6	19.4	6.7	0	6.88	7.7	19	1483	8.16	33.2	32.4	27.6	73.2	-5.01303	hypothetical protein
CJJ81176_0587	dnaB	0	0	0	0	0	0	0	0	0	0	0	0	0	0	replicative DNA helicase
CJJ81176_0588	-	52.96	7.8	0.6	0	1.76	0	8.2	556.5	65.52	12.16	28.08	8.96	52.8	-4.35943	hypothetical protein
CJJ81176_0589	-	71.04	16.8	2	122.16	5.2	7.7	16	706	4.4	11.04	11.2	12	24.3	-3.98502	hypothetical protein
CJJ81176_0590	-	55.2	7.9	2.7	5.52	0.4	20.02	48	791.5	3.6	13.28	16	10.8	59.7	-4.10699	hypothetical protein
CJJ81176_0591	-	122.32	16.9	15.7	26.16	3.12	7.7	16.4	1193	32.72	24.8	25.92	27.44	46.5	-4.14533	hypothetical protein
CJJ81176_0592	-	133.36	18	1.2	8.88	44.16	36.96	17.6	1283	9.36	46.4	62.64	23.36	47.4	-4.11512	hypothetical protein
CJJ81176_0593	-	41.28	3.6	0.7	2.64	1.52	7.7	1.8	479.5	2.96	13.6	13.92	11.68	23.1	-4.37949	hypothetical protein
CJJ81176_0594	-	13.92	0.9	0	0	0	0	0	347	2.24	8.88	9.6	8.8	16.2	-4.44365	hypothetical protein
CJJ81176_0595	-	17.2	2.3	0	0	0	0	1	116	1.28	1.68	2.96	2.08	4.5	-4.36958	putative ATP
CJJ81176_0596	-	124.56	28.6	12.1	33.12	0.4	0	6.2	1004	273.36	18.8	22.72	14.88	28.8	-4.43741	hypothetical protein
CJJ81176_0597	-	49.2	3.6	0.4	13.68	1.68	6.16	1.8	409.5	1.44	7.04	6.96	8.48	15.3	-4.58499	transcriptional regulator, putative
CJJ81176_0600	ribB	1.04	0	0	0	0	0	0	0	0	0	0	0	0	-0.561038	bifunctional 3,4-dihydroxy-2-butanone 4-phosphate synthase/GTP cyclohydrolase II protein
CJJ81176_0601	-	20.8	1.6	17.3	0	0	0	1.8	205.5	4.16	2.96	3.52	3.44	3.3	-4.2987	GatB/Yqey family protein
CJJ81176_0602	ilvB	189.92	10.9	21.6	4.56	1.2	23.1	15.2	3689.5	32.72	48.48	53.76	35.36	224.1	-4.99439	acetolactate synthase 3 catalytic subunit
CJJ81176_0603	ilvH	18.96	1.6	0	0	0	0	0	474	0.64	6.32	6.64	3.2	215.7	-4.78596	acetolactate synthase 3 regulatory subunit
CJJ81176_0604	lpxD	0.32	0	0	0	0.64	0	0	6.5	0	0	0	0	0	-1.47491	UDP-3-O-[3-hydroxymyristoyl] glucosamine N-acyltransferase
CJJ81176_0605	queA	46	4.6	0	0	2.64	0	12.4	488.5	30.56	6.72	8.4	8.32	13.2	-4.70004	S-adenosylmethionine:tRNA ribosyltransferase-isomerase
CJJ81176_0606	tatC	0	0	0	1.68	0	0	0	25	0	0	0.64	0	0	-1.94239	Sec-independent protein translocase TatC
CJJ81176_0607	tatB	0	0	0	0	0	0	0	5	0	0	0	0	0	-1.17498	sec-independent translocase
CJJ81176_0608	-	63.92	2.6	0	1.68	0	6.16	0.8	863	54.16	20.48	20.32	16.8	35.7	-4.90579	coproporphyrinogen III oxidase
CJJ81176_0609	nidH	1.68	0	0	0	0	0	0	48	0	0	0	0	0	-3.3279	dinucleoside polyphosphate hydrolase
CJJ81176_0610	lysC	0	0	0	1.44	0.32	0	0.8	2.5	0	0	0	0	4.8	-0.360482	aspartate kinase
CJJ81176_0611	-	0	0	0	0	0	0	0	0	0	0	0	0	0	0	hypothetical protein
CJJ81176_0612	-	0	0	0	0	0	0	0	0	0	0	0	0	0	0	DNA polymerase III subunit delta'
CJJ81176_0613	folP	0	0	0	0	0	0	0	0	0	0	0	0	0	0	dihydropteroate synthase
CJJ81176_0614	ligA	0.4	0	0	0	0	0	0	0	0	0	0	0	0	-0.264778	NAD-dependent DNA ligase LigA
CJJ81176_0615	-	4.48	0	0	0	0	0	4.8	54	0	0.32	0.64	0.64	0	-3.56981	hypothetical protein
CJJ81176_0616	tlyA	33.84	6.9	1.8	1.68	1.12	0	7	279	0.88	5.52	4.08	3.76	1.2	-4.73273	hemolysin A
CJJ81176_0617	ribC	6.96	1.2	0	0	0	0	7.6	19	0	0.56	0	0	0	-3.15299	bifunctional riboflavin kinase/FMN adenylyltransferase
CJJ81176_0618	-	6	0.9	0	0	0	0	0	125.5	0	0	1.28	1.6	2.4	-4.22727	methyltransferase, putative
CJJ81176_0619	-	11.92	0	0	0	0	0	0	130.5	11.84	1.28	0.72	0.8	2.7	-4.45039	putative lipoprotein
CJJ81176_0620	-	8.08	4.3	0	0	0	0	0	122	0	0.72	0	0.64	1.2	-4.43356	hypothetical protein
CJJ81176_0621	-	108.4	0.9	0	0	0	0	0	858	1.52	6.72	6	8.56	0	-7.10009	integral membrane protein
CJJ81176_0622	-	50.72	0	0	0	0	0	1.4	425	0	4.08	2.88	3.12	0	-6.3839	DNA/RNA non-specific endonuclease
CJJ81176_0623	nth	55.76	13.5	1.1	0	3.44	0	1.6	559.5	0.48	9.28	6.72	7.2	6.6	-5.3926	endonuclease III
CJJ81176_0624	peb4A	0.88	0	0	0	0	0	0	0	0	0	0	0	0	-0.496763	major antigenic peptide PEB4
CJJ81176_0625	fbaA	3.04	0	0	0	0	0	0	0	0	0	0	0	0	-1.09874	fructose-bisphosphate aldolase
CJJ81176_0626	-	170.24	9.4	2	0.96	1.12	29.26	9	1676.5	9.76	21.92	22.72	21.12	33.3	-5.52168	hypothetical protein
CJJ81176_0627	-	68.8	3.6	3.8	8.16	4.48	12.32	2.4	575.5	2.88	6.96	8.8	6.08	15	-4.72056	chemotaxis protein MotB, putative
CJJ81176_0628	-	83.36	8.1	6.8	0	8.96	0	8.2	919	4.24	13.6	19.04	14.16	35.1	-5.0248	hypothetical protein
CJJ81176_0629	-	275.36	48.5	8.5	49.92	28.4	127.82	45.6	2441.5	13.6	37.68	40.4	32.48	72	-4.28986	sodium-dependent transporter, putative
CJJ81176_0630	-	252.8	49.9	29.3	56.16	18.72	41.58	29.2	2054	253.28	41.76	44.8	76.64	381.6	-3.46435	MOSC domain-containing protein
CJJ81176_0631	dsbD	0	0	0	0	0	0	0.8	0	0	0	0	0	0	0.0770906	thiol:disulfide interchange protein DsbD
CJJ81176_0632	-	56.4	13.8	0.9	0	15.76	12.32	1	700.5	25.52	11.44	10.72	456.8	33.9	-3.89389	hypothetical protein
CJJ81176_0633	ppk2	25.2	1.5	0	0	0.96	7.7	0	416.5	0.96	6.96	8.4	7.28	14.4	-4.74478	polyphosphate kinase 2
CJJ81176_0634	-	281.28	95.5	71.3	354	135.84	149.38	269.4	3011.5	73.92	62	92.4	316.72	931.5	-2.36867	carboxypeptidase
CJJ81176_0635	macA	129.52	75.4	35	10.8	4.56	18.48	33.4	1363.5	3.44	18.16	13.84	16.56	15.9	-4.44317	macrolide-specific efflux protein macA
CJJ81176_0636	macB	239.2	43.8	13.7	145.68	39.92	46.2	37.4	2433	6.8	33.12	26.64	22.16	46.2	-4.36518	macrolide-specific efflux protein macB
CJJ81176_0637	-	84.24	6.5	19.4	1.44	0.64	0	5.4	734.5	1.84	6.48	4.32	20.32	7.5	-5.43961	outer membrane efflux protein
CJJ81176_0638	-	45.36	0	0	0	0	0	0	38	0	0	0	0.4	0	-5.37731	hypothetical protein
CJJ81176_0639	-	52.56	3.2	0	22.08	0.32	6.16	0	513.5	1.44	3.92	6.8	3.68	4.5	-5.31084	hypothetical protein
CJJ81176_0640	algI	200.08	27.7	7.6	31.44	5.52	29.26	11.6	1786.5	65.68	32.72	34.88	28.56	58.5	-4.41833	alginate O-acetyltransferase AlgI
CJJ81176_0641	ftn	67.28	9.2	1.2	0	1.28	0	3.2	476.5	2	9.12	7.6	6.8	19.8	-5.26721	nonheme iron-containing ferritin
CJJ81176_0642	pstS	196	46.2	11.8	25.44	12.16	15.4	24	2071	70.32	51.12	71.84	39.28	128.1	-4.00585	phosphate ABC transporter, periplasmic phosphate-binding protein, putative
CJJ81176_0643	pstC	156.72	62.3	4	18.96	12.72	13.86	60.2	1821	12.88	42	72.96	36.24	69.6	-4.08559	phosphate ABC transporter, permease protein PstC, putative
CJJ81176_0644	pstA	111.2	9	3.4	0	0	41.58	9.8	1995	12.56	50.56	56.16	42.08	319.2	-4.7574	phosphate ABC transporter, permease protein PstA, putative
CJJ81176_0645	pstB	23.2	1.7	0.5	0	0	0	1.8	651	77.2	7.84	12.56	832.16	24.6	-3.93154	phosphate ABC transporter ATP-binding protein
CJJ81176_0646	-	150	14.7	4.7	479.04	4.96	33.88	22.2	936	5.76	16.48	19.6	304.4	39.6	-3.66513	hypothetical protein
CJJ81176_0647	-	48.24	6.9	6.8	0	19.12	6.16	25.2	279	1.04	5.36	6.88	3.6	7.2	-4.05787	hypothetical protein
CJJ81176_0648	-	191.6	33.7	7.2	53.04	9.04	35.42	13	1781	64.56	32.96	32.48	26.8	52.2	-4.23518	MATE efflux family protein
CJJ81176_0649	-	24.64	13.1	8.6	39.12	13.52	20.02	46.6	251	1.52	2.88	4.08	1.68	1.5	-3.0324	hypothetical protein
CJJ81176_0650	-	73.28	10.6	0.9	49.2	19.6	9.24	11.6	747.5	15.2	29.92	17.2	11.2	9	-3.95054	hypothetical protein
CJJ81176_0651	hypF	154.72	6.5	0.5	40.08	0	0	2.4	1338.5	3.84	17.92	21.44	11.12	23.4	-5.98214	[NiFe] hydrogenase maturation protein HypF
CJJ81176_0652	hypB	38.48	321.9	63.7	59.52	5.6	38.5	85.2	257.5	118.96	63.2	190.4	52.64	525.6	-0.1714	hydrogenase accessory protein HypB
CJJ81176_0653	hypC	3.84	0	0	0	0	0	0	84.5	0	0.72	1.12	0	0	-3.98844	hydrogenase assembly chaperone HypC/HupF
CJJ81176_0654	hypD	42.96	2	0	7.2	1.36	0	0	537.5	35.6	8	7.12	5.76	5.7	-5.03336	hydrogenase expression/formation protein HypD
CJJ81176_0655	hypE	56.48	1.5	0	0	0	0	1.4	582.5	0.64	5.84	5.68	2.8	6	-6.13337	hydrogenase expression/formation protein HypE
CJJ81176_0656	hypA	26.88	1.4	0	0	0	0	0	219.5	0	2.32	2.64	2.24	2.4	-5.40095	hydrogenase nickel insertion protein HypA
CJJ81176_0657	-	66.32	5.6	1.3	0	1.84	0	1.8	782.5	90.4	13.76	13.68	11.68	25.5	-4.99322	prophage Lp2 protein 6
CJJ81176_0658	holA	0.72	0	0	0	0	0	0	11.5	0	0	0	0.32	0	-2.04665	DNA polymerase III subunit delta
CJJ81176_0659	rnr	62.24	6.7	0	0	3.12	0	3.2	473.5	1.28	6.96	4.72	4.24	3	-5.65479	Rnase R
CJJ81176_0660	ilvC	3.44	0	0	0	0	0	0	36	0	0	0	0	0	-3.54097	ketol-acid reductoisomerase
CJJ81176_0661	pgdA	0.88	0	0	0	0	0	0	20.5	0	0	0	0	0	-2.5087	hypothetical protein
CJJ81176_0662	dprA	33.52	0.8	0.5	0	0	7.7	2	467.5	25.36	17.04	18.08	22.08	206.7	-3.95477	DNA processing protein A
CJJ81176_0663	-	0	0	0	0	0	0	0	0	0	0	0	0	0	0	Holliday junction resolvase-like protein
CJJ81176_0664	-	0	0	0	0	0	0	0	7.5	0	0	0	0	0	-1.40339	NOL1/NOP2/sun family protein
CJJ81176_0665	msrA	16.08	0.7	0	13.92	0.96	0	0	309	3.52	2.64	2.88	1.6	5.4	-4.56887	methionine sulfoxide reductase A
CJJ81176_0666	ppa	0	0	0	0	0	0	0	0	0	0	0	0	0	0	inorganic pyrophosphatase
CJJ81176_0667	adk	0	0	0	0	0	0	0	0	0	0	0	0	0	0	adenylate kinase
CJJ81176_0668	aspS	0.88	0	0	0	0	0	0	3.5	0	0	0	0	0	-1.48309	aspartyl-tRNA synthetase
CJJ81176_0669	pnk	0	0	0	0	0	0	0	0	0	0	0	0	0	0	inorganic polyphosphate/ATP-NAD kinase
CJJ81176_0670	recN	8.88	0	0	0	0	0	0	227	0	1.12	0.64	0.32	0	-5.16302	DNA repair protein RecN
CJJ81176_0671	cbrR	7.6	46.8	10.4	0	0	0	2.8	87	1.44	1.2	0.8	0	1.5	-3.21027	Campylobacter bile resistance regulator,diguanylate cyclase.
CJJ81176_0672	-	3.12	0	0	0	0	0	0	9.5	0	0	0	0	0	-2.65613	TatD family hydrolase
CJJ81176_0673	-	72	1.7	0	0	0	0	0	548	5.76	7.04	5.28	4.48	11.7	-6.06122	membrane-bound lytic murein transglycosylase D, putative
CJJ81176_0674	rlpA	22.8	0.8	0.6	0	0	0	0	116	0	0.8	1.28	0.64	2.1	-5.08001	rare lipoprotein A
CJJ81176_0675	-	3.04	0	0	0	0	0	0	27	0	0	0	0	0	-3.2839	HAD phosphatases involved in LPS biosynthesis
CJJ81176_0676	-	0	0	0	0	0	0	0	0	0	0	0	0	0	0	hypothetical protein
CJJ81176_0677	-	0	0.5	0	0	0	0	0	0	0	0	0	0	0	0.0531784	OstA family protein
CJJ81176_0678	engB	0	0	0	0	0	0	0	0	0	0	0	0	0	0	ribosome biogenesis GTP-binding protein YsxC
CJJ81176_0679	-	0	0	0	0	0	0	0	0	0	0	0	0	0	0	hypothetical protein
CJJ81176_0680	pbpC	0	0	0	0	0	0	0	0	0	0	0	0	0	0	penicillin-binding protein 2
CJJ81176_0681	-	227.2	39.7	19.8	73.44	20.96	43.12	81.8	3072	173.2	414.72	49.84	41.92	147.9	-3.47665	M24 family peptidase
CJJ81176_0682	-	214.32	33.7	13.8	197.52	15.84	32.34	33.4	2291.5	21.12	40.96	45.84	36.32	121.2	-3.98889	di-/tripeptide transporter
CJJ81176_0683	-	66.32	7.2	4.3	4.32	11.36	7.7	13.8	468	4.32	6.24	7.12	12.08	195.9	-3.88148	di-/tripeptide transporter
CJJ81176_0684	-	18.24	1.3	1	0	0	0	0	135	0.32	2	2.24	1.52	4.5	-4.66887	di-/tripeptide transporter
CJJ81176_0685	-	169.52	32.7	49.1	119.28	8.08	77	1510.4	1711.5	491.36	187.68	820.08	512.48	2794.8	-1.26299	di-/tripeptide transporter
CJJ81176_0686	-	298.16	74.5	110.6	112.56	59.28	64.68	210.2	1240.5	8.16	28	27.36	22.16	50.1	-3.46443	hypothetical protein
CJJ81176_0687	-	181.44	19.1	57.2	6.24	1.76	49.28	69.4	801	3.76	17.44	17.68	21.6	101.7	-4.10392	hypothetical protein
CJJ81176_0688	era	0	0	0	0	0	0	0	2.5	0	0	0	0	0	-0.821525	GTP-binding protein Era
CJJ81176_0689	hslU	8.64	0	0	0	0	0	0	219	2.4	0	0.96	0.88	1.2	-4.88512	ATP-dependent protease ATP-binding subunit HslU
CJJ81176_0690	hslV	2.96	0	0	0	0	0	0	34.5	0	0.4	0.64	0.88	0	-3.23199	ATP-dependent protease peptidase subunit
CJJ81176_0691	rplI	0	0	0	0	0	0	0	36.5	0.4	0	0	0	0	-2.33261	50S ribosomal protein L9
CJJ81176_0692	argG	55.6	3.3	0.5	0	0	0	1.6	518	2	10.48	10.96	7.84	11.7	-5.49723	argininosuccinate synthase
CJJ81176_0693	-	34.72	7.5	0.9	0	0.64	0	3.6	266	14.24	2.64	3.76	3.52	3.3	-4.72739	S4 domain-containing protein
CJJ81176_0694	-	0	0	0	0	0	0	0	0	0	0	0	0	0	0	hypothetical protein
CJJ81176_0695	-	0	0	0	0	0	0	0	2.5	0	0	0	0	0	-0.821525	ABC transporter, ATP-binding protein
CJJ81176_0696	rpoN	106.8	1.4	0	2.64	2.72	0	0	9529.5	13.52	174.24	155.04	540.88	316.8	-5.96272	RNA polymerase factor sigma-54
CJJ81176_0697	dcuB	258.64	51.5	29.7	74.64	6.96	6.16	32.2	2378.5	186.4	42.4	66	39.44	10600.5	-3.51434	anaerobic C4-dicarboxylate transporter
CJJ81176_0698	-	7.52	0	0	0	0	0	4.6	50	0	2.32	1.68	0.88	5.7	-3.41941	hypothetical protein
CJJ81176_0699	kdpA	121.92	14.7	25.2	0	18.4	21.56	18	1376	12.16	24	26.56	18.72	53.1	-4.44315	potassium-transporting ATPase, A subunit, degenerate
CJJ81176_0700	kdpB	152.72	18.8	2.6	129.12	1.12	15.4	14.6	2473	188.32	45.28	62.24	42.56	2229.9	-3.82161	potassium-transporting ATPase subunit B
CJJ81176_0701	kdpC	21.36	1.5	0	0	0	0	3	348	1.04	4.32	5.92	2.96	5.4	-4.99239	potassium-transporting ATPase, C subunit, putative
CJJ81176_0702	kdpD	68.4	1.5	0.8	0	2.32	0	1.8	607	2.08	5.76	4.8	5.92	8.4	-5.87408	truncated KdpD protein
CJJ81176_0703	uvrB	122.88	6.3	0	0	0.56	0	0	998	0	4.56	2	3.44	0	-7.43804	excinuclease ABC subunit B
CJJ81176_0704	zapB	0	0	0	0	0	0	0	0	0	0	0	0	0	0	hypothetical protein
CJJ81176_0705	-	0	0	0	0	0	0	0	0	0	0	0	0	0	0	hypothetical protein
CJJ81176_0706	pulG	6.24	4	4.5	0	1.44	0	2.4	452.5	1.92	19.12	34.72	16.56	12.3	-3.13856	hypothetical protein
CJJ81176_0707	priA	0	0	0	0	0	0	0	0	0	0	0	0	0	0	primosome assembly protein PriA
CJJ81176_0708	-	231.44	24.5	17.4	11.76	8.64	15.4	52.4	1796	19.52	287.92	41.92	23.68	51.6	-4.3028	invasion phenotype protein
CJJ81176_0709	ispG	0	0	0	0	0	0	0	3	0	0	0	0	0	-0.909091	4-hydroxy-3-methylbut-2-en-1-yl diphosphate synthase
CJJ81176_0710	flgH	3.92	0	0	0	0	0	0	8	0	0	0	2.8	0	-2.5196	flagellar basal body L-ring protein
CJJ81176_0711	pta	68.4	2.1	0	0	0	0	0	897	2.4	15.12	5.68	6.8	1.2	-6.50042	phosphate acetyltransferase
CJJ81176_0712	ackA	126.16	1.3	0	0	0	26.18	0	1357.5	0	18	12.48	15.2	1.2	-6.80544	acetate kinase
CJJ81176_0713	-	259.92	1491.3	1601.4	7757.76	1254	1218.14	2560	2784	45.44	46.32	65.36	104.8	295.5	-0.664775	hypothetical protein
CJJ81176_0714	-	20.88	2	0.4	0	0	0	0.8	270.5	0.88	1.92	1.76	2.08	0	-5.33369	hypothetical protein
CJJ81176_0715	-	0.72	0	0	0	0	0	0	0	0	0	0	0	0	-0.426768	membrane protein
CJJ81176_0716	mraW	1.92	0	0	0	0	0	0	37	0	0	0	0.88	0	-3.14588	S-adenosyl-methyltransferase MraW
CJJ81176_0717	-	0	0	0	0	0	0	0	0	0	0	0	0	0	0	peptidyl-prolyl cis-trans isomerase D,-like protein
CJJ81176_0718	ftsA	0	0.4	0.5	3.6	1.28	0	1.8	0	0	0	0	0	0	0.540589	cell division protein FtsA
CJJ81176_0719	ftsZ	0	0	0	0	0	0	0	2.5	0	0	0	0	0	-0.821525	cell division protein FtsZ
CJJ81176_0720	flgF	0	0	0	0	0	0	0	0	0	0	0	0	0	0	flagellar basal-body rod protein
CJJ81176_0721	flgG	0	0	0	0	0	0	0	0	0	0	0	0	0	0	flagellar basal body rod protein FlgG
CJJ81176_0722	glnA	0	0	0	0	0	0	0.8	0	0	0	0	0	0	0.0770906	glutamine synthetase, type I
CJJ81176_0723	cheZ	0	0	0	0	0	0	0	0	0	0	0	0	0	0	hypothetical protein
CJJ81176_0724	-	0	0	0	0	0	0	0	2	0	0	0	0	0	-0.720438	U32 family peptidase
CJJ81176_0725	purE	1.04	0	0	0	0	0	0	18	0	0	0	0	0	-2.49191	phosphoribosylaminoimidazole carboxylase catalytic subunit
CJJ81176_0726	-	1.68	0	0	0	0	0	0	68.5	0	0.32	0.4	0.56	0	-3.41824	hypothetical protein
CJJ81176_0727	glyQ	0	0	0	0	0	0	0	0	0	0	0	0	0	0	glycyl-tRNA synthetase subunit alpha
CJJ81176_0728	nif3	21.52	1	0	0	0	0	0	414.5	3.92	3.52	4.8	3.12	8.1	-5.20116	Nif3-family protein, NGG1-interacting factor 3
CJJ81176_0729	-	0	0	0	0	0	0	2.2	0	0	0	0	0	0	0.152552	chaperone for RpoN
CJJ81176_0730	waaA	0	0	0	0	0	0	0	0	0	0	0	0	0	0	3-deoxy-D-manno-octulosonic-acid transferase
CJJ81176_0731	-	6.64	1.3	0.5	0	0.4	0	0	191.5	5.04	4.96	7.04	19.92	71.4	-3.1392	RNA pseudouridine synthase family protein
CJJ81176_0732	ffh	2.56	0	0	0	0	0	0	7.5	0.32	0.48	0.32	0	0	-2.27835	signal recognition particle protein
CJJ81176_0733	rpsP	0	0	0	0	0	0	0	0	0	0	0	0	0	0	30S ribosomal protein S16
CJJ81176_0734	-	0	0	0	0	0	0	0	0	0	0	0	0	0	0	hypothetical protein
CJJ81176_0735	rimM	0	0	0	0	0	0	0	8	0.32	0	0	0	0	-1.40446	16S rRNA processing protein RimM
CJJ81176_0736	trmD	0	0	0	0	0	0	0	0	0	0	0	0	0	0	tRNA (guanine-N(1)-)-methyltransferase
CJJ81176_0737	rplS	0.4	0	0	0	0	0	0	0	0	0	0	0	0	-0.264778	50S ribosomal protein L19
CJJ81176_0738	-	0	0	0	0	0	0	0	0	0	0	0	0	0	0	transthyretin-like protein
CJJ81176_0739	-	0	0	0	0	0	0	0	5.5	0	0	0	0.48	0	-1.17605	3-deoxy-7-phosphoheptulonate synthase
CJJ81176_0740	-	9.6	0.9	0	0	1.2	0	2.6	6.5	0	0	0	0	0	-2.82354	hypothetical protein
CJJ81176_0741	dnaE	0	0	0	0	0	0	0	0	0	0	0	0	0	0	DNA polymerase III subunit alpha
CJJ81176_0742	-	12.56	0	0	0	0.64	0	0	238	14.4	2.16	2.56	1.36	1.2	-4.68595	Alanine racemase? Important for cell wall synthesis
CJJ81176_0743	flaC	2.64	0	0	0	0	0	0	31.5	0	0	0	0	0	-3.29959	flagellin subunit protein FlaC
CJJ81176_0744	-	2.64	0	0	0	0	0	0	89	0	1.76	1.44	1.2	1.2	-3.51058	membrane protein, 4 transmembrane domains
CJJ81176_0745	-	2.88	0	0	0	0	0	0	90.5	0.72	0.96	2.56	1.68	6.6	-3.30741	HemK family modification methylase
CJJ81176_0746	-	4.24	0.4	0	1.2	0	0	0	106	0	1.68	1.44	3.2	2.1	-3.63728	M48 family peptidase
CJJ81176_0747	-	0	0	0	0	0	0	0	7.5	0	0	0	0	0	-1.40339	hypothetical protein
CJJ81176_0748	mogA	19.6	2.3	0	0	0	0	0.8	442.5	0.32	0.4	30.16	36.32	8.4	-4.84353	molybdenum cofactor biosynthesis protein MogA
CJJ81176_0749	corA	0	0	0	0	0	0	0	2	0	0	0	0	0	-0.720438	magnesium and cobalt transport protein CorA
CJJ81176_0750	-	118.4	36.6	4.4	40.8	21.44	6.16	59.2	1690	157.04	34.08	32.08	28	638.7	-3.36925	ABC transporter, periplasmic substrate-binding protein
CJJ81176_0751	-	141.76	28.3	5.7	24.72	1.6	33.88	17	1542.5	8.56	24.4	100.24	46.16	44.4	-4.29823	hypothetical protein
CJJ81176_0752	-	104.8	20.3	3.3	18.72	5.52	6.16	8.2	1785	45.52	36.08	34.24	35.6	154.2	-4.22139	hypothetical protein
CJJ81176_0753	-	48.24	7.1	9.1	0	1.52	7.7	7.8	871	5.28	14.88	19.04	11.84	12	-4.57069	ABC transporter, permease protein
CJJ81176_0754	-	274.88	66.7	14.2	45.12	11.52	44.66	74.8	2636	150.72	52.4	65.2	51.2	576	-3.69291	ABC transporter, permease protein
CJJ81176_0755	-	49.76	12.9	0.5	8.4	5.6	0	24.6	668.5	3.28	11.2	13.92	13.44	10.2	-4.45184	ABC transporter, ATP-binding protein
CJJ81176_0756	-	29.52	14.4	2.8	0	9.28	6.16	20.2	441.5	1.68	6.08	7.92	6.8	11.4	-3.91458	HAD family hydrolase
CJJ81176_0757	cjaC	19.28	1	1.3	7.2	0	0	1	485	1.44	4.72	4.96	4.32	5.1	-4.82184	cjaC protein
CJJ81176_0758	-	42.24	2.1	0	0	0	0	0	396.5	242.64	7.28	8.72	6.16	11.4	-4.85601	hypothetical protein
CJJ81176_0759	-	176.8	17.5	41	17.04	6.24	56.98	27.4	2166.5	4946.16	37.44	118.16	55.12	536.4	-3.05669	hypothetical protein
CJJ81176_0760	fhaB	65.04	4.2	1.3	74.88	0	7.7	6.2	430	0.72	7.2	9.2	5.52	19.2	-4.54771	hemagglutination domain-containing protein
CJJ81176_0761	-	79.44	3.9	0.4	395.52	3.6	0	2.2	954	3.36	18.8	20.96	16.4	27.6	-4.7581	hypothetical protein
CJJ81176_0762	-	4.8	0	0	0	0	0	0	10	0	0	0	0	0	-2.95577	hypothetical protein
CJJ81176_0763	-	69.04	8.4	2	12	4.64	15.4	8.2	635.5	5.04	10.56	13.2	10.8	140.1	-4.04045	hypothetical protein
CJJ81176_0764	fhaC	108.8	24.3	38.5	3.12	17.44	6.16	3.2	1612	9.84	113.36	30.88	22	53.7	-4.29637	putative outer-membrane protein
CJJ81176_0765	-	9.52	0.4	1.4	0.96	0	0	0.8	192	14.64	4.16	5.2	3.92	7.8	-3.66931	hypothetical protein
CJJ81176_0770	-	0	0	0	0	0	0	0	0	0	0	0	0	0	0	hypothetical protein
CJJ81176_0772	-	30.48	0.4	0	2.88	0	0	0	529	1.12	5.6	6.64	2.96	469.2	-5.00575	hypothetical protein
CJJ81176_0773	hrcA	0	0	0	0	0	0	0	11	0	0	0	0	0	-1.62953	heat-inducible transcription repressor
CJJ81176_0774	grpE	0	0	0	0	0	0	0	0	0	0	0	0	0	0	heat shock protein GrpE
CJJ81176_0775	dnaK	0	0	0	0	0	0	0	3	0	0	0	0	0	-0.909091	molecular chaperone DnaK
CJJ81176_0776	-	118.48	72.4	6.5	6.24	18.32	21.56	5.2	1582.5	7.2	26.24	24.24	17.84	42.9	-4.45772	type I restriction-modification system, M subunit
CJJ81176_0777	-	58.8	5.8	1.1	6.24	0.96	0	2.4	687	2.32	9.92	15.28	7.68	45	-5.02446	type I restriction modification DNA specificity domain-containing protein
CJJ81176_0778	-	73.76	7.2	1.6	5.52	1.52	0	1.6	311	0.88	4.96	3.28	6.4	8.1	-5.20765	hypothetical protein
CJJ81176_0779	-	49.6	3	0	6	0	6.16	0	345	197.76	4.48	4.24	2.32	116.1	-4.31007	hypothetical protein
CJJ81176_0780	-	136.72	13.9	28.4	93.84	15.6	7.7	25.8	1431.5	32.4	20.88	20.72	14.4	41.1	-4.04542	type I site-specific deoxyribonuclease chain R
CJJ81176_0781	-	27.28	2.5	0	0	0	0	0	336.5	37.44	5.84	5.84	3.92	6.3	-4.83069	zn-dependent hydrolase of the metallo-beta-lactamase superfamily
CJJ81176_0782	-	34.48	3.5	1.8	0	0.72	0	1.8	422	2.48	5.44	7.12	5.68	9	-5.00214	hypothetical protein
CJJ81176_0783	aspB	9.68	0	0	0	0	0	0	251	0	3.44	3.36	2.56	0	-4.93461	aspartate aminotransferase
CJJ81176_0784	cysE	3.12	0	0	0	0	0	0	30	0	0.8	0.32	0.56	0	-3.19425	serine acetyltransferase
CJJ81176_0785	speA	0.56	0	0	0	0	0	0	29.5	0	0.56	0.48	0.48	0	-2.43002	arginine decarboxylase
CJJ81176_0786	hisS	0	0	0	0	0	0	0	0	0	0	0	0	0	0	histidyl-tRNA synthetase
CJJ81176_0787	tmk	0	0	0	0	0	0	0	0	0	0	0	0	0	0	thymidylate kinase
CJJ81176_0788	coaD	0	0	0	0	0	0	0	0	0	0	0	0	0	0	phosphopantetheine adenylyltransferase
CJJ81176_0789	-	0	0	0	0	0	0	0	0	0	0	0	0	0	0	3-octaprenyl-4-hydroxybenzoate carboxy-lyase
CJJ81176_0790	flgA	1.04	0	0	1.44	0	0	0	0	0	0	0	0	0	-0.444049	flagellar basal body P-ring biosynthesis protein FlgA
CJJ81176_0791	-	87.68	7.9	4.3	4.08	2.88	7.7	7.6	935	21.76	152.48	17.36	14.16	16.2	-4.37215	NLPA family lipoprotein
CJJ81176_0792	-	57.28	1.4	0.4	13.44	5.04	0	1	620.5	3.28	16.4	9.92	6.88	13.2	-5.08355	NLPA family lipoprotein
CJJ81176_0793	metQ	15.84	0	0	0	0	0	0	210.5	0.48	1.6	1.28	1.44	0	-5.33141	methionine ABC transporter substrate-binding protein
CJJ81176_0794	metI	10.48	1.2	0	0	0.48	0	4.6	268	0.96	1.76	2.08	1.92	2.7	-4.52756	ABC transporter, permease protein
CJJ81176_0795	metN	1.84	0	0	0	0	0	0	75	0	0	0	0	0	-3.66136	ABC transporter, ATP-binding protein
CJJ81176_0796	valS	0	0	0	0	0	0	0	2.5	0	0	0	0	0	-0.821525	valyl-tRNA synthetase
CJJ81176_0797	-	0.96	0	0	0	0	0	0	2	0	0	0	0	0	-1.24999	hypothetical protein
CJJ81176_0798	-	0	0	0	0	0	0	0	0	0	0	0	0	0	0	putative ATP-dependent DNA helicase
CJJ81176_0799	peb2	34.96	6.6	0.7	0	0	0	11.6	197.5	1.28	3.6	3.2	2.48	5.1	-4.72355	major antigenic peptide PEB2
CJJ81176_0800	tpx	2.64	0	0	0	0	0	0	37.5	0	0	0	0	0	-3.41069	thiol peroxidase
CJJ81176_0801	napA	175.12	23.9	30.4	6.48	10.72	26.18	12.4	2298	18.88	55.2	52.72	124.64	102.6	-4.22563	nitrate reductase catalytic subunit
CJJ81176_0802	napG	98.8	11.9	6.8	0	4.08	12.32	7.6	670	1.84	11.52	8.24	8.48	36.9	-4.91911	quinol dehydrogenase periplasmic component
CJJ81176_0803	napH	36	0.9	0.4	27.6	0	0	3.6	373.5	11.92	6.48	5.68	5.04	12.6	-4.5323	quinol dehydrogenase membrane component
CJJ81176_0804	napB	69.12	4.5	1.4	60.96	0.4	13.86	5.6	706	68.08	12.08	12.24	10.96	46.5	-4.05864	periplasmic nitrate reductase, small subunit
CJJ81176_0805	napL	64.56	4.8	1.1	4.08	0	0	2.8	1288.5	6.72	20.88	21.52	17.92	34.8	-5.33611	napL protein
CJJ81176_0806	napD	0.32	0	0	0	0	0	0	0	0	0	0	0	0	-0.218475	napD protein
CJJ81176_0807	-	0	0	0	0	0	0	0	0	0	0	0	0	0	0	hypothetical protein
CJJ81176_0808	-	1.44	0	0	0	0	0	0	184.5	0	2.96	3.76	3.76	8.7	-3.2393	TPR domain contaning protein
CJJ81176_0809	-	0	0	0	0	0	0	0	0	0	0	0	0	0	0	hypothetical protein
CJJ81176_0810	cca	0	0	0	0	0	0	0	0	0	0	0	20.32	0	0.401285	polyA polymerase family protein
CJJ81176_0811	purU	0.64	0	0	0	0	0	0	9	0	0	0	0	0	-1.89926	formyltetrahydrofolate deformylase
CJJ81176_0812	-	0	0.7	0	0	0	0	0	0	0	0	0	0	0	0.0695941	aminotransferase, putative
CJJ81176_0813	-	54.72	23.8	0	1.68	6.96	9.24	1	260	0.4	2.56	3.84	1.84	1.2	-4.93647	hypothetical protein
CJJ81176_0814	flgS	108.88	2.8	0	1.92	0	6.16	2.4	7513.5	15.92	153.36	132.8	493.12	278.1	-5.59004	sensor histidine kinase
CJJ81176_0815	-	82.56	11.7	16.2	21.84	10	13.86	20.6	638	3.12	9.36	11.12	7.68	21.3	-4.02044	hypothetical protein
CJJ81176_0816	-	2.24	0	0	0	0	0	0	0	0	0	0	0	0	-0.925088	Mur ligase family protein
CJJ81176_0817	-	0	0.6	0.6	2.88	0.88	0	0.8	0	0.88	0	1.28	0.64	3.3	0.908066	hypothetical protein
CJJ81176_0818	-	0	0	0	0	0	0	0	0	0	0	0	0	0	0	prevent-host-death family protein
CJJ81176_0819	ddl	0	0	0	0	0	0	0	27	0	2.48	2.16	2.88	0	-1.69288	D-alanyl-alanine synthetase A
CJJ81176_0820	ruvA	0	0	0	0	0	0	0	3	0	0	0	0	0	-0.909091	Holliday junction DNA helicase RuvA
CJJ81176_0821	minC??	4.08	0	0	0	0	0	1	59.5	0	0.8	0.56	1.28	0	-3.63497	hypothetical protein
CJJ81176_0822	mviN	0	0	0	0	0	0	0	0	0	0	0	0	0	0	integral membrane protein MviN
CJJ81176_0823	cysS	0	0	0	0	0	0	0	0	0	0	0	0	0	0	cysteinyl-tRNA synthetase
CJJ81176_0824	mrtA	0	0	0	0	0	0	0	0	0	0	0	0	0	0	ABC transporter, ATP-binding protein
CJJ81176_0825	pyrD	0	0	0	0	0	0	0	33.5	0	0	0	0	0	-2.32206	dihydroorotate dehydrogenase 2
CJJ81176_0826	-	48.8	2.2	8.5	1.92	0	0	2.2	309.5	0	3.68	3.28	1.6	1.8	-5.44387	M16 family peptidase
CJJ81176_0827	dapA	0	0	0	0	0	0	0	0	0	0	0	0	0	0	dihydrodipicolinate synthase
CJJ81176_0828	fabL	0	0	0	0	0	0	0	0	0	0	0	0	0	0	7-alpha-hydroxysteroid dehydrogenase
CJJ81176_0829	-	22.16	2.2	0.9	0	0	0	0.8	270.5	0.32	2.72	4.08	4.08	4.2	-4.98267	three transmembrane domain
CJJ81176_0830	-	73.52	4.7	1.7	14.4	1.44	0	2.4	768	181.12	26864.3	26.64	8.88	13.5	-3.64881	metallo-beta-lactamase family protein
CJJ81176_0831	nadE	0	0	0	0	0	0	0	0	0	0	0	0	0	0	NAD synthetase
CJJ81176_0832	lpxK	0	0	0	0	0	0	0	0	0	0	0	0	0	0	tetraacyldisaccharide 4'-kinase
CJJ81176_0833	thrC	0	0	0	0	0	0	0	0	0	0	0	0	0	0	threonine synthase
CJJ81176_0834	kdsB	0	0	0	0	0	0	0	0	0	0	0	0	0	0	3-deoxy-manno-octulosonate cytidylyltransferase
CJJ81176_0835	-	77.44	13.7	17.2	53.52	0.64	0	9.6	661	3.36	12.88	9.12	20.56	14.7	-4.45465	hypothetical protein
CJJ81176_0836	-	35.2	4.9	0.7	0	0.32	9.24	6	303	1.36	2.8	4.72	1.28	3.3	-4.85843	amino acid-binding protein
CJJ81176_0837	fliP	128.24	2.5	0	0	0.32	6.16	6	12001	19.92	154.4	124.48	305.76	375	-6.04815	flagellar biosynthesis protein FliP
CJJ81176_0838	glmU	0	0	0	0	0	0	0	0	0	0	0	0	0	0	bifunctional N-acetylglucosamine-1-phosphate uridyltransferase/glucosamine-1-phosphate acetyltransferase
CJJ81176_0839	coaBC	0	0	0	0	0	0	0	0	0	0	0	0	0	0	bifunctional phosphopantothenoylcysteine decarboxylase/phosphopantothenate synthase
CJJ81176_0840	-	13.2	0	0	0	0	0	0	195	0	1.76	2.16	1.36	0	-5.15246	membrane protein
CJJ81176_0841	uppS	0	0	0	0	0	0	0	0	0	0	0	0	0	0	undecaprenyl diphosphate synthase
CJJ81176_0842	pilD	36.24	2.1	15.1	0	0.64	0	0	224.5	0	2.48	4.08	2.56	7.5	-4.99813	type IV prepilin peptidase family
CJJ81176_0843	-	0	0	0	0	0	0	0	0	0	0	0	0	0	0	hypothetical protein
CJJ81176_0844	truA	19.6	0.5	0	0	0.4	0	0	463.5	1.52	3.92	7.28	4.32	6.6	-5.21778	tRNA pseudouridine synthase A
CJJ81176_0845	ilvA	103.36	9.7	1	0.96	0.48	0	9.2	1244	3.44	21.28	22.8	13.92	23.7	-5.69172	threonine dehydratase
CJJ81176_0846	-	28.72	2	0	0	0.64	0	0	322	105.44	3.84	7.28	3.6	3.6	-4.75242	CoA-binding domain-containing protein
CJJ81176_0847	-	15.76	2.9	0	0	0	0	0	64	0	0.4	0.32	0.96	0	-4.60848	integral membrane protein, several transmembrane domain
CJJ81176_0848	trmA	48.56	3.5	0	0	0	0	2.2	550	3.44	8	8.96	10.08	10.5	-5.43983	tRNA (uracil-5-)-methyltransferase
CJJ81176_0849	-	125.68	14.4	3.5	10.56	10.96	0	18.8	1950	11.28	31.84	36.96	507.68	261.3	-4.37265	Na+/H+ antiporter family protein
CJJ81176_0850	-	73.12	6.6	1.5	0	6.88	18.48	13.2	1069	4.96	14	15.2	13.68	27.6	-4.82146	short chain dehydrogenase/reductase family oxidoreductase
CJJ81176_0851	-	21.2	4.2	0	0	0.8	0	5.6	655	3.44	6.32	11.2	10.8	1435.5	-4.09031	ankyrin repeat-containing protein
CJJ81176_0852	acnB	0	0	0	0	0	0	0	11.5	0	0	0	0	0	-1.6563	bifunctional aconitate hydratase 2/2-methylisocitrate dehydratase
CJJ81176_0853	ogt	19.68	7.8	1.8	0.96	0.4	0	0	223	0.32	3.36	3.44	2.24	3.9	-4.59221	methylated-DNA--protein-cysteine S-methyltransferase
CJJ81176_0854	-	2.4	0	0	0	1.76	0	4.8	3	0	0	0.32	0	0	-1.472	hypothetical protein
CJJ81176_0855	metS	2.24	0	0	0	0	0	0	7	0	0	0	0	0	-2.28872	methionyl-tRNA synthetase
CJJ81176_0856	-	0	0	0	0	0	0	0	2	0	0	0	0	0	-0.720438	hypothetical protein
CJJ81176_0857	fbp	0	0	0	0	0	0	0	0	0	0	0	0	0	0	fructose-1,6-bisphosphatase
CJJ81176_0858	mobB	5.44	0	0	0	0	0	0	174.5	0.64	1.76	2.16	1.12	2.1	-4.25858	molybdopterin-guanine dinucleotide biosynthesis protein MobB
CJJ81176_0859	-	24	0	0	0	0	0	0	383	0	1.2	1.2	0.48	0	-6.17703	soluble lytic murein transglycosylase, putative
CJJ81176_0860	-	8.96	0	0	0	0	0	0	79	0	0.64	0	0	0	-4.61753	YGGT family protein,integral membrane proteins
CJJ81176_0861	gltX-1	0	0	0	0	0.32	0	0	0	0	0	0	0	0	0.0364125	glutamylglutaminyl-tRNA synthetase
CJJ81176_0862	-	37.68	8	1.2	0	6.88	0	2.6	420	0.72	8.08	5.2	3.68	0	-5.20654	Ser/Thr protein phosphatase family protein
CJJ81176_0863	psd	0	0	0	0	0	0	0	0	0	0	0	0	0	0	phosphatidylserine decarboxylase
CJJ81176_0864	flhB-2	5.52	0	0	0	0	0	0	106.5	0	0.32	1.44	1.28	1.2	-4.17784	FlhB domain-containing protein
CJJ81176_0865	-	112.32	15.2	1	14.4	0	0	4.2	922	4.4	20.16	11.84	10.16	30.9	-5.44188	hypothetical protein
CJJ81176_0866	-	97.52	17.1	25.6	9.6	3.76	0	7.4	956	26.32	17.84	49.12	11.84	59.1	-4.3055	major facilitator family protein
CJJ81176_0867	-	5.6	0	0	0	0	0	0	39.5	0.4	0.48	0.72	0.4	5.7	-3.45191	integral membrane protein
CJJ81176_0868	-	0	0	0	0	0	0	0	0	0	0	0	0	0	0	integral membrane protein
CJJ81176_0869	hemL	1.04	0.4	0	0.96	0.32	0	0	0	0	0	0	0	0	-0.392236	glutamate-1-semialdehyde aminotransferase
CJJ81176_0870	-	0	0	0	0	0	0	0	0	0	0	0	0	0	0	hypothetical protein
CJJ81176_0871	folD	0	0	0	0	0	0	0	0	0	0	0	0	0	0	bifunctional 5,10-methylene-tetrahydrofolate dehydrogenase/ 5,10-methylene-tetrahydrofolate cyclohydrolase
CJJ81176_0872	lepB	0	0	0	0	0	0	0	0	0	0	0	0	0	0	signal peptidase I
CJJ81176_0873	moeA	14.32	0.5	4.3	6.72	0	0	0	258.5	0	1.04	2	0	2.4	-4.85485	molybdopterin biosynthesis MoeA protein, putative
CJJ81176_0874	murA	1.28	0	0	0	0	0	0	3.5	0	0	0	0	0	-1.63489	UDP-N-acetylglucosamine 1-carboxyvinyltransferase
CJJ81176_0875	fspA1	11.52	0	0	0	0	0	0	404.5	1.04	3.52	5.52	3.28	9.3	-4.89298	flagellar secreted protein
CJJ81176_0876	EamA	43.52	8.1	0	0	6.08	0	0	478.5	2	8.24	9.28	8.64	9.9	-5.13688	integral membrane protein
CJJ81176_0877	pabA	14	2.6	0.4	57.36	0	0	1	208	11.52	2.56	3.6	1.28	3	-3.80992	para-aminobenzoate synthase glutamine amidotransferase, component II
CJJ81176_0878	pabB	119.92	30.3	1.4	0.96	5.76	10.78	3.8	1068	5.2	20.08	24.08	162.48	39.3	-4.69756	para-aminobenzoate synthase glutamine amidotransferase, component I
CJJ81176_0879	-	3.28	0	0	0	0	0	0	115.5	0	0	0.4	0	0	-4.22011	phage integrase family site specific recombinase
CJJ81176_0880	dsbA	21.76	0.4	0	29.28	0	0	1	327.5	0.64	3.76	4.56	3.92	6.3	-4.71248	thiol:disulfide interchange protein DsbA
CJJ81176_0881	dsbB	77.76	5.8	0	0	5.28	0	1	609	4.8	8.8	7.92	4.4	5.1	-5.78325	putative disulfide oxidoreductase
CJJ81176_0882	astA	207.76	27.5	0	25.2	0.8	27.72	13.2	2421.5	28.72	35.76	38.64	41.36	49.2	-5.17499	arylsulfate sulfotransferase, degenerate
CJJ81176_0883	-	55.84	4.6	1.5	0	0.32	0	1.8	439	1.92	7.28	21.12	5.92	9	-5.27372	thiol:disulfide interchange protein DsbA, putative
CJJ81176_0884	-	38.64	2.1	0	1.2	0.8	0	0.8	909	3.28	15.2	15.92	14.24	24	-5.25148	cytochrome c family protein, degenerate
CJJ81176_0885	-	60.56	6.9	15.3	0	0	0	6.4	786.5	3.6	9.28	10.88	8.72	22.5	-5.17306	cytochrome C
CJJ81176_0886	-	0	0	0	0	0	0	0	4.5	0	0	0	0	0	-1.11792	hypothetical protein
CJJ81176_0887	-	16	0	0	16.8	0	0	0	180	0	1.84	1.12	1.2	2.7	-4.75047	putative periplasmic protein
CJJ81176_0888	-	9.92	3.2	0	0	0	0	0	319.5	0.72	3.52	2.88	4	5.7	-4.56937	hypothetical protein
CJJ81176_0889	-	0	0	0	0	0	0	0	0	0	0	0	0	0	0	hypothetical protein
CJJ81176_0890	flhA	125.28	0.5	0	0	0	0	0.8	9316.5	13.84	231.28	220.24	1543.68	322.2	-6.17351	flagellar biosynthesis protein FlhA
CJJ81176_0891	cymR	14.88	0	0	0	0	0	0	2475.5	3.04	42	35.2	91.68	74.1	-4.99289	RrF2 family protein, putative
CJJ81176_0892	rpsO	0	0	0	0	0	0	0	0	0	0	0	0	0	0	30S ribosomal protein S15
CJJ81176_0893	ftsK	0.32	0	0	0	0	0	0	0	0	0	0	0	0	-0.218475	cell division protein FtsK, putative
CJJ81176_0894	flgL	3.12	0	0	0	0	0	0	30	0	0	0.72	5.68	0	-3.04587	lagellar hook-associated protein FlgL
CJJ81176_0897	ettA-1	118	9.4	0.6	181.44	3.92	6.16	1.2	1283.5	9.68	19.28	327.76	19.12	39.6	-4.48784	ABC transporter, ATP-binding protein
CJJ81176_0898	PhosS	40.48	3.7	1.1	0	0	0	5.2	749	2.4	12.32	14.96	12.32	13.2	-5.18215	sensor histidine kinase
CJJ81176_0899	PhosR	16.72	7.1	0	0	2	0	2.4	350	0.8	2.48	3.12	3.04	7.5	-4.63641	DNA-binding response regulator
CJJ81176_0900	serA	34.4	0.7	0	3.6	0	0	1.8	434	1.28	6.08	4.16	2.4	7.5	-5.36479	D-3-phosphoglycerate dehydrogenase
CJJ81176_0901	-	10.48	0	0	0	0	0	0	253	0.32	6.16	5.6	8.48	0	-4.71472	putative periplasmic protein
CJJ81176_0902	rpsA	0	0	0	0	0	0	0	7.5	0	0	0	0	0	-1.40339	30S ribosomal protein S1
CJJ81176_0903	ispH	0	0	0	0	0	0	0	0	0	0	0	0	0	0	4-hydroxy-3-methylbut-2-enyl diphosphate reductase
CJJ81176_0904	aroA	0	0	0	0	0	0	0	0	0	0	0	0	0	0	3-phosphoshikimate 1-carboxyvinyltransferase
CJJ81176_0905	pheT	0	0	0	0	0	0	0	0	0	0	0	0	0	0	phenylalanyl-tRNA synthetase subunit beta
CJJ81176_0906	pheS	0	0	0	0	0	0	0	0	0	0	0	0	0	0	phenylalanyl-tRNA synthetase subunit alpha
CJJ81176_0907	-	67.12	4.7	0.6	0	3.52	6.16	4.6	645.5	2.48	7.36	10.24	7.84	68.1	-4.99309	HIT family protein
CJJ81176_0908	thiJ	33.44	21.9	0.7	0	0	0	5.8	346.5	2	4.56	6	3.52	12.3	-4.72864	4-methyl-5(B-hydroxyethyl)-thiazole monophosphate biosynthesis enzyme
CJJ81176_0909	-	5.2	0	0	0	0	0	0	59.5	0	0.96	0.8	0	1.2	-3.85742	small membrane protein
CJJ81176_0910	-	40.8	4.9	0.5	4.08	0.32	0	0.8	482	0.32	5.76	5.36	5.36	1.5	-5.48504	His/Glu/Gln/Arg/opine amino acid ABC transporter permease
CJJ81176_0911	-	13.52	0.4	0	0	0	0	1	174.5	17.68	671.76	2	4.32	1.5	-3.63776	amino acid ABC transporter, ATP-binding protein
CJJ81176_0912	-	60.88	139.3	169.1	877.92	232.8	1258.18	342	645	0	14.96	14.64	41.92	3	-1.46241	amino acid carrier protein
CJJ81176_0913	-	17.04	1.9	2.3	0	0.72	0	1.8	304.5	0.8	5.44	5.2	3.28	8.7	-4.47678	RNA methyltransferase
CJJ81176_0914	alr	2.64	2.6	3.6	0	0	0	0	13	0	0	0.64	0.4	0	-2.27015	alanine racemase
CJJ81176_0915	pgp2	0	0	0	0	0	0	0	0	0	0	0	0	0	0	affects flagellin glycosylation to alter bacterial motility
CJJ81176_0916	-	293.92	37.2	13.5	49.68	101.76	130.9	69.2	976	5.12	22.48	31.2	35.76	355.2	-3.49064	hypothetical protein
CJJ81176_0917	-	0	0	0	0	0	0	0	4	0	0	0	0	0	-1.05542	copper metallochaperone
CJJ81176_0918	-	0	0	0	0	0	0	0	0	0	0	0	0	0	0	hypothetical protein
CJJ81176_0919	-	2.88	0	0	2.64	0	0	0	16.5	0	0	0	0	0	-2.77444	SCO1/SenC family protein
CJJ81176_0920	cysK	0	0	0	0	0	0	0	0	0	0	0	0	0	0	cysteine synthase A
CJJ81176_0921	ciaB	53.92	6.3	0	22.08	0	0	3.8	1054	42.56	13.44	17.76	12.88	27.3	-4.82609	invasion antigen B
CJJ81176_0922	-	21.84	0	1	0	0	0	0	115	0.32	1.2	2.24	0.88	0	-5.11146	Acyl-coenzyme A (CoA) thioesterase
CJJ81176_0923	-	8.8	0.8	0	0	0	0	0	114.5	0.64	1.04	1.52	0.96	3.6	-4.26539	small bacterial protein of unknown function and broad distribution
CJJ81176_0924	cstA	222.24	10.7	2.2	0	4.72	38.5	27.6	2337	160.08	30.64	38.24	25.04	852.6	-4.80328	carbon starvation protein A
CJJ81176_0925	prsA	0	0	0	0	0	0	0	0	0	0	0	0	0	0	ribose-phosphate pyrophosphokinase
CJJ81176_0926	-	21.2	0.5	0	0	0.72	0	0	281.5	0.48	2.48	2.32	2.64	4.2	-5.25816	amino acid ABC transporter, permease protein PEB1
CJJ81176_0927	-	22.72	0.9	0	0	0	0	0	375.5	0	2.16	2	3.52	1.2	-5.70055	amino acid ABC transporter, permease protein PEB1
CJJ81176_0928	pebA	40.08	1.3	1.7	0	0	0	0	237	0	1.6	1.44	2.16	1.2	-5.77626	bifunctional adhesin/ABC transporter aspartate/glutamate-binding protein
CJJ81176_0929	pebC	34.24	1.1	1.6	7.92	10.08	0	5.4	313.5	12.24	3.68	3.2	3.04	1.2	-4.48999	amino acid ABC transporter, ATP-binding protein PEB1
CJJ81176_0930	cheR	80	1.3	0	0	0.48	6.16	0	666.5	0	15.44	10.08	18.72	1.8	-6.09536	chemotaxis protein methyltransferase CheR
CJJ81176_0931	cheB	12.56	28.5	3.4	2.16	0	0	5.4	194	6.56	22.4	20.48	17.36	68.7	-2.45754	protein-glutamate methylesterase CheB
CJJ81176_0932	rpiB	0	0	0	0	0	0	0	0	0	0	0	0	0	0	ribose 5-phosphate isomerase B
CJJ81176_0934	apt	0.56	0	0	0	0	0	0	55	0	0.32	0	0	0	-2.95323	adenine phosphoribosyltransferase
CJJ81176_0935	-	0	0	0	0	0	0	0.8	0	0	0	0	0	0	0.0770906	DedA family protein
CJJ81176_0936	-	0	0	0	0	0	0	0	7.5	0	0	0	0	0	-1.40339	leucyl aminopeptidase
CJJ81176_0937	engD	0.32	0	0	0	0	0	0	28.5	0	0	0	0	0	-2.43786	GTP-dependent nucleic acid-binding protein EngD
CJJ81176_0938	argH	28.48	7.6	0.5	25.92	0.4	0	1	435	16.32	4.24	10.4	22	38.4	-3.94245	argininosuccinate lyase
CJJ81176_0939	pckA	0	0	0	0	0	0	0	0	0	0	0	0	0	0	phosphoenolpyruvate carboxykinase
CJJ81176_0940	pycB	5.04	0	0	0	0.4	0	0	229.5	68.08	1.12	1.76	0.8	0	-4.07437	pyruvate carboxylase subunit B
CJJ81176_0941	-	110.24	5.8	15.5	0	0.72	0	4.6	1028	4	10	13.2	8.24	19.8	-5.777	sodium transporter, putative
CJJ81176_0942	-	3.2	0	0	0	0	0	0	75	0	0	0	2.96	0	-3.78877	member of Neurotransmitter/sodium symporters (NSSs)
CJJ81176_0943	atpE	0	0	0	0	0	0	0	0	0	0	0	0	0	0	F0F1 ATP synthase subunit C
CJJ81176_0945	-	2.72	0.4	0	0	0	0	0	10.5	0	0	0	0	0	-2.59129	hypothetical protein
CJJ81176_0946	hicA3	4.88	0	0	0	0	0	0	23	0	0.64	0.48	0.8	1.8	-3.14973	toxin HicA3,toxin-antitoxin system
CJJ81176_0947	hicB3	2.24	2	0	0	1.76	0	0	16.5	0	0	0	0	0	-2.5248	antitoxin HicB3,toxin-antitoxin system
CJJ81176_0948	-	0.96	0	0	0	0	0	0	74	0.64	0.96	0.72	0.32	0	-3.10016	hypothetical protein
CJJ81176_0949	-	90.48	9.2	23.4	12.24	7.92	36.96	4	899.5	4.08	12.64	13.76	9.2	17.1	-4.38428	hypothetical protein
CJJ81176_0950	-	35.44	1.9	0	0	0.32	6.16	0.8	443.5	1.12	7.76	10.56	6.16	13.8	-5.00062	hypothetical protein
CJJ81176_0951	-	15.12	3.4	0.4	0	2	0	0.8	190	1.44	1.92	2	2.96	5.4	-4.34678	hypothetical protein
CJJ81176_0952	-	74.48	5.4	1.8	0.96	1.84	0	1.8	561	1.28	5.04	7.2	4.88	128.7	-5.3255	hypothetical protein
CJJ81176_0953	TraN?	11.52	0	0	0	0	0	0.8	253.5	0.4	2.64	3.52	4.72	4.8	-4.67353	hypothetical protein
CJJ81176_0954	YfdV	37.6	3.3	8.8	9.6	0.32	7.7	4.6	513.5	1.92	5.6	8.32	5.12	8.4	-4.4103	hypothetical protein
CJJ81176_0955	aas	160.72	16.9	10.4	178.8	7.04	0	23.4	2588	11.12	33.92	38.72	154.64	55.5	-4.61787	2-acyl-glycerophospho-ethanolamine acyltransferase
CJJ81176_0956	-	1.52	0	0	0	0	0	0	2	0	0	0	0	0	-1.44776	hypothetical protein
CJJ81176_0964	-	23.92	0.6	0	0	0.88	0	0	542	3.52	6.24	8.64	21.52	15.6	-4.98391	His/Glu/Gln/Arg/opine ABC transporter permease
CJJ81176_0965	-	0.32	0	0	0	0	0	0	0	0	0.32	0	0	0	-0.182063	permease, putative
CJJ81176_0966	secA	0	0	0	0	0	0	0	0	0	0	0	0	0	0	preprotein translocase subunit SecA
CJJ81176_0967	lolA	0	0	0	0	0	0	0	6	0	0	0	0	0	-1.27607	outer-membrane lipoprotein carrier protein
CJJ81176_0968	-	40.4	21.5	21.7	75.12	62.64	69.3	313.4	377	141.68	4.88	6.16	2.64	7.5	-1.98785	hypothetical protein
CJJ81176_0969	-	15.6	1.1	0	1.2	0	0	1.2	18	0	0	0	0	0	-3.83754	helicase
CJJ81176_0970	-	33.36	3.7	0	0	128.72	0	4.6	471	0	2.88	4	2.72	0	-5.19259	putative lipoprotein
CJJ81176_0971	-	0	0	0	0	0	0	0	0	0	0	0	0	0	0	carbon-nitrogen family hydrolase
CJJ81176_0972	-	23.6	0.9	0	0	4.72	0	4.4	460.5	35.2	6	6.48	4.96	1.5	-4.6649	cation efflux family protein
CJJ81176_0973	-	0	0.4	0.7	1.2	0.48	0	1.2	0	0	0	0	0	0	0.371961	peptidyl-arginine deiminase family protein
CJJ81176_0974	-	9.2	0	0.6	0	0	0	0	106.5	0	0.64	0.96	0	0	-4.68012	Secreted protein involved in flagellar motility, interaction stutdy show that it interact with CJJ81176_0729, which is a chaperon for RpoN
CJJ81176_0975	tlp7	97.84	13.9	0.9	1.2	5.28	6.16	34.6	1484	23.36	58.4	39.92	129.36	45.6	-4.31054	Transmembrane methyl-accepting chemotaxis protein
CJJ81176_0976	purH	73.2	1.8	0.4	7.92	0	13.86	7.2	1814	48.56	23.84	68.72	27.36	13.5	-4.93445	bifunctional phosphoribosylaminoimidazolecarboxamide formyltransferase/IMP cyclohydrolase
CJJ81176_0977	-	3.52	0	0	0	0	0	0	44.5	0	0	0	0	0	-3.69063	DnaJ domain-containing protein
CJJ81176_0978	purL	45.76	1.5	0	0	0	6.16	4	459	0	1.92	1.52	2.88	0	-6.0174	phosphoribosylformylglycinamidine synthase II
CJJ81176_0979	trmE	0	0	0	0	0	0	0	0	0	0	0	0	0	0	tRNA modification GTPase TrmE
CJJ81176_0980	-	3.44	2.6	0	0	0	0	1	37	0.32	1.12	1.92	0	2.4	-2.86354	hypothetical protein
CJJ81176_0981	yidC	0	0	0	0	0	0	0	0	0	0	0	0	0	0	putative inner membrane protein translocase component YidC
CJJ81176_0982	yidD	0	0	0	0	0	0	0	0	0	0	0	0	0	0	hypothetical protein
CJJ81176_0983	rnpA	0	0	0	0	0.4	0	0	0	0	0	0	0.32	0	0.0805423	ribonuclease P protein component
CJJ81176_0984	rpmH	0	0	0	0	0	0	0	0	0	0	0	0	0	0	50S ribosomal protein L34
CJJ81176_0985	-	22	3	14.4	0	0.72	0	10.2	268.5	0.32	4.24	4	5.92	8.7	-4.1926	acetyltransferase
CJJ81176_0986	udg	7.6	0	0	0	0	0	0	157.5	0	0.8	0.4	0.72	0	-4.8229	Uracil-DNA glycosylase
CJJ81176_0987	-	0	0	0	0	0	0	0	0	0	0	0	0	0	0	hypothetical protein
CJJ81176_0988	-	3.04	0	0	0	0	0	0	94.5	0	0.88	1.2	0.48	0	-3.85086	thioesterase family protein
CJJ81176_0990	-	0	0	0	0	0	0	0	0	0	0	0	0	0	0	putative periplasmic protein
CJJ81176_0991	-	0	0	0	0	0	0	0	0	0	0	0	0	0	0	putative periplasmic protein
CJJ81176_0992	-	0	0	0	0	0	0	0	0	0	0	0	0	0	0	putative periplasmic protein
CJJ81176_0993	-	0	0	0	0	0	0	0	0	0	0	0	0	0	0	putative periplasmic protein
CJJ81176_0995	comB	30.48	1	0.4	0	0	0	1.8	633.5	2.48	12.64	11.44	13.2	178.2	-4.81052	methyltransferase, putative
CJJ81176_0996	-	28.4	0.5	0	0	0	0	0	1554.5	3.44	45.84	39.12	97.68	42	-5.14726	hypothetical protein
CJJ81176_0997	-	2.08	0	0	0	0	0	0	17	0	1.84	1.68	3.12	0	-2.32877	putative lipoprotein
CJJ81176_0998	-	68.88	10.4	11.7	4.08	0.56	0	7.6	773.5	2.08	17.68	15.36	34.88	3.6	-4.93026	thermonuclease family protein
CJJ81176_0999	pepD	146.96	34.8	4.3	50.4	6.64	35.42	40	1169	29.44	18.48	20.96	13.44	42.9	-4.04634	aminoacyl-histidine dipeptidase
CJJ81176_1000	cjaB	49.2	2.5	0	3.12	0	0	15.8	758	0.32	6.32	6	6.08	6.6	-5.63524	CjaB protein
CJJ81176_1001	cjaA	32.72	4.2	0	23.04	3.12	0	4	276.5	0	1.68	1.6	1.44	75.3	-4.48757	CjaA protein
CJJ81176_1002	jlpA	34.72	0.6	0	0	1.92	0	1.4	403.5	0.8	4.24	4	2.8	5.4	-5.50921	surface-exposed lipoprotein
CJJ81176_1003	-	36.64	6.7	1.2	0	4.72	0	2.6	346	0.72	4.96	3.68	3.92	11.7	-4.87301	hypothetical protein
CJJ81176_1004	hipO	82.32	7.3	8.4	19.2	0	0	4.6	887.5	7.2	18.16	12	11.92	37.2	-4.9281	hippurate hydrolase
CJJ81176_1005	-	42	2	0.4	0	7.2	0	0.8	597	30.24	9.84	10.56	9.2	19.8	-4.82363	hypothetical protein
CJJ81176_1006	-	39.6	4.9	1.6	0	0	7.7	3.6	133.5	0	0.64	0.4	1.12	0	-5.07934	hypothetical protein
CJJ81176_1007	-	2.8	0	1	0	0	0	0	2	0	0	0	0	0	-1.68007	hypothetical protein
CJJ81176_1008	-	27.12	3.3	0.8	0	1.12	0	1.6	234.5	0.32	2.64	2.88	39.28	5.1	-4.60935	hypothetical protein
CJJ81176_1009	-	2.24	0	0	0	0	0	0	3	0	0	0	0	0	-1.83418	iron-sulfur cluster-binding domain-containing protein
CJJ81176_1010	hemN	0	0	0	0	0	0	0	0	0	0	0	0	0	0	coproporphyrinogen III oxidase
CJJ81176_1011	-	0	0	0	0	0	0	0	0	0	0	0	0	0	0	hypothetical protein
CJJ81176_1012	argF	0.48	0	0	0	0	0	0	44	0	0	0	0	0	-2.8048	ornithine carbamoyltransferase
CJJ81176_1013	hemB	0	0	0	0	0	0	0	0	0	0	0	0	0	0	delta-aminolevulinic acid dehydratase
CJJ81176_1014	ribA	0	0	0	0	0	0	0	0	0	0	0	0	0	0	GTP cyclohydrolase II
CJJ81176_1015	gidB	18.56	7.8	0.4	2.4	0.64	0	6	172.5	0.56	2.4	4.56	3.84	4.2	-4.04434	methyltransferase GidB
CJJ81176_1016	-	40	1.7	1.1	9.84	0	6.16	0	253	0.8	1.28	3.28	227.28	2.4	-4.50657	hypothetical protein
CJJ81176_1017	-	168.16	22.9	7	19.68	1.12	18.48	26.2	1404.5	81.76	394.72	35.68	22.72	43.8	-4.03324	hypothetical protein
CJJ81176_1018	-	28.08	0.5	0.5	0	0	0	0	189	0	1.52	3.2	2.8	7.5	-5.22126	LysR family transcriptional regulator
CJJ81176_1019	rpoD	0	0	0	0	0.32	0	0.8	0	0	0	0	0	0	0.113503	RNA polymerase sigma factor RpoD
CJJ81176_1020	sixA	34.08	3.6	1.4	12.48	4.72	0	1.6	335.5	2.96	8.64	7.52	5.92	7.2	-4.31673	phosphohistidine phosphatase SixA
CJJ81176_1021	-	124.48	36.6	4.3	19.68	8.4	33.88	30.4	769.5	2.72	16.64	17.2	13.2	19.8	-4.18267	rhomboid family protein
CJJ81176_1022	-	0	0	0	0	0	0	0	0	0	0	0	0	0	0	Putative calcium-regulated periplasmic protein, [pdb:3bd7]
CJJ81176_1023	ftsH??	0	0	0	0	0	0	0	2.5	0	0	0	0	0	-0.821525	cell division protein FtsH, putative
CJJ81176_1024	-	0	0	0	0	0	0	0	14	0	0	0.32	0	0	-1.73945	MiaB-like tRNA modifying enzyme
CJJ81176_1025	-	25.28	1.1	3.5	0	1.44	9.24	2.2	461	1.28	37.92	8.96	11.36	7.2	-4.23108	mechanosensitive ion channel family protein
CJJ81176_1026	aroB	0	0	0	0	0	0	0	0	0	0	0	0	0	0	3-dehydroquinate synthase
CJJ81176_1027	-	131.04	7	4.6	3.36	1.84	7.7	1.4	1013.5	0.4	9.76	8.4	12.64	3	-5.9806	TrkA domain-containing protein
CJJ81176_1028	tgt	6.08	0	0	0	0	0	1.4	245	1.12	3.6	2.96	1.12	4.8	-4.22734	queuine tRNA-ribosyltransferase
CJJ81176_1029	-	28.4	2.5	0.6	0	11.12	10.78	1	429.5	2	4.48	7.76	3.12	10.5	-4.51241	hypothetical protein
CJJ81176_1031	-	5.52	0	0	0	0	0	0	138.5	0	0.88	2.48	0.56	1.5	-4.28878	membrane protein
CJJ81176_1032	-	8.56	0	0	0	0	0	1.2	32.5	0	1.76	1.28	1.52	3.3	-3.42214	CcmF/CcyK/CcsA family cytochrome c biogenesis protein
CJJ81176_1033	livF	9.44	0.5	0	0	0	0	0	177	0	1.92	3.92	136	3.9	-3.98751	high affinity branched-chain amino acid ABC transporter, ATP-binding protein
CJJ81176_1034	livG	3.6	0.8	0	0	0	0	0	134.5	0	0.64	0.96	1.44	2.1	-3.92444	high affinity branched-chain amino acid ABC transporter, ATP-binding protein
CJJ81176_1035	livM	5.36	0	0	0	0	0	0	51.5	0	0	0	0	0	-4.05322	high affinity branched-chain amino acid ABC transporter, permease protein
CJJ81176_1036	livH	0.32	0	0	0	0	0	0	0	0	0	0	0	0	-0.218475	high affinity branched-chain amino acid ABC transporter, permease protein
CJJ81176_1037	livK	5.12	0	0	0	0	0	0	50	0	0	0.8	0.56	0	-3.86852	high affinity branched-chain amino acid ABC transporter, periplasmic amino acid-binding protein
CJJ81176_1038	livJ	5.84	0	0	0	0	0	0	45	0	0	0	0	0	-4.0238	high affinity branched-chain amino acid ABC transporter, periplasmic amino acid-binding protein
CJJ81176_1039	-	24.4	0	0	0	0	0	0	72	0	0.32	1.04	0	0	-5.22914	cytochrome c family protein
CJJ81176_1040	-	6.16	0	0	0	0	0	0	46.5	0	0.56	0.96	0.48	0	-3.88282	porin domain-containing protein
CJJ81176_1041	-	40.96	1.8	2.7	0	10.32	0	8.6	267.5	16.24	4.96	3.44	3.44	9.3	-4.38219	hypothetical protein
CJJ81176_1042	asd	0	0	0	0	0	0	0	0	0	0	0	0	0	0	aspartate-semialdehyde dehydrogenase
CJJ81176_1043	flgR	22.32	0	0	0	0	0	0	2175	4.96	64.32	60.08	207.12	110.4	-4.87818	sigma-54 dependent DNA-binding response regulator
CJJ81176_1044	flgQ	2.08	0	0	0	0	0	0	50	0	2.8	2.08	4.32	0	-2.92176	flagellar protein FlgQ
CJJ81176_1045	flgP	4.64	0	0	0	0	0	0	141.5	0	8.08	7.28	12.16	3	-3.52708	flagellar protein FlgP
CJJ81176_1046	gyrA	5.36	0	0	0	0	0	0	18.5	0	1.6	0.56	0.48	0	-3.16868	DNA gyrase subunit A
CJJ81176_1047	ctsW	25.92	2.2	0	0	66.08	9.24	0	265	0.64	4.48	9.44	87.76	7.8	-3.77425	transformation system protein
CJJ81176_1048	mapA	38.56	1.1	0	0	0	0	0	277.5	0	2.96	3.76	3.84	2.7	-5.72492	Outer membrane lipoprotein-sorting protein, LptD homolog?
CJJ81176_1049	lepA	19.92	0	0	0	0	0	0	221	0.32	4.24	4.08	1.04	1.2	-5.27199	GTP-binding protein LepA
CJJ81176_1050	cmeD	44.96	23.1	42.6	8.16	58.32	0	16.4	254	0	0.72	2.16	1.2	4.2	-3.9912	hypothetical protein
CJJ81176_1051	cmeE	12.96	1.3	0	40.32	0.64	0	0	274	0.48	6.24	2	1.92	3	-4.31811	hypothetical protein
CJJ81176_1052	cmeF	164	1220.9	1213.6	7350.24	1054.8	642.18	2212	1567.5	605.12	22.8	262.8	639.6	4466.4	0.896755	AcrB/AcrD/AcrF family protein
CJJ81176_1053	fedC	25.44	0	0	1.44	0.32	0	0	425.5	6.24	5.04	4.96	4	5.7	-5.2046	adenylosuccinate lyase
CJJ81176_1054	-	36.88	3.7	8.1	0	0	0	0	300	0.64	3.04	2.24	6.72	4.2	-5.22351	arginyl-tRNA-protein transferase
CJJ81176_1055	-	6.56	0.4	0	0	0.32	0	1.4	45.5	0.48	0.32	0.32	0	1.8	-3.655	hypothetical protein
CJJ81176_1056	pycA	116.64	36.6	19.3	5.52	12.32	0	46.4	1312.5	76.64	24	20.24	12.16	3238.2	-3.70648	acetyl-CoA carboxylase subunit A
CJJ81176_1057	ftsW	0	0	0	0	0	0	0	0	0	0	0	0	0	0	cell cycle protein FtsW
CJJ81176_1058	murG	0	0	0	0	0	0	0	0	0	0	0	0	0	0	undecaprenyldiphospho-muramoylpentapeptide beta-N- acetylglucosaminyltransferase
CJJ81176_1059	-	14.32	0.4	0.4	0	0	0	2.2	111.5	0.4	0.96	8.24	0.56	2.7	-4.35007	hypothetical protein
CJJ81176_1060	-	38.08	5.9	0.6	0	3.52	9.24	1	724	5.04	9.12	11.28	7.12	19.5	-4.75557	putative transmembrane transport protein
CJJ81176_1061	-	109.12	33.4	7.1	2.64	0.56	16.94	6.6	944.5	4.24	17.2	41.76	14	27.9	-4.69545	putative transmembrane transport protein
CJJ81176_1062	-	66.48	8.9	0.4	0	1.92	0	2	1025.5	4.24	20.24	51.68	661.28	121.5	-4.61152	hypothetical protein
CJJ81176_1063	-	65.52	7.5	13.4	9.36	9.12	0	7	543	3.04	10.72	11.04	6.48	19.2	-4.42997	AraC family transcriptional regulator
CJJ81176_1064	-	0	0	0	0	0	0	0	0	0	0	0	0	0	0	thiamine-phosphate pyrophosphorylase, putative
CJJ81176_1065	thiH	0	0	0	0	0	0	0	2.5	0	0	0	0	0	-0.821525	thiamine biosynthesis protein ThiH
CJJ81176_1066	thiG	0	0	0	0	0	0	0	0	0	0	0	0	0	0	thiazole synthase
CJJ81176_1067	thiF	0	0	0	0	0	0	0	2	0	0	0	0	1.2	-0.617028	thiamine biosynthesis protein ThiF
CJJ81176_1068	thiS	0	0	0	0	0	0	0	0	0	0	0	0	0	0	thiamine biosynthesis protein ThiS
CJJ81176_1069	dapE	0	0	0	0	0	0	0	0	0	0	0	0	0	0	succinyl-diaminopimelate desuccinylase
CJJ81176_1070	lysE	48.48	3.5	0	0	0.56	0	2.4	630.5	1.44	18.72	13.84	19.36	19.2	-5.23136	amino acid transporter LysE
CJJ81176_1071	ndpA	22.24	0	0	0	0	0	0	233	0.32	2.8	2.32	0.88	0	-5.60133	NAD-dependent deacetylase, sir2 homolog
CJJ81176_1072	mutS	2.48	0.5	0	0	0	0	1	246	0.4	15.6	11.92	18.48	23.1	-2.89513	recombination and DNA strand exchange inhibitor protein
CJJ81176_1073		0	0	0	0	0	0	0	7.5	0	0	0	0	0	-1.40339	hypothetical protein
CJJ81176_1074	murC	0.88	0	0	0	0	0	0	3.5	0	0	0	0	0	-1.48309	UDP-N-acetylmuramate--L-alanine ligase
CJJ81176_1075	-	318.32	24.5	29.4	6.72	10.72	26.18	12.2	1886.5	5.84	32.72	30.8	125.2	33.6	-4.98244	putative integral membrane protein
CJJ81176_1076	-	6.88	0	0	0	0	0	0	75.5	0	0.4	0.72	0.56	0	-4.29516	carbon-nitrogen family hydrolase
CJJ81176_1077	xseB	4.4	0	0	0	0	0	0	27.5	0	0.32	0.4	0	0	-3.44329	exodeoxyribonuclease VII, small subunit, putative
CJJ81176_1078	guaB	0	0	0	0	0	0	0	0	0	0	0	0	0	0	inosine 5'-monophosphate dehydrogenase
CJJ81176_1079	gatA	0.56	0	0	0	0	0	0	2	0	0	0	0	0	-1.07037	aspartyl/glutamyl-tRNA amidotransferase subunit A
CJJ81176_1080	ileS	0	0	0	0	0	0	1.4	0	0	0	0	0	0	0.114821	isoleucyl-tRNA synthetase
CJJ81176_1081	cinA	80.72	1.2	0	0	0	0	1	722	34.72	20.16	17.44	40.16	18	-5.4627	competence/damage-inducible domain-containing protein
CJJ81176_1082	-	41.44	4.9	0.8	0	0	0	1.6	298	1.52	6.8	5.92	4.48	5.4	-5.14154	acetyltransferase
CJJ81176_1083	-	34.24	1.9	0	18.72	1.68	0	1.2	157	0	2.88	4	2.16	3.6	-4.61971	nitroreducatase family protein, authentic frameshift
CJJ81176_1084	rdxA	54.8	2	2.5	0	2.32	0	0.8	454.5	2.8	12.96	7.28	4.08	15.9	-5.25414	nitroreductase family protein
CJJ81176_1085	pgsA	0	0	0	0	0	0	0	0	0	0	0	0	0	0	CDP-diacylglycerol--glycerol-3-phosphate 3-phosphatidyltransferase
CJJ81176_1086	-	28.96	4.3	0.7	5.28	0.32	0	2.6	132.5	0	1.12	1.36	1.44	1.5	-4.7028	membrane-associated zinc metalloprotease, PDZ domain
CJJ81176_1087	virK	36.4	2.1	0.7	0	0	0	1	105	0	0	0.32	0.32	0	-5.52641	hypothetical protein
CJJ81176_1088	rpsF	0	0	0	0	0	0	0	0	0	0	0	0	0	0	30S ribosomal protein S6
CJJ81176_1089	ssb	0	0	0	0	0	0	0	0	0	0	0	0	0	0	single-stranded DNA-binding protein
CJJ81176_1090	rpsR	0	0	0	0	0	0	0	0	0	0	0	0	0	0	30S ribosomal protein S18
CJJ81176_1091	lon	2.08	0	0	0	0	0	0	6.5	0	0	0	0	0	-2.20655	ATP-dependent protease La
CJJ81176_1092	comL	0	0	0	0	0	0	0	2.5	0	0	0	0	0	-0.821525	DNA uptake lipoprotein
CJJ81176_1093	fliW	1.68	0	0	0	0	0	0	8.5	0	0	0	0	0	-2.25209	flagellar assembly protein FliW
CJJ81176_1094	proC	54.96	6.9	61.1	0	0	12.32	0	691.5	1.84	5.2	5.28	4.64	10.8	-5.1361	pyrroline-5-carboxylate reductase
CJJ81176_1095	ctsT	25.12	0.9	0	0	0	0	0	126.5	0	1.2	1.12	0.56	1.5	-5.28211	transformation system protein
CJJ81176_1096	comGe	45.44	6.7	1.8	0.96	1.04	13.86	8.2	712.5	17.2	15.52	12	8.32	25.8	-4.29054	hypothetical protein
CJJ81176_1097	-	63.04	9.1	3	0	3.04	16.94	23	652	11.28	12.08	14.72	11.76	22.5	-4.28447	hypothetical protein
CJJ81176_1098	hemD	2	0.4	0	0	1.84	117.04	807.6	3	0	0	0.4	0	0	-0.0446015	uroporphyrinogen-III synthase
CJJ81176_1099	thiE	0.96	0	0	0	0	0	0	0	0	0	0	0	0	-0.529557	thiamine-phosphate pyrophosphorylase
CJJ81176_1100	thiD	0	0	0	0	0	0	0	0	0	0	0	0	0	0	phosphomethylpyrimidine kinase
CJJ81176_1101	-	15.92	3.8	0	2.4	0	0	2.8	121	0	2.8	2.48	1.04	1.2	-4.29926	endonuclease III, putative
CJJ81176_1102	-	15.84	2.5	0.8	0	0	0	2	227	1.04	71.76	1.92	59.76	0	-4.06204	hypothetical protein
CJJ81176_1103	mfd	153.92	8.3	13.9	52.08	1.76	0	2.4	1779	1.76	12.16	9.76	42.4	1.5	-6.01763	transcription-repair coupling factor
CJJ81176_1104	ccmA	5.2	0	0	0	0	0	0	108	8.08	0.56	0	0	0	-4.16457	cytoskeletal protein involved in cell shape determination
CJJ81176_1105	-	82.72	9.5	1.5	0	2	7.7	3.6	809.5	2326.16	892.8	1316	4601.2	31902.6	-1.50325	M24/M37 family peptidase
CJJ81176_1106	folC	1.28	0	0	0	0	0	0	0	0	0	0	0	0	-0.648564	folC bifunctional protein
CJJ81176_1107	-	29.84	26.8	24	39.6	1.04	0	30.6	448	0.8	3.52	4.32	1.76	3.3	-3.99398	hypothetical protein
CJJ81176_1108	LptE	0	0	0	0	0	0	0	0	0	0	0	0	0	0	putative lipoprotein
CJJ81176_1109	leuS	0	0	0	0	0	0	0	0	0	0	0	0	0	0	leucyl-tRNA synthetase
CJJ81176_1110	secF	0	0	0	0	0	0	0	7	0	0	0	0	0	-1.36364	preprotein translocase subunit SecF
CJJ81176_1111	secD	2.16	0	0	0	0	0	0	5.5	0	0	0	0	0	-2.13289	preprotein translocase subunit SecD
CJJ81176_1112	yajC	0	0	0	0	0	0	0	0	0	0	0	0	0	0	preprotein translocase subunit YajC
CJJ81176_1113	cutE	31.6	1.4	0	0	0	0	0.8	238	0	3.12	1.28	0.96	2.7	-5.58764	apolipoprotein N-acyltransferase
CJJ81176_1114	metK	0.32	0	0	0	0	0	0	0	0	0	0	0	0	-0.218475	S-adenosylmethionine synthetase
CJJ81176_1115	sstT	58.8	9.3	4.5	0.96	0	0	4.2	1132.5	1.04	3.6	3.84	4.48	2.4	-6.11336	serine/threonine transporter SstT
CJJ81176_1116	pyrB	2.08	0	0	0	0	0	0	380.5	0	1.2	1.28	0.96	0	-4.48344	aspartate carbamoyltransferase catalytic subunit
CJJ81176_1117	pepF	33.52	0.5	0	0	0	0	0	434.5	0	1.36	1.12	0.8	1.5	-6.3101	oligoendopeptidase F
CJJ81176_1118	-	8.8	0.4	0	0	0	0	0	31	0	0.32	0	0	0	-3.98825	SsrA peptide-binding protein
CJJ81176_1119	uvrD	28.08	0	0	0	0	0	0	408.5	0	1.52	0.4	0	0	-6.43104	ATP-dependent DNA helicase UvrD
CJJ81176_1120	truB	44.24	7.1	14.5	33.6	6.96	0	0.8	585	11.6	5.68	7.28	6.88	10.2	-4.28517	tRNA pseudouridine synthase B
CJJ81176_1121	csrA	0	0	0	0	0	0	0	0	0	0	0	0	0	0	carbon storage regulator
CJJ81176_1122	ispE	0	0	0	0	0	0	0	0	0	0	0	0	0	0	4-diphosphocytidyl-2-C-methyl-D-erythritol kinase
CJJ81176_1123	smpB	0	0	0	0	0	0	0	0	0	0	0	0	0	0	SsrA-binding protein
CJJ81176_1124	trxC	1.28	0	0	0	0	0	0	17	0	0	0	0	0	-2.54398	thioredoxin domain-containing protein
CJJ81176_1125	clpS	2.56	0	0	0	0	0	0	22	0	0	0	0	0	-3.05537	ATP-dependent Clp protease adaptor protein
CJJ81176_1126	clpA	45.44	5.1	1.2	0	0	0	3	470	3.68	1.68	3.44	2.16	173.4	-5.17908	ATP-dependent Clp protease, ATP-binding subunit ClpA
CJJ81176_1127	aat	21.84	0	0	0	0	0	3.6	204.5	0	0.4	0.64	1.04	230.4	-4.83749	leucyl/phenylalanyl-tRNA--protein transferase
CJJ81176_1128	cetZ	107.04	60.3	19.4	40.56	243.68	103.18	20.6	938	4.48	12.96	16.88	18.48	28.5	-3.23519	methyl-accepting chemotaxis protein
CJJ81176_1129	-	141.12	31.7	2.8	92.88	0.88	21.56	10.8	964	27.76	14.48	16.32	15.68	87.9	-4.23216	MarC family integral membrane protein
CJJ81176_1130	msrB	12.48	0	0	0	0	0	0	109.5	0	1.28	0.64	0.72	1.5	-4.76809	methionine sulfoxide reductase B
CJJ81176_1131	-	55.44	12.9	1.1	9.36	6.16	0	3.4	381.5	4.64	7.44	5.6	5.12	9.6	-4.57052	hypothetical protein
CJJ81176_1132	pssA	1.04	0	0	0	0	0	0	7	0	0	0	0	0	-1.92467	CDP-diacylglycerol--serine O-phosphatidyltransferase
CJJ81176_1133	-	17.12	0	0	0	0	0	0	140.5	0	2.32	0.96	2.88	1.8	-4.9688	phosphatidylserine decarboxylase-related protein
CJJ81176_1134	ftsH	2.48	0	0	0	0	0	0	0	0	0	0	0	0	-0.98132	cell division protein FtsH
CJJ81176_1135	prmA	12.96	0.8	0	0	0	0	0	207	0	2.24	1.04	0.96	0	-5.16165	ribosomal protein L11 methyltransferase
CJJ81176_1136	cheY	0	0	0	0	0	0	0	0	0	0	0	0	0	0	chemotaxis protein CheY
CJJ81176_1137	pglG	93.52	7.3	1.3	6.24	2.24	0	2.8	1207.5	5.6	19.52	128.96	16.72	2274.6	-4.58499	general glycosylation pathway protein
CJJ81176_1138	pglF	23.92	0.7	0	0	0	0	0	111	0	0.96	0.64	0.72	1.2	-5.22747	general glycosylation pathway protein
CJJ81176_1139	pglE	29.76	11	4.1	0	6	9.24	12	7.5	0	0.48	0.48	0.56	0	-2.5021	general glycosylation pathway protein
CJJ81176_1140	pglD	0.56	0	0	0	0	0	0	0	0	0	0	0	0	-0.349934	general glycosylation pathway protein
CJJ81176_1141	pglC	0	0	0	0	0	0	0	0	0	0	0	0	0	0	general glycosylation pathway protein
CJJ81176_1142	pglA	5.04	0	0	0	0	0	0	13.5	0	0	0	0	0	-3.16884	general glycosylation pathway protein
CJJ81176_1143	pglB	2.48	4.1	19.7	0	0	0	4.6	2	0	0	0.88	0	2.4	-0.621417	general glycosylation pathway protein
CJJ81176_1144	pglJ	1.28	0	0	0	0	0	0	5	0	0	0	0	0	-1.82355	general glycosylation pathway protein
CJJ81176_1145	pglI	45.52	0	0	0	0	0	0	374	0	5.92	4.24	4.72	0	-6.20873	general glycosylation pathway protein
CJJ81176_1146	pglH	2.16	0	0	0	0	0	0	10	0	0	0	0	0	-2.47788	general glycosylation pathway protein
CJJ81176_1147	wlaB	0.8	0	0	0	0	0	1	0	0	0	0	0	0	-0.371635	ABC transporter, permease/ATP-binding protein
CJJ81176_1148	galE	0	0	0	0	0	0	0	0	0	0	0	0	0	0	UDP-glucose 4-epimerase
CJJ81176_1149	wlaX	51.04	7.1	1.2	12.24	3.44	6.16	3.6	467.5	1.6	4	3.04	3.52	22.2	-4.64248	polysaccharide biosynthesis protein
CJJ81176_1150	waaC	0	0	0	0	0	0	0	0	0	0	0	0	0	0	lipopolysaccharide heptosyltransferase I
CJJ81176_1151	waaM	0.72	0	0	0	0	0	0	0	0	0	0	0	0	-0.426768	lipid A biosynthesis lauroyl acyltransferase
CJJ81176_1152	-	71.36	1.8	0	0	0.96	0	0	442.5	0	3.44	2.96	1.28	0	-6.65866	lipooligosaccharide biosynthesis glycosyltransferase, putative
CJJ81176_1153	-	110.24	13.6	2.4	8.16	18.96	13.86	63.6	967.5	6	18.4	651.52	25.04	127.2	-3.56259	galactosyltransferase
CJJ81176_1154	-	77.04	4.7	1.5	3.84	1.52	0	2.6	448	1.12	7.2	10.16	1426.88	55.2	-4.41712	beta-1,4-N-acetylgalactosaminyltransferase
CJJ81176_1155	-	126.88	17.3	3.8	65.76	9.44	9.24	16.4	510	2.08	10.08	10.16	6.64	32.7	-4.27432	beta-1,3-galactosyltransferase
CJJ81176_1156	-	137.52	13.8	3.8	1.68	6.56	29.26	19.4	1240.5	141.52	20.24	26.32	19.04	183.9	-4.19282	beta-1,3-galactosyltransferase
CJJ81176_1157	-	206.64	19.5	50.3	2.4	13.6	38.5	17.4	1281	4.88	27.68	22.08	20.08	29.1	-4.67231	alpha-2,3-sialyltransferase
CJJ81176_1158	-	235.28	21	5.7	12	9.36	15.4	26.2	1965	4	38.8	29.44	38.48	750	-4.683	sialic acid synthase
CJJ81176_1159	-	221.52	44.6	52.1	81.36	13.68	35.42	25.6	1881	52.56	39.68	80	35.28	67.5	-3.7334	UDP-N-acetylglucosamine 2-epimerase
CJJ81176_1160	-	80.24	7.1	2.1	0	3.12	0	3.4	1075.5	24.08	20.8	17.36	14.96	36	-5.19054	beta-1,4-N-acetylgalactosaminyltransferase
CJJ81176_1161	-	18.32	0	0	0	0	0	0	141.5	0	1.04	0.72	0.4	0	-5.37362	CMP-Neu5Ac synthetase
CJJ81176_1162	-	54.48	8.1	1.4	3.36	6.16	0	8	730.5	7.28	10	13.04	8	15	-4.75122	acetyltransferase
CJJ81176_1163	waaV	32.32	3.3	0	2.64	0	21.56	16.6	283	1.44	4.32	4.4	3.52	4.5	-4.3391	lipooligosaccharide biosynthesis glycosyltransferase
CJJ81176_1164	waaF	0	0	0	0	0	0	0	0	0	0	0	0	0	0	ADP-heptose--LPS heptosyltransferase II
CJJ81176_1165	-	216.24	8.9	1.7	1.92	1.2	0	12.2	1376.5	7.04	23.68	20.24	20.08	16.2	-6.09349	LPS glycosyltransferase subfamily protein
CJJ81176_1166	gmhA-1	99.68	6.2	2.9	0	6.8	7.7	12.4	850.5	88.64	20.72	14.72	31.36	18	-4.52594	phosphoheptose isomerase
CJJ81176_1167	hldE	0	0	0	0	0	0	0	0	0	0	0	0	0	0	D,D-heptose 1-phosphate adenosyltransferase/7-phosphate kinase
CJJ81176_1168	waaD	0	0	0	0	0	0	0	0	0	0	0	0	0	0	ADP-L-glycero-D-mannoheptose-6-epimerase
CJJ81176_1169	gmhB	31.28	2.3	0	0	0	0	0	138	0	3.44	3.04	2.56	5.1	-5.0311	D,D-heptose 1,7-bisphosphate phosphatase
CJJ81176_1170	cyf	0	0	0	0	0	0	0	0	0	0	0	0	0	0	cytochrome c553
CJJ81176_1171	-	3.76	0	0	0	0	0	0	11	0	0	0	0	0	-2.85733	cytochrome oxidase maturation protein, cbb3-type, putative
CJJ81176_1172	-	2	0	0	0.96	0	0	0	10.5	0	0	0	0	0	-2.37788	heavy metal translocating P-type ATPase
CJJ81176_1173	rho	0	0	0	0	0	0	0	0	0	0	0	0	0	0	transcription termination factor Rho
CJJ81176_1174	dnaX	0	0	0	0	0.32	0	0	0	0	0	0	0	0	0.0364125	DNA polymerase III subunits gamma and tau
CJJ81176_1176	-	153.28	15.3	3.8	1.92	4.8	0	109.2	1621.5	5.12	23.2	22.96	133.44	34.8	-5.06863	copper-translocating P-type ATPase
CJJ81176_1177	-	6.32	0.4	0	0	0	0	0	69	0	0	1.28	0	1.5	-4.0801	Copper-transporting ATPase PACS
CJJ81176_1178	czcD	26.8	1.4	0	0	0	0	4.8	391	1.28	1.12	2.56	1.36	1.2	-5.59775	Cobalt-zinc-cadmium resistance protein CzcD
CJJ81176_1179	-	66	43.4	12.1	91.2	17.52	0	2.6	653.5	2.88	11.68	10.8	6.72	22.8	-4.06321	hypothetical protein
CJJ81176_1180	-	78.8	13.4	4.9	4.56	1.68	16.94	24	756	5.84	13.76	66	11.6	4354.5	-3.468	hypothetical protein
CJJ81176_1181	-	174.16	26.5	36.7	1.44	1.44	12.32	16.2	2210.5	36	38.56	47.36	542.08	75	-4.39942	hypothetical protein
CJJ81176_1182	ldh	94.08	17.6	18.5	39.84	0	21.56	26.6	680	299.28	10.08	9.92	7.84	19.8	-3.69778	L-lactate dehydrogenase
CJJ81176_1183	-	106.64	23.9	2.2	15.84	0.32	6.16	10.4	1161	5.04	20.08	18.48	20.56	38.7	-4.84121	DedA family protein
CJJ81176_1184	-	7.92	0	0	0	0	0	0	63.5	0	0.72	0.72	0.8	0	-4.23505	putative periplasmic protein
CJJ81176_1185	-	207.52	3	0	0	1.68	0	3	2390.5	8	25.52	20.32	11.76	50.7	-6.84016	50 kDa outer membrane protein precursor
CJJ81176_1186	ppiB	39.52	3.9	1.2	0	0.32	0	3.6	488	2.96	7.04	7.2	3.68	464.7	-4.68739	peptidyl-prolyl cis-trans isomerase B
CJJ81176_1187	-	36.08	0	0	0	1.36	0	0	402	0	3.04	7.12	1.2	0	-6.10332	hypothetical protein
CJJ81176_1188	-	26.64	2.7	8.4	0	0	0	0	232.5	0.32	2.8	4	3.12	5.7	-4.86482	SMR family multidrug efflux pump
CJJ81176_1189	-	12.48	0	0	0	0	0	0	153	0.4	0.8	0.64	0.4	0	-5.11981	SMR family multidrug efflux pump
CJJ81176_1190	argS	0	0	0	0	0	0	0	0	0	0	0	0	0	0	arginyl-tRNA synthetase
CJJ81176_1191	-	0	0	0	0	0	0	0	0	0	0	0	0	0	0	twin arginine-targeting protein translocase
CJJ81176_1192	gmk	0	0	0	0	0	0	0	0	0	0	0	0	0	0	guanylate kinase
CJJ81176_1193	chePep	4.32	0	0	0	0	0	0	82.5	0	0	0.96	0.32	0	-4.09234	a new family of chemotaxis regulators unique to the Epsilonproteobacteria
CJJ81176_1194	fliR	50.96	0.5	0	0	0	0	0	5619	9.84	85.92	79.12	199.76	201.9	-5.85226	flagellar biosynthesis protein FliR
CJJ81176_1195	-	2.64	0	0	0	0	0	0	14.5	0	0	0	0.48	1.5	-2.64246	ABC transporter, ATP-binding protein
CJJ81176_1196	tsf	0	0	0	0	0	0	0	0	0	0	0	0	0	0	elongation factor Ts
CJJ81176_1197	rpsB	0	0	0	0	0	0	0	0	0	0	0	0	0	0	30S ribosomal protein S2
CJJ81176_1198	-	143.36	18.7	36.7	17.76	1.2	33.88	9	1677	10.4	31.44	33.12	57.2	71.7	-4.3258	cyclopropane-fatty-acyl-phospholipid synthase, putative
CJJ81176_1199	petC	0.88	0.4	0	0	0	0	0	0	0	0	0	0	0	-0.452634	ubiquinol--cytochrome c reductase, cytochrome c1 subunit
CJJ81176_1200	petB	0	0	0	0	0	0	0	0	0	0	0	0	0	0	ubiquinol--cytochrome c reductase, cytochrome b subunit
CJJ81176_1201	petA	0	0	0	0	0	0	0	0	0	0	0	0	0	0	ubiquinol--cytochrome c reductase, iron-sulfur subunit
CJJ81176_1202	arsB	40.8	4.3	0	0	0.8	0	2	556.5	2.32	6.96	8.96	7.12	17.7	-5.25466	arsenical pump membrane protein
CJJ81176_1203	gidA	1.84	0	0	0	0	0	0	10.5	0	0	0	0	0	-2.42301	tRNA uridine 5-carboxymethylaminomethyl modification enzyme GidA
CJJ81176_1204	cetB	1.28	0	0	0	0	0	0	49.5	0	0	0	0.48	0	-3.16906	methyl-accepting chemotaxis protein
CJJ81176_1205	cetA	4.72	0	0	0	0	0	0	60.5	0	0	0.32	1.28	0	-3.92901	methyl-accepting chemotaxis protein
CJJ81176_1206	-	91.76	14.9	2.5	37.2	21.92	6.16	16	395.5	3.2	6.16	7.2	5.92	17.4	-4.08457	methyl-accepting chemotaxis protein
CJJ81176_1207	dctA	228.08	42.5	118.3	1.2	20.56	30.8	14	1703.5	71.84	21.84	25.28	24.64	83.4	-4.31012	C4-dicarboxylate transport protein
CJJ81176_1208	-	162.16	25.9	4.3	13.44	0.72	53.9	14.4	1047.5	13.52	31.52	32.4	28.88	42.3	-4.40686	hypothetical protein
CJJ81176_1209	-	98.48	35.8	2.8	41.28	0	6.16	21.4	1190	213.04	19.36	19.6	30.16	32.7	-4.05115	phosphate transporter family protein
CJJ81176_1210	pyrC2	10.8	0.7	0	0.96	0	0	0	434.5	0	3.84	1.92	2.32	1.5	-5.14422	dihydroorotase
CJJ81176_1211	gpsA	0	0	0	0	0	0	0	0	0	0	0	0	0	0	NAD(P)H-dependent glycerol-3-phosphate dehydrogenase
CJJ81176_1212	gatB	1.84	0	0	0	0	0	0	0	0	0	0	0	0	-0.821395	aspartyl/glutamyl-tRNA amidotransferase subunit B
CJJ81176_1213	luxS	10.24	0.9	0	0	3.44	0	3.2	103	0.32	0.32	0.32	0	0	-4.37246	S-ribosylhomocysteinase
CJJ81176_1214	-	127.44	38.1	3.4	57.84	8.72	15.4	10.2	1657	13.36	37.68	41.76	23.52	165.6	-4.07879	2OG-Fe(II) oxygenase family oxidoreductase
CJJ81176_1215	-	102	10.7	0.8	6.72	32.8	12.32	8.4	963.5	10.88	18.88	21.12	15.2	26.7	-4.46675	methionine ABC transporter substrate-binding protein
CJJ81176_1216	metE	175.12	15.3	3.6	8.4	2.16	21.56	12.2	1720.5	36.32	27.36	116.72	101.28	46.2	-4.54605	5-methyltetrahydropteroyltriglutamate--homocysteine S-methyltransferase
CJJ81176_1217	metF	116.56	11.7	27	1.44	3.12	12.32	23.8	953	3.76	17.84	21.92	18.64	94.2	-4.42795	5,10-methylenetetrahydrofolate reductase
CJJ81176_1218	-	4.96	0	0	0	2.56	0	0	71	0	0.4	1.04	0	0	-3.90506	hypothetical protein
CJJ81176_1219	atpB	0	0	0	0	0	0	0	0	0	0	0	0	0	0	F0F1 ATP synthase subunit A
CJJ81176_1220	radA	41.6	2.2	0	0	0	0	0	598.5	0	6.56	4.64	4.96	1.5	-6.14776	DNA repair protein RadA
CJJ81176_1221	ftsY	0.48	0	0	0	0	0	0	3	0	0	0	0	0	-1.2176	signal recognition particle-docking protein FtsY
CJJ81176_1222	-	1.6	0	0	0	0	0	0	9.5	0	0	0	0	0	-2.29388	thioredoxin
CJJ81176_1223	-	3.76	0	0	0	0	0	0	38	0	0.48	0.32	0.8	0	-3.46533	RNase Y
CJJ81176_1224	-	4.72	0	0	0	1.52	0	0	49	0	0.4	139.92	0.64	0	-3.05855	DedA family protein,membrane protein
CJJ81176_1225	yihY	10.64	0	0	0	0	0	0	62.5	0	0	0	0	0	-4.65359	Virulence factor BrkB, inner membrane protein, NOT ribonuclease BN
CJJ81176_1226	glcD	0	0	0	0	0	0	0	0	0	0	0	0	0	0	glycolate oxidase, subunit GlcD
CJJ81176_1227	pgbA	1.28	0	0	0	0	0	0	34	0	0	0	0	0	-2.98006	Plasminogen-binding protein PgbA
CJJ81176_1228	-	0	0	0	0	0	0	0	0	0	0	0	0	0	0	M23 peptidase
CJJ81176_1229	-	0	0	0	0	0	0	0	42	0	0	0	0.32	0	-2.43007	structural homology to FlhB and SpaS, T3SS component
CJJ81176_1230	cueO?	28.64	2.3	0	0	0	0	0	264.5	47.44	1.28	2.08	1.52	24	-4.86271	multicopper oxidase?
CJJ81176_1231	ribE	0	0	0	0	0	0	0	3.5	0	0	0	0	0	-0.98633	riboflavin synthase subunit alpha
CJJ81176_1232	asmA	9.6	1	0.4	0	0	0	0	61.5	0	0	0.32	0	0	-4.39808	predicted assembly protein; could be involved in the assembly of outer membrane proteins
CJJ81176_1233	groES	0	0	0	0	0	0	0	0	0	0	0	0	0	0	co-chaperonin GroES
CJJ81176_1234	groEL	0	0	0	0	0	0	0	0	0	0	0	0	0	0	chaperonin GroEL
CJJ81176_1235	dccS	80.4	8.3	0.5	121.44	1.6	0	15.6	906.5	36.48	16.64	27.6	12.48	27.9	-4.38439	sensor histidine kinase
CJJ81176_1236	dccR	19.6	0.6	0	0	0	0	1	372.5	3.12	6.08	8.32	4	9	-4.86396	DNA-binding response regulator
CJJ81176_1237	-	57.76	3.6	0	14.16	0	0	1.2	1120.5	14.4	26.16	26.24	34.64	30.6	-5.00383	hemerythrin family non-heme iron protein
CJJ81176_1238	-	0.32	0	0	0	0	0	0	40	0	0.32	0.32	0.32	0	-2.54449	hypothetical protein
CJJ81176_1240	cprS	0	0	0	0	0	0	0	0	0	0	0	0	0	0	sensor histidine kinase
CJJ81176_1241	cprR	0	0	0	0	0	0	0	0	0	0	0	0	0	0	DNA-binding response regulator
CJJ81176_1242	htrA	53.6	3.1	4.3	14.88	0.88	6.16	3.6	609	1.36	9.2	7.44	23.04	4.8	-4.70139	protease DO
CJJ81176_1243	dnaJ-1	0.64	0	0	0	0	0	0	11.5	0	0	0	0	0	-2.04559	co-chaperone protein DnaJ
CJJ81176_1244	hspR	0	0	0	0	0	0	0	0	0	0	0	0	0	0	MerR family transcriptional regulator
CJJ81176_1245	kefB?	85.6	6	2	1.2	0	9.24	26.4	708	15.92	6.08	4.08	2.88	18.6	-5.16417	sodium/hydrogen exchanger family protein
CJJ81176_1246	-	2.48	0	0	0	0	0	0	16	0	0	0	0.32	0	-2.80285	hypothetical protein
CJJ81176_1247	-	47.04	3.9	0.4	0	0.32	0	3.2	300	0.4	4.4	3.2	7.76	5.4	-5.33074	HAD-superfamily hydrolase, subfamily IA, variant 1 family protein
CJJ81176_1248	glyS	0	0	0	0	0	0	0	0	0	0	0	0	0	0	glycyl-tRNA synthetase subunit beta
CJJ81176_1249	-	2.08	0.4	0	0	0	0	0	3.5	0	0	0	0	0	-1.82743	M24/M37 family peptidase
CJJ81176_1250	-	0	0	0	0	0	0	0	0	0	0	0	0	0	0	SAM-dependent methyltransferase
CJJ81176_1251	-	50.64	30	4.6	15.12	1.76	0	6.8	766	20.48	8.72	8.16	6.56	20.4	-4.3582	Ppx/GppA family phosphatase
CJJ81176_1252	pdxJ	0	0	0	0	0	0	0	0	0	0	0	0	0	0	pyridoxine 5'-phosphate synthase
CJJ81176_1253	pdxA	0	0	0	0	0	0	0	0	0	0	0	0	0	0	4-hydroxythreonine-4-phosphate dehydrogenase
CJJ81176_1254	-	13.36	0.5	0	0	0	50.82	2.4	357	1.2	6.64	5.44	4.56	9.9	-4.06887	hypothetical protein
CJJ81176_1255	-	26.72	2.9	0.4	0	0	0	0	160.5	0	1.52	2.24	6.16	7.2	-4.91638	putative periplasmic protein
CJJ81176_1256	-	269.84	42.8	10.3	98.4	145.84	0	35	2998	70	972.72	22415.5	42.64	183	-3.16221	transporter, putative
CJJ81176_1257	ciaC	29.6	2.4	4.7	0	1.04	0	3.8	109.5	0.72	2.4	2.64	1.28	3.9	-4.37186	Campylobacter invasion antigen C (CiaC)
CJJ81176_1258	hemE	0	0	0	0	0	0	0	2	0	0	0	0	0	-0.720438	uroporphyrinogen decarboxylase
CJJ81176_1259	-	0	0	0	0	0	0	0	0	0	0	0	0	0	0	radical SAM domain-containing protein
CJJ81176_1260	-	83.36	9.6	22.9	0	4.08	9.24	29.8	791.5	10.16	10.24	16.88	9.6	45.3	-4.34922	hypothetical protein
CJJ81176_1261	uvrC	226.48	15	4	0	5.76	16.94	10.8	2155	23.2	34.08	62395.8	67.84	66.6	-4.33643	excinuclease ABC subunit C
CJJ81176_1262	-	0	0	0	0	0	0	0	13.5	0	0	0	0	0	-1.75363	hypothetical protein
CJJ81176_1263	-	0	0	0	0	0	0	0	0	0	0	0	0	0	0	hypothetical protein
CJJ81176_1264	guaA	0.48	0	0	0	0	0	0	2	0	0	0	0	0	-1.02895	GMP synthase
CJJ81176_1265	-	75.28	1	0	0	0	0	0	1025.5	2.08	17.68	9.28	15.68	7.5	-6.38012	hypothetical protein
CJJ81176_1266	purD	0	0	0	0	0	0	0	0	0	0	0	0	0	0	phosphoribosylamine--glycine ligase
CJJ81176_1267	-	0	0	0	0	0	0	0	0	0	0	0	0	0	0	hypothetical protein
CJJ81176_1268	lptD	0	0	0	0	0	0	0	0	0	0	0	0	0	0	organic solvent tolerance protein, putative
CJJ81176_1269	pnp	0	0	0	0	0	0	0	0	0	0	0	0	0	0	polynucleotide phosphorylase/polyadenylase
CJJ81176_1270	-	3.6	0	0	0	0	0	5.2	159.5	0.88	2.32	4.4	1.84	93	-3.09767	hypothetical protein
CJJ81176_1271	-	16.72	0.6	0	15.6	0	0	7.8	277	0.64	3.04	5.2	1.92	4.8	-4.37887	hypothetical protein
CJJ81176_1272	-	58.08	4	27.6	6.48	18.08	0	5.6	424	1.04	4.16	5.52	4.8	9.3	-4.53849	hypothetical protein
CJJ81176_1273	-	130.08	11.6	27.6	121.44	5.2	12.32	16.6	1105.5	5.04	18	16.32	13.68	34.8	-4.25779	multidrug resistance efflux transporter, authentic frameshift
CJJ81176_1274	-	16.32	0.4	0	68.16	1.84	0	1.6	337.5	6.08	4.48	5.52	3.84	15	-3.90561	low molecular weight phosphotyrosine protein phosphatase family protein
CJJ81176_1275	porA	0	0	0	0	0	0	0	0	0	0	0	0	0	0	major outer membrane protein
CJJ81176_1276	dnaJ-2	42.72	4.3	0	25.2	0	38.5	13.2	653.5	41.76	4.32	7.28	5.52	1144.2	-3.58891	chaperone protein DnaJ
CJJ81176_1277	racR	0	0	0	0	0	0	0	0	0	0	0	0	0	0	DNA-binding response regulator
CJJ81176_1278	racS	0	0	0	0	0	0	0	0	0	0	0	0	0	0	sensor histidine kinase
CJJ81176_1279	recR	3.68	0	0	0	0	0	0	117.5	0	0	0	0	0	-4.34571	recombination protein RecR
CJJ81176_1280	hydD	40.32	2.2	0	23.28	0	0	0	468.5	1.12	3.2	5.04	4.48	3.6	-5.44572	hydrogenase maturation protease HydD
CJJ81176_1281	hydC	46	3.1	0	0	0.4	0	5	582	1.6	7.44	7.36	5.2	3	-5.63698	quinone-reactive Ni/Fe hydrogenase, cytochrome b subunit
CJJ81176_1282	hydB	141.76	8.1	6	8.4	1.92	0	6	1356.5	9.44	19.68	21.44	25.6	68.1	-5.30118	quinone-reactive Ni/Fe-hydrogenase, large subunit
CJJ81176_1283	hydA	122.16	12	1.9	24	22.4	15.4	10	879.5	2.56	24.64	31.52	17.36	20.4	-4.40908	quinone-reactive Ni/Fe-hydrogenase, small subunit
CJJ81176_1284	mnmC	95.12	12.6	5.3	37.92	3.28	6.16	21.4	787.5	4	10.4	13.44	7.36	21	-4.48193	5-methylaminomethyl-2-thiouridine methyltransferase
CJJ81176_1285	amiC	1.28	0	0	0	0	0	0	3	0	0.48	0	0	0	-1.50624	N-acetylmuramoyl-L-alanine amidase
CJJ81176_1286	-	0	0	0	0	0	0	0	0	0	0	0	0	0	0	2-nitropropane dioxygenase family oxidoreductase
CJJ81176_1287	tyrS	0	0	0	0	0	0	0	0	0	0	0	0	0	0	tyrosyl-tRNA synthetase
CJJ81176_1288	spoT	2.72	0	0	0	0	0	0	16	0	0.48	0	0	0	-2.84032	RelA/SpoT family protein,ppGpp synthetases and hydrolases
CJJ81176_1289	rpoZ	0	0	0	0	0.88	0	0	0	0	0	0	0	0	0.0827939	DNA-directed RNA polymerase subunit omega
CJJ81176_1290	pyrH	0	0	0	0	0	0	0	0	0	0	0	0	0	0	uridylate kinase
CJJ81176_1291	-	0.4	0	0	0	0	0	0	55.5	0	0.32	0	0.32	2.4	-2.67699	M24/M37 family peptidase
CJJ81176_1292	ftsX?	0	0	0	0	0	0	0	0	0	0	0	0	0	0	cell division protein FtsX, putative
CJJ81176_1293	lolD	0	0	0	0	0	0	0	0	0	0	0	0	0	0	lipoprotein releasing system ATP-binding protein LolD
CJJ81176_1294	trmB	27.12	5.8	2.2	0	2.56	0	17.2	295.5	5.68	6.72	15.52	7.04	23.4	-3.82988	tRNA (guanine-N(7)-)-methyltransferase
CJJ81176_1295	flpA	28.32	1.9	6.8	0	0.8	0	6.8	324	93.68	4.4	8.08	5.12	12	-4.01443	fibronectin type III domain-containing protein
CJJ81176_1296	rluC	0.72	0	0	0	0	0	0	2.5	0	0	0	0	0	-1.24829	ribosomal large subunit pseudouridine synthase A
CJJ81176_1297	mrdB	0	0	0	0	0	0	0	0	0	0	0	0	0	0	rod shape-determining protein RodA, putative
CJJ81176_1300	ktrB	58.16	0.4	0	0	0	0	0	369.5	0	0.96	2	1.92	0	-6.67261	potassium uptake protein ktrB
CJJ81176_1301	ktrA	23.04	0	0	0	0	0	0	159	0	1.28	1.44	1.12	1.2	-5.4033	potassium uptake protein ktrA
CJJ81176_1302	mqnD	2.8	0	0	0	0	0	0	4.5	0	0.32	0	0	0	-2.13206	menaquinone (vitamin K2) biosynthesis
CJJ81176_1303	upp	10.32	1.5	0.8	0	0	0	1.6	194	58.8	33.28	3.04	2.24	4.5	-3.48381	uracil phosphoribosyltransferase
CJJ81176_1304	mez	33.28	1	0	0	0	6.16	0	527.5	0	2.08	3.12	2.24	1.2	-5.95323	NADP-dependent malic enzyme, truncation
CJJ81176_1305	gltX	0	0	0	0	0	0	0	0	0	0	0	0	0	0	glutamyl-tRNA synthetase
CJJ81176_1306	-	0	0	0	0	0	0	0	0	0	0	0	0	0	0	SurA-like chaperone
CJJ81176_1307	accC-2	2.8	0	0	0	0	0	0	11.5	0	0	0.32	0.64	0	-2.60555	biotin carboxylase
CJJ81176_1308	accB	0	0	0	0	0	0	0	0	0	0	0	0	0	0	acetyl-CoA carboxylase, biotin carboxyl carrier protein
CJJ81176_1309	dcd	9.76	0.4	0.4	0	0	0	0	335	20	2.88	2.72	2.08	1.2	-4.59566	deoxycytidine triphosphate deaminase
CJJ81176_1310	pseB	3.6	0	0	0	0	0	0	55.5	0	3.92	1.92	41.36	0	-3.00559	polysaccharide biosynthesis protein
CJJ81176_1311	pseC	0	0	0	0.96	0	0	0	0	0	0	0	0	0	0.0882594	aminotransferase
CJJ81176_1312	-	107.76	18.5	1.6	11.76	36.24	10.78	38.2	824	5.84	13.52	21.12	12.56	29.1	-4.16816	hypothetical protein
CJJ81176_1313	-	152.08	36.1	28	493.92	16.4	33.88	24.8	1228.5	9.36	27.6	25.52	20.96	3737.7	-2.96783	hypothetical protein
CJJ81176_1314	-	128.72	45.2	2.3	1.92	35.68	21.56	26	1085	32	15.04	98.24	15.04	35.7	-4.03742	hypothetical protein
CJJ81176_1315	-	145.36	1117	813.7	3855.12	952.08	851.62	1650.8	888	5.28	23.04	24.24	15.76	31.8	-0.828211	hypothetical protein
CJJ81176_1316	-	4.48	0	0	0	0	0	0	69	0.8	1.52	0.96	0.4	2.1	-3.64559	hypothetical protein
CJJ81176_1317	-	130.08	14.4	1.9	59.04	6.88	36.96	25.2	1161.5	33.84	17.44	30.64	19.04	45.3	-4.05702	hypothetical protein
CJJ81176_1318	-	144.8	814.4	36.5	39.12	256.32	41.58	56.8	1198	7.6	21.6	25.36	16.4	2986.8	-2.43431	HAD family phosphatase
CJJ81176_1319	-	175.68	25.9	10	1.44	28.24	26.18	14.6	1100.5	6.56	25.68	23.6	22.32	37.5	-4.55778	3-oxoacyl-(acyl carrier protein) synthase III
CJJ81176_1320	-	42.24	5	1.8	0	3.44	0	12.6	513.5	56.56	8.08	7.2	5.36	22.8	-4.3952	acyl carrier protein, putative
CJJ81176_1321	-	69.2	17.5	0.5	68.64	5.12	0	2.6	504	2.8	11.12	9.52	8.8	21	-4.5137	hypothetical protein
CJJ81176_1322	-	304.24	64.2	16.2	43.92	42.72	20.02	50.8	2592	26.88	61.04	56.8	213.76	196.8	-3.91653	amino acid adenylation domain-containing protein
CJJ81176_1323	-	24.72	0.9	0	0	0	0	0	306.5	0.88	6	5.92	4.96	9.9	-5.08861	acetyltransferase
CJJ81176_1324	-	56.8	21.9	2	4.08	2.4	15.4	8.8	475.5	3.2	9.2	10.72	7.76	13.5	-4.19072	hypothetical protein
CJJ81176_1325	-	47.76	16.4	3	4.08	2.24	9.24	1.6	396	2.64	7.68	6.56	6.08	16.2	-4.28056	formyl transferase domain-containing protein
CJJ81176_1326	-	5.2	1.4	0	0	0	0	0	72.5	1.92	1.28	1.12	0.88	1.5	-3.58884	acyl carrier protein, putative
CJJ81176_1327	-	175.44	23	6.9	64.8	0.72	35.42	11.6	1174.5	23.12	22.72	25.12	21.6	470.7	-4.11773	hypothetical protein
CJJ81176_1328	neuA	0	0	0	0	0	0	0	0	0	0	0	0	0	0	acylneuraminate cytidylyltransferase
CJJ81176_1329	pseG	0	0	0	0	0	0	0	0	0	0	0	0	0	0	flagellar protein, putative
CJJ81176_1330	pseH	0	0	0	0	0	0	0	0	0	0	0	0	0	0	acetyltransferase
CJJ81176_1331	hisF-1	259.6	50.8	84	309.12	17.04	47.74	16.2	2182	60.16	52.96	51.6	39.12	81.9	-3.65857	imidazole glycerol phosphate synthase subunit HisF
CJJ81176_1332	hisH	30.72	1.2	0.5	36.24	0	0	3.6	330.5	0.64	3.92	4.4	4.4	5.1	-4.74166	imidazole glycerol phosphate synthase subunit HisH
CJJ81176_1333	pseA	56.08	7	0.5	0	0	0	2.6	535	1.2	4.72	3.36	3.52	5.1	-5.84945	flagellin modification protein, PseA
CJJ81176_1334	neuB	0	0	0	0	0	0	0	0	0	0	0	0	0	0	N-acetylneuraminic acid synthetase
CJJ81176_1335	maf3	243.68	162.9	45	12.96	3.28	83.16	76.6	2098.5	93.04	86.56	91.52	57.6	312.6	-3.4208	motility accessory factor
CJJ81176_1336	pseD	299.28	68	32.2	308.16	15.76	6066.06	96	1956	102.32	43.28	40	46.48	88.2	-2.89276	PseD
CJJ81176_1337	pseE	7.12	0	0	0	0.48	0	0	184	0	9.04	9.04	78.88	3	-3.65864	PseE
CJJ81176_1338	flaB	76.88	3	0.5	0	2.08	0	2.8	2236.5	8.08	54.56	54.4	102.72	58.8	-5.4395	flagellin
CJJ81176_1339	flaA	3.92	0	0	0	0	0	0	184	2.16	3.28	5.28	22.88	5.4	-3.43498	flagellin
CJJ81176_1340	-	292.48	13.5	4.9	7.92	0.72	6.16	6.8	2767	11.52	46.08	56.72	52.96	283.5	-5.56672	motility accessory factor
CJJ81176_1341	-	192.64	27.1	71.6	134.64	8.48	30.8	13.8	2138.5	19.28	33.92	39.12	42	3115.2	-3.53375	hypothetical protein
CJJ81176_1342	ctsG	48.24	8.7	1.3	0	0.48	0	11	517	1.92	11.68	11.04	13.68	21	-4.82264	transformation system protein
CJJ81176_1343	gcp	20.24	1.7	0.5	0	0	0	0.8	99.5	0.56	1.44	0.88	2	8.7	-4.46723	putative DNA-binding/iron metalloprotein/AP endonuclease
CJJ81176_1344	pgp1	78.16	2.3	0	0	0	0	0	581	7.28	9.04	10.16	7.36	5.4	-6.04027	Structural homology to Succinylglutamatedesuccinylase
CJJ81176_1345	dxr	0.56	0	0	0	0	0	0	0	0	0	0	0	0	-0.349934	1-deoxy-D-xylulose 5-phosphate reductoisomerase
CJJ81176_1346	cdsA	0	0	0	0	0	0	0	0	0	0	0	0	0	0	phosphatidate cytidylyltransferase
CJJ81176_1347	-	23.76	1.2	0	0	0	0	0	286	0.96	2.72	2.56	0.72	2.7	-5.46352	hypothetical protein
CJJ81176_1348	-	140.88	13.9	22.3	17.76	5.12	24.64	12.2	930	79.52	23.92	21.68	25.68	44.7	-3.8903	fibronectin/fibrinogen binding protein, putative
CJJ81176_1349	mobA	16.72	2	7.9	19.92	0.64	0	6.8	123.5	51.6	0.48	10.8	0.48	1.8	-3.18062	putative molybdopterin-guanine dinucleotide biosynthesis protein
CJJ81176_1350	pldA	188.56	12.9	1.4	33.84	1.28	21.56	12.6	867	1.68	14.96	13.36	13.84	30	-5.13324	phospholipase A
CJJ81176_1351	ceuB	225.36	41.5	52.5	24.24	20.4	172.48	48.2	1854.5	32	40.88	47.84	57.36	129.3	-3.54549	enterochelin ABC transporter, permease protein
CJJ81176_1352	ceuC	209.68	40.5	33.8	1.92	7.92	204.82	46	1815.5	81.76	37.84	38.72	32.56	104.7	-3.93224	enterochelin ABC transporter, permease protein
CJJ81176_1353	ceuD	112.56	15.7	19.6	15.84	18.88	20.02	31.8	486.5	2.08	9.68	10.88	1041.04	28.8	-3.25771	enterochelin ABC transporter, ATP-binding protein
CJJ81176_1354	ceuE	95.68	9.1	4.1	34.32	6.56	21.56	0.8	783.5	4.08	16.72	20.16	19.2	26.1	-4.41508	enterochelin ABC transporter, periplasmic enterochelin-binding protein, authentic frameshift
CJJ81176_1355	relE or mazF?	3.6	1.9	11	0	0	0	1	12.5	0	0	0.4	0	1.2	-2.20366	hypothetical protein
CJJ81176_1356	relB or mazE?	18.56	0.4	0	0	0	0	0	120.5	110.08	2.48	2.64	3.6	1.5	-4.17233	RelE/ParE family plasmid stabilization system protein
CJJ81176_1358	-	218.48	28.8	30.6	4.56	5.44	29.26	38.6	1314.5	106.8	22.72	50.16	24.24	93.6	-4.08982	hypothetical protein
CJJ81176_1359	nrfA	414.72	298.4	142.7	1134.24	349.12	588.28	786	3186.5	599.6	97.92	147.68	133.04	1353.9	-1.54786	cytochrome c552
CJJ81176_1360	nrfH	79.84	10.5	1.3	9.12	4.24	40.04	12.4	1241	7.68	27.6	27.84	19.92	52.5	-4.26575	cytochrome c-type protein nrfH
CJJ81176_1361	ppk	0	0	0	0	0	0	0	0	0	0	0	0	0	0	polyphosphate kinase
CJJ81176_1363	-	32.4	2.4	0	0	0	0	0	233	0.56	3.28	2.32	1.28	3.3	-5.47211	chemotaxis protein histidine kinase-like protein
CJJ81176_1364	ruvB	0	0	0	0	0	0	0	18.5	0	0.32	0.48	1.44	0	-1.74309	Holliday junction DNA helicase RuvB
CJJ81176_1365	-	0	0	0	0	0	0	0	0	0	0	0	0	0	0	hypothetical protein
CJJ81176_1366	fumC	4.4	0	0	0	0	0	0	11.5	0	0	0	0	0	-2.98337	fumarate hydratase
CJJ81176_1367	-	532.4	89.6	117.1	101.76	51.92	101.64	105.4	4345.5	39.12	86	91.52	113.04	436.8	-3.78775	serine protease
CJJ81176_1368	glmS	0.56	0	0	0	0	0	0	27.5	0	0.4	0.88	1.68	0	-2.29048	glucosamine--fructose-6-phosphate aminotransferase
CJJ81176_1369	-	169.28	4.4	0	0	2.08	0	18.4	1936	7.92	25.44	25.76	19.12	192.9	-6.01648	GlnD family protein
CJJ81176_1370	mqnE?	0	0	0	0	0	0	0	9	0	0	0.4	0	0	-1.46584	hypothetical protein
CJJ81176_1371	-	130.72	19.1	6.5	3.6	3.84	12.32	23.4	1679.5	20.88	44.64	46.48	40.56	51.6	-4.46702	serine protease
CJJ81176_1372	-	10.96	0	0	0	0	0	0	103	15.6	3.04	2.08	1.04	1.2	-4.10242	xanthine/uracil permease family protein
CJJ81176_1373	-	0.72	0	0	0	0	0	0	10	0	0	0.48	0	0	-1.94782	putative nucleotide phosphoribosyltransferase
CJJ81176_1374	-	160.96	16.8	13	51.36	3.92	41.58	34.2	1336.5	12	30.72	26.8	165.76	32.1	-3.95715	VacJ family lipoprotein
CJJ81176_1375	-	48.24	4.3	2.1	24.72	0	0	8.8	531	3.76	6.64	10.88	6.56	53.1	-4.50547	toluene tolerance protein, putative
CJJ81176_1376	-	227.04	18.3	7.1	37.68	6.48	9.24	32.6	2364	18.24	58.24	48.16	34.96	308.4	-4.53908	hypothetical protein
CJJ81176_1377	-	50	6.8	1	0	0	6.16	1.4	808.5	4.16	17.2	22.16	14.8	20.7	-4.97857	putative deoxyribonucleotide triphosphate pyrophosphatase
CJJ81176_1378	-	0	0	0	0	0	0	0	0	0	0	0	0	0	0	multidrug resistance efflux transporter, putative
CJJ81176_1379	-	49.04	3.3	2	0	0.72	0	2.4	465.5	4.88	3.6	9.04	363.52	8.4	-4.73944	iron-sulfur cluster-binding domain-containing protein
CJJ81176_1380	selA	148.96	4.2	0	0	0	13.86	6.8	936	40.24	13.68	43.44	14.96	13.8	-5.53594	selenocysteine synthase
CJJ81176_1381	selB	103.92	4.7	0.8	0	1.52	0	5.2	599	16.08	6.64	24.16	71.68	10.5	-5.2464	selenocysteine-specific elongation factor
CJJ81176_1382	-	0.32	0	0	0	0	0	0	0	0	0	0	0	0	-0.218475	oxidoreductase that catalyzes disulfide bond formation in the periplasm
CJJ81176_1383	-	49.12	8.5	1.5	56.88	2	0	4.2	399.5	25.92	5.84	9.2	86.08	16.2	-3.75456	putative lipoprotein
CJJ81176_1384	fldA	0	0	0	0	0	0	0	0	0	0	0	0	0	0	flavodoxin FldA
CJJ81176_1385	-	157.36	93.8	18	6	5.36	27.72	28.8	762.5	26.48	15.84	22.32	15.6	33.3	-3.92196	hypothetical protein
CJJ81176_1386	-	82.64	66.6	26.2	42.72	35.76	32.34	55	560	140.72	16.96	15.76	12	26.1	-2.52486	hypothetical protein
CJJ81176_1387	katA	315.44	71.8	40.5	252	29.36	70.84	50.4	2062	56.48	172.88	49.28	39.12	1003.5	-3.12105	catalase
CJJ81176_1388	-	89.84	115.3	5.8	1.92	3.04	0	7	696	4.72	11.76	16.8	11.52	27.6	-4.65832	ankyrin repeat-containing protein
CJJ81176_1389	heuR	22.48	0.9	0	0	0	0	0	364.5	0.72	1.12	1.12	0.88	1.5	-5.79815	DNA-binding protein
CJJ81176_1390	CfiP	0	0	0	0	0	0	0	0	0	0	0	0	0	0	endoribonuclease L-PSP, putative
CJJ81176_1391	-	505.68	146	106.6	100.08	73.92	169.4	149	3880	134.08	79.04	107.04	211.68	526.2	-3.19207	cryptic C4-dicarboxylate transporter DcuD, authentic frameshift
CJJ81176_1392	metC	197.6	33.9	31.3	99.36	13.28	16.94	33.8	2747.5	87.92	52.96	86	38.4	96.6	-3.85769	cystathionine beta-lyase
CJJ81176_1393	purB-2	206.96	24.3	26	22.8	10	12.32	16.6	1439	7.6	27.12	22.4	33.28	44.4	-4.56988	adenylosuccinate lyase
CJJ81176_1394	-	292.88	64.2	51.8	132.24	20.4	95.48	36.2	2574	65.12	264.24	64.48	40.24	108.3	-3.50372	MmgE/PrpD family protein
CJJ81176_1395	-	20.08	3.4	0.4	0	0	0	0	242.5	1.28	3.84	2.96	2.96	10.5	-4.76765	feoA family protein
CJJ81176_1396	-	94.8	16.4	13.4	10.08	10.56	0	23.8	967	7.68	26.4	27.36	18.72	40.2	-4.28164	ferrous iron transport protein B, authentic frameshift
CJJ81176_1397	feoB	586.96	102.8	94	265.92	32.8	157.08	127.8	4813	158.64	168.08	149.44	107.04	372.6	-3.48984	ferrous iron transport protein B
CJJ81176_1398	hydA2	161.84	10.8	1.6	33.6	0.32	12.32	7.4	1207	10.24	19.84	19.2	12.96	54.9	-5.10922	hydrogenase, (NiFe)/(NiFeSe) small subunit family
CJJ81176_1399	fabI	249.44	40.5	35.6	14.16	2.24	47.74	42.6	1833	10.48	33.76	36.88	23.84	61.5	-4.57176	enoyl-(acyl carrier protein) reductase
CJJ81176_1400	tpiA	0.32	0	0	0	0	0	0	0	0	0	0	0	0	-0.218475	triosephosphate isomerase
CJJ81176_1401	pgk	1.12	0	0	0	0	0	0	0	0	0	0	0	0	-0.591308	phosphoglycerate kinase
CJJ81176_1402	gapA	1.12	0	0	0	0	0	0	0	0	0	0	0	0	-0.591308	glyceraldehyde 3-phosphate dehydrogenase A
CJJ81176_1403	nadD	0	0	0	0	0	0	0	0	0	0	0	0	0	0	nicotinate (nicotinamide) nucleotide adenylyltransferase
CJJ81176_1404	rsfS	25.68	6	2.1	19.44	0.64	9044.42	15.6	183.5	1.6	3.2	4.4	3.44	8.4	-2.55415	hypothetical protein
CJJ81176_1405	-	104.64	15.2	4.4	77.52	5.84	70.84	5	793	11.92	17.2	17.84	14.48	37.8	-3.89891	hypothetical protein
CJJ81176_1406	algC	3.68	0	0	0	0	0	0	33	0.32	0.4	0.72	1.2	2.1	-3.12347	phosphomannomutase/phosphoglucomutase
CJJ81176_1407	fliL	1.84	0	0	0	0	0	0	0	0	0	0	0	0	-0.821395	flagellar basal body-associated protein FliL
CJJ81176_1408	acpS	0	0	0	0	0	0	0	0	0	0	0	0	0	0	4'-phosphopantetheinyl transferase
CJJ81176_1409	-	0	0	0	0	0	0	0	0	0	0	0	0	0	0	hypothetical protein
CJJ81176_1410	-	4.64	0	0	0	0	0	0	5	0	0	0	0	0	-2.53627	cytochrome P450 family protein
CJJ81176_1411	-	2.64	0	0	0	0	0	0	24	0	0.72	0.48	0.72	0	-2.93386	Lipase
CJJ81176_1412	kpsS	48.4	1.5	1.5	0	0	0	0	179	0	1.84	1.28	1.36	0	-5.87639	capsule polysaccharide export protein KpsS
CJJ81176_1413	kpsC	50.72	1.4	0	0	0.96	0	5	173	0	4.16	2	1.68	4.5	-5.33798	capsule polysaccharide export protein KpsC
CJJ81176_1414	-	0	0	0	0	0	0	0	0	0	0	0	0	0	0	adenylylsulfate kinase
CJJ81176_1415	-	50.72	7.7	0	7.44	2.88	0	12	398.5	0.32	5.92	2.64	3.28	7.2	-5.02936	putative sugar-1-phosphate nucleotidyltransferase
CJJ81176_1416	-	43.92	0	0	0	0	0	10.4	193	12	1.44	1.84	0.8	0	-5.4621	class I glutamine amidotransferase or peptidase C26
CJJ81176_1417	-	213.76	10.9	9.3	0	1.84	9.24	10	1590	0.4	16.88	86.16	15.6	437.1	-5.49815	hypothetical protein
CJJ81176_1418	-	346.32	82	38.5	210.48	34.88	100.1	47.8	3122.5	71.36	80.8	96.8	69.76	870	-3.34495	putative methyltransferase
CJJ81176_1419	-	126.32	30.6	14.7	21.84	19.28	43.12	31	1294	6.4	31.44	29.52	25.44	53.1	-3.82301	putative methyltransferase
CJJ81176_1420	-	660.24	266.9	238.2	778.32	335.76	309.54	409.6	2891.5	215.92	145.36	91.6	62.08	3297.6	-2.14737	putative sugar transferase
CJJ81176_1421	-	2.72	0.6	0	0	0	0	0	55.5	0	0	1.36	0.56	33.9	-2.98083	putative glycosyltransferase
CJJ81176_1422	hddC	0.64	0	0	0	0	0	0	2	0	0	0	0	0	-1.10973	capsular biosynthesis nucleotidyltransferase, putative
CJJ81176_1423	gmhA-2	27.6	33.1	2.1	0	0.88	0	27.2	240.5	1.2	3.44	4.32	3.04	5.7	-4.15425	phosphoheptose isomerase
CJJ81176_1424	hddA	55.04	1.7	0	0	0	0	0	226.5	0.4	1.28	2.64	2.08	34.8	-5.65843	capsular biosynthesis sugar kinase, putative
CJJ81176_1425	-	173.52	51.6	15.1	26.88	41.84	43.12	32.8	1319.5	9.84	30.08	30.08	23.76	52.2	-3.84637	HrEpiB
CJJ81176_1426	wcbK	126.32	35.8	11.3	101.28	13.84	9.24	34	1100	4.4	26.88	22.4	17.36	87.6	-3.83192	GDP-mannose 4,6-dehydratase
CJJ81176_1427	fcl	38.16	2.6	0.9	0	0.4	0	1.8	117.5	0	0.56	0.96	1.12	0	-5.34093	GDP-fucose synthetase
CJJ81176_1428	-	42.48	5.4	2.3	0	2.56	0	4	209	0.72	3.6	2	2.08	5.7	-4.88495	hypothetical protein
CJJ81176_1429	-	86.16	11.9	1.7	0.96	0	10.78	9.8	376	181.52	7.84	5.04	5.28	16.2	-4.39779	hypothetical protein
CJJ81176_1430	-	13.52	0	0	0	0	0	0	22	0	0	0	0	0	-4.1616	putative nucleotide-sugar epimerase-dehydratase
CJJ81176_1431	-	155.36	0	0	0	0	0	0	333	4.64	2.08	0.72	3.92	0	-7.13193	putative sugar transferase
CJJ81176_1432	-	267.6	32.3	10.6	5.04	10.4	36.96	34.8	1647	22.16	29.36	31.92	267.92	57	-4.39214	galactosyltransferase
CJJ81176_1433	-	49.36	3.1	7.5	26.4	8.64	0	11.6	129.5	0.56	3.52	2.24	4.24	15	-3.75798	putative sugar transferase
CJJ81176_1434	-	10.48	0	0	0	0	0	0	32.5	0	0	0	0	0	-4.22334	putative sugar transferase
CJJ81176_1435	-	733.36	578.7	96	80.64	26.88	78.54	124	2710.5	25.44	54.08	63.12	88.72	100.2	-4.02513	putative sugar transferase
CJJ81176_1436	-	58.32	0.5	6.7	0	0	0	0.8	168	0	2.72	2.16	1.52	0	-5.7346	putative glycosyl transferase
CJJ81176_1437	kpsF	0	0	0	0	0	0	0	0	0	0	0	0	0	0	arabinose-5-phosphate isomerase
CJJ81176_1438	kpsD	0	0	0	0	0	0	0	0	0	0	0	0	0	0	capsular polysaccharide ABC transporter, periplasmic polysaccharide-binding protein
CJJ81176_1439	kpsE	0.8	0	0	0	0	0	0	5	0	0	0	0	0	-1.63753	capsular polysaccharide ABC transporter
CJJ81176_1440	kpsT	2.72	0	0	0	0	0	0	16	0	0	0	0	0	-2.89174	capsular polysaccharide ABC transporter, ATP-binding protein
CJJ81176_1441	kpsM	1.84	0	0	0	0	0	0	4.5	0	0	0	0	0	-1.93932	capsular polysaccharide ABC transporter, permease protein
CJJ81176_1442	-	140.56	44.7	5.2	38.88	4.88	47.74	10.8	819.5	18.24	19.44	25.6	16.8	48.6	-3.90428	hypothetical protein
CJJ81176_1443	ciaI	124.88	41.2	11.5	170.64	26.88	86.24	28.2	876	21.68	19.2	19.04	18.24	136.5	-3.05651	ATP/GTP-binding protein,Campylobacter invasion antigen
CJJ81176_1444	-	0	0	0	0	0	0	0	0	0	0	0	0	0	0	deoxyuridine triphosphatase domain-containing protein
CJJ81176_1445	-	22.88	1.7	0.8	0	1.12	0	4	196.5	0	2.32	3.2	4	5.1	-4.65233	hypothetical protein
CJJ81176_1446	tilS	0	0	0	0	0	0	0	2	0	0	0	0	0	-0.720438	tRNA(Ile)-lysidine synthetase
CJJ81176_1447	yliG	81.52	37.6	26.8	5.28	22.4	112.42	136.8	967	8.24	25.76	32.56	14.24	49.8	-3.08914	putative tRNA modifying protein
CJJ81176_1448	prfB	0	0	0	0	0	0	0	0	0	0	0	0	0	0	peptide chain release factor 2
CJJ81176_1449	-	23.04	2.2	0.4	1.44	6.96	0	7	110	0.32	5.28	3.28	3.44	5.1	-3.83135	hypothetical protein
CJJ81176_1450	truD	0	0	0	0	0	0	0	37.5	0	0.32	1.36	0.4	0	-2.20083	tRNA pseudouridine synthase D
CJJ81176_1451	thiL	4.56	0	0	0	0	0	0	18.5	0	0.32	0.32	0.4	0	-3.181	thiamine monophosphate kinase
CJJ81176_1452	-	0	0	0	0	0	0	0	0	0	0	0	0	0	0	succinate-quinone oxidoreductase, 2Fe-2S iron-sulfur cluster binding domain
CJJ81176_1453	comE??	1.04	0	0	0	0	0	0	69	0	2.08	2.32	6.88	1.2	-2.668	response regulator
CJJ81176_1454	RsmD	34.32	3.3	3.7	0	0.96	0	2.4	131	0	1.6	1.52	0.96	0	-5.02912	site-specific DNA methyltransferase, putative
CJJ81176_1455	flgI	0	0	0	0	0	0	0	0	0	0	0	0	0	0	flagellar basal body P-ring protein
CJJ81176_1456	flgJ	0	0	0	0	0	0	0	0	0	0	0	0	0	0	hypothetical protein
CJJ81176_1457	flgM	0.48	0	0	0	0	0	0	8	0	0	0	0	0	-1.74938	anti-sigma factor for FliA
CJJ81176_1458	flgN	1.28	0	0	0	0	0	0	33.5	0	0.4	1.76	10.32	0	-2.47508	flagellar protein FlgN, a possible chaperon for hook protein
CJJ81176_1459	flgK	9.76	0	0	0	0	0	0	367.5	0	23.76	21.52	172.4	7.2	-3.96333	flagellar hook-associated protein FlgK
CJJ81176_1460	-	33.6	7.3	0.4	0	3.52	0	0.8	429.5	7.44	8.08	10.16	4.48	12.9	-4.71557	hypothetical protein
CJJ81176_1461	-	97.68	17.7	2.8	0	2.16	0	6.2	599.5	6.4	15.92	16.32	660.16	32.7	-4.51939	hypothetical protein
CJJ81176_1462	-	219.68	24.9	4.4	4.08	3.92	49.28	28	1954.5	35.12	29.2	31.28	26	1046.4	-4.47355	hypothetical protein
CJJ81176_1463	ctsF	95.92	28.1	24.3	33.84	5.28	385	3085.2	724	3.76	10.24	19.6	36.72	30	-2.66568	general secretory pathway protein F
CJJ81176_1464	ctsE	259.52	74.3	62.2	58.32	220.56	140.14	209.6	2061	27.76	56.88	49.36	40.8	100.2	-3.09465	general secretory pathway protein E
CJJ81176_1465	ctsX	171.12	14.3	2.5	1.44	1.92	7.7	9.8	870.5	0.72	14.48	11.2	12.96	24.9	-5.58446	transformation system protein
CJJ81176_1466	ctsP	54.8	23.9	13.8	2.88	6.24	12.32	7.8	390	1.28	4.88	4.8	4.24	7.2	-4.17741	transformation system protein
CJJ81176_1467	ctsD	232.56	45.5	11.7	6.24	33.84	33.88	11.4	1933.5	54.56	45.2	54.64	305.84	2521.8	-3.56068	general secretory pathway protein D
CJJ81176_1468	ctsR	75.28	12.2	4.3	0	0	9.24	9.6	214	61.76	4.48	3.6	2.24	142.8	-3.98893	transformation system protein
CJJ81176_1469	PFOR	0	0	0	0	0	0	0	3	0	0	0	0	0	-0.909091	pyruvate ferredoxin/flavodoxin oxidoreductase
CJJ81176_1470	-	123.44	10.6	6	17.28	2	44.66	19.2	861.5	42.32	19.6	23.04	19.52	387.3	-3.74538	HAD-superfamily hydrolase, subfamily IA, variant 1 family protein
CJJ81176_1471	cadF	86.4	9.6	1.5	1.2	10.64	0	14.2	722	8.08	10.56	13.44	111.52	9.9	-4.72983	fibronectin-binding protein
CJJ81176_1472	rpsI	0	0	0	0	0	0	0	0	0	0	0	0	0	0	30S ribosomal protein S9
CJJ81176_1473	rplM	0	0	0	0	0	0	0	0	0	0	0	0	0	0	50S ribosomal protein L13
CJJ81176_1474	recB	2.56	0.4	0	0	0	0	0	24	0	0	0	0	0	-3.06592	putative recombination protein RecB
CJJ81176_1475	recB	0	0	0	0	0	0	0	13	0	0	0	0	0	-1.73062	ATP-dependent helicase, DNA repair
CJJ81176_1476	fedC or fixH?	0	0	0	0	0	0	0	0	0	0	0	0	0	0	Adhesin?
CJJ81176_1477	-	4.96	0	0	0	0	0	0	61	0.56	0.96	0.4	1.84	3.9	-3.57512	membrane protein
CJJ81176_1478	-	6.16	0.5	0	0	1.28	0	0	99	0	0.4	0.32	0.8	0	-4.2501	Fimbrial protein; type IV pilin
CJJ81176_1479	ccoP	0.32	0	0	0	0	0	0	0	0	0	0	0	0	-0.218475	cytochrome c oxidase, cbb3-type, subunit III
CJJ81176_1480	ccoQ	2.72	0	0	0	0	0	0	5	0	0	0	0	0	-2.20878	cytochrome c oxidase, cbb3-type, subunit IV
CJJ81176_1481	ccoO	1.44	0	0	0	0	0	0	0	0	0	0	0	0	-0.701935	cbb3-type cytochrome c oxidase subunit II
CJJ81176_1482	ccoN	0	0	0	0	0	0	2.6	0	0	0	0	0	0	0.168	cbb3-type cytochrome c oxidase subunit I
CJJ81176_1483	-	90.56	8.6	3.4	0	0.32	0	21	487	11.84	10.64	9.04	8.24	719.1	-4.56744	DNA-binding response regulator
CJJ81176_1484	-	135.68	23.9	8.1	10.08	3.28	6.16	12.2	1153.5	188.24	20.24	23.44	27.52	3058.8	-3.68021	sensory box sensor histidine kinase, putative
CJJ81176_1485	-	0	0	0	0	0	0	0	0	0	0	0	0	0	0	hypothetical protein
CJJ81176_1486	carA	1.6	0	0	0	0	0	0	93.5	0	0	0	0	0	-3.73475	carbamoyl phosphate synthase small subunit
CJJ81176_1487	-	0	0	0.5	1.68	0.32	0	0	0	0	0	0	0	0	0.218885	hypothetical protein
CJJ81176_1488	-	16.32	0	0	0	0	0	0	346	1.12	5.36	7.68	8.24	13.8	-4.81036	newly identified flagellar protein
CJJ81176_1489	fliJ	9.92	0	0	0	0	0	0	259	0	12	9.84	87.28	8.7	-3.99314	flagellar protein FliJ
CJJ81176_1490	purA	0.72	0	0.5	0	0	0	0	4	0	0	0	0	0	-1.42901	adenylosuccinate synthetase
CJJ81176_1492	fdhT	134.4	14.2	27.1	0.96	7.52	6.16	4.4	656	2.96	10.96	13.52	11.92	15	-4.91773	putative inner membrane protein
CJJ81176_1493	fdhU	15.28	0.8	0.4	0	0	0	0	123.5	0	0.48	0.48	0.64	0	-5.07017	hypothetical protein
CJJ81176_1494	putP	446.56	71	20.6	77.28	31.28	67.76	42	2247.5	39.28	86.64	42.88	131.68	79.2	-4.04138	sodium/proline permease
CJJ81176_1495	putA	581.44	92.2	35.5	13.68	111.92	80.08	77.8	4299.5	31.04	135.76	70.4	397.52	513	-4.04541	bifunctional putA protein, putative
CJJ81176_1496	selD	82.24	20.4	14.5	0.96	3.44	0	5.2	548	9.76	6.64	40.8	3.84	7.2	-4.78126	selenide, water dikinase
CJJ81176_1497	-	44	3.8	0.4	6.24	0	0	2.6	240	0	3.76	3.6	4.16	4.8	-5.06428	hypothetical protein
CJJ81176_1498	tlp1	375.04	5.4	0.8	1.2	0.64	18.48	3.4	2390.5	4.56	34.4	28.08	26.08	34.5	-6.65969	methyl-accepting chemotaxis protein
CJJ81176_1499	modE	4.4	0	0.4	0	0	0	0	20	0	0	0.64	0.32	0	-3.17815	molybdate transport repressor
CJJ81176_1500	fdhD	7.12	0.9	2.7	0	0	0	0	77	0	0	0.4	0	0	-4.20518	formate dehydrogenase accessory protein
CJJ81176_1501	fdhC	120.56	8	1	0	7.36	6.16	5.6	658	12.16	6.48	9.44	4.24	12.6	-5.40161	formate dehydrogenase, cytochrome b subunit
CJJ81176_1502	fdhB	51.76	7.6	34.4	27.6	0	0	6.8	211	9.84	3.28	3.6	0.48	6.9	-4.14831	formate dehydrogenase, iron-sulfur subunit
CJJ81176_1503	fdhA	183.28	19.8	17.5	6.72	13.2	12.32	13.2	1657.5	9.04	23.52	31.92	19.52	560.1	-4.47542	formate dehydrogenase, alpha subunit, selenocysteine-containing
CJJ81176_1504	-	62.08	3.5	1.8	0	0	6.16	4	422	1.12	6.4	7.84	5.04	12	-5.20631	formate dehydrogenase
CJJ81176_1505	-	18.8	5.5	0	0	0	0	3.2	73.5	0	0.72	1.12	0.32	0	-4.5366	Tat pathway signal sequence domain-containing protein
CJJ81176_1506	-	21.92	4.4	1.7	0	2.32	0	12.6	134	0	0.72	2.48	2.24	2.1	-4.29299	hypothetical protein
CJJ81176_1507	nspC	2.72	0.8	0.5	4.32	0	0	3.8	3.5	0	0	0	0	0	-1.46491	carboxynorspermidine decarboxylase
CJJ81176_1508	cueO	323.84	57.3	18.4	103.44	27.28	80.08	48.4	2805	24.16	57.84	1928.96	44.8	122.4	-3.61664	multicopper oxidase
CJJ81176_1509	moaD	0	0	0	0	0	0	0	21	0	0	0	0	0	-2.02701	thiS family protein
CJJ81176_1510	moaE	12.08	0.4	0.4	0	0	0	0.8	118	0	0.56	1.04	0	0	-4.84008	molybdopterin converting factor, subunit 2
CJJ81176_1511	moeA2	28.8	2	3.6	42.24	0	0	2.4	337	0.4	1.28	3.44	1.36	2.7	-4.8591	molybdopterin biosynthesis MoeA protein, putative
CJJ81176_1512	-	948.8	208.9	183.5	262.32	112.32	190.96	141.4	4583	227.76	92.96	108.32	1034.56	619.5	-3.16899	hypothetical protein
CJJ81176_1513	-	232	636.3	589.4	847.44	294	130.9	306.8	1226.5	17.92	103.28	1176.88	56.4	144.3	-1.14135	hypothetical protein
CJJ81176_1514	purM	275.76	9.8	0	22.32	0	130.9	63	1766.5	28.16	15.92	103.44	15.28	6.9	-5.35752	phosphoribosylaminoimidazole synthetase
CJJ81176_1515	coaE	0	0	0	0	0	0	0	0	0	0	0	0	0	0	dephospho-CoA kinase
CJJ81176_1516	dapF	1.84	0.4	9.7	0	0	0	0	0	0	0	0	0	0	-0.466398	diaminopimelate epimerase
CJJ81176_1517	-	118.08	7.1	0.6	0	1.76	0	2	514	10.32	14.96	9.6	9.44	6	-5.68879	mannosyl-glycoprotein endo-beta-N-acetylglucosamidase domain-containing protein
CJJ81176_1518	-	14.64	0	0	0	0	0	0	82	10.16	20.08	1.12	1.12	2.7	-3.97677	DNA-binding protein, ATPase AAA
CJJ81176_1519	dps	39.6	4.3	0.9	0	17.84	36.96	6.4	252.5	0.32	1.92	3.52	2.8	6.6	-4.3012	bacterioferritin
CJJ81176_1520	pgi	89.44	9.2	2.5	0	0.88	20.02	6.4	234.5	2.24	7.04	6.72	6.32	6.6	-4.69017	glucose-6-phosphate isomerase
CJJ81176_1521	galU	0.4	0	0	0	0	0	0	0	0	0	0	0	0	-0.264778	UTP-glucose-1-phosphate uridylyltransferase
CJJ81176_1522	acs	1211.92	152.6	164.3	3100.56	86.56	331.1	149	8474.5	253.92	183.36	206.96	341.28	596.4	-3.4147	acetyl-CoA synthetase
CJJ81176_1523	-	81.68	6.4	24.8	1.44	0	7.7	11.4	194.5	0	2.64	3.2	1.36	5.1	-4.80664	tungsten ABC transporter, ATP-binding protein, putative
CJJ81176_1524	-	62.4	17.4	1.3	0	0	0	6.2	425	0.4	4.16	4.24	4.16	5.7	-5.54426	tungstate ABC transporter, permease protein, putative
CJJ81176_1525	-	112.4	17.7	2.2	0	5.04	7.7	8.4	772	8.56	12.08	13.36	9.44	24.9	-5.01662	tungstate ABC transporter, periplasmic tungstate-binding protein, putative
CJJ81176_1526	-	78.16	10.2	2	0	0	6.16	4	674.5	941.6	63.44	418.72	58428.9	3828	-2.02419	LamB/YcsF family protein
CJJ81176_1527	-	144.64	24	13.7	0.96	30.48	27.72	40	1052.5	12.4	18	15236	15.84	485.7	-3.06946	hypothetical protein
CJJ81176_1528	-	328.96	81.8	63.4	81.84	59.28	100.1	62.2	1907.5	16.32	35.44	45.36	28.64	73.5	-3.7668	hypothetical protein
CJJ81176_1529	EamA	372.8	63.4	47.9	79.92	22.08	41.58	36.2	2495	48.32	61.6	74.8	32290.6	572.1	-2.96444	integral membrane protein
CJJ81176_1530	-	111.44	12	3.2	33.12	4.56	10.78	10.6	955.5	8.48	18.24	24.08	12.56	43.5	-4.41427	flavodoxin-like fold domain-containing protein
CJJ81176_1531	-	134.08	18.4	5	34.8	3.12	46.2	44.2	1179	27.68	29.2	30.64	22.32	58.8	-3.92498	transcriptional regulator, putative
CJJ81176_1532	-	83.52	19.1	9.6	9.84	6.32	26.18	6.2	543	3.76	12	15.84	8.48	22.5	-4.03293	putative homolog of BLC protein
CJJ81176_1533	-	362.8	169.4	57.6	103.68	120	201.74	461	2746.5	213.6	49.6	47.92	49.92	665.4	-2.78751	zinc-binding dehydrogenase family oxidoreductase
CJJ81176_1534	hsdR	2473.28	729.1	575.2	1155.6	303.52	865.48	764.2	16385.5	571.52	2778.8	768.64	2008.72	4048.5	-2.54949	type I restriction-modification enzyme, R subunit
CJJ81176_1535	rloH	584.72	129.3	80.4	232.32	41.52	132.44	117.8	3739	306.48	87.68	97.84	88.48	470.1	-3.38017	RloH
CJJ81176_1536	-	312.16	54.5	50.6	70.56	27.28	27.72	44	2410.5	316.32	65.28	69.6	151.44	762.9	-3.25359	hypothetical protein
CJJ81176_1537	-	1.04	0	0	0	0	0	0	55.5	0.32	7.04	0.32	0.48	2.4	-2.64845	hypothetical protein
CJJ81176_1538	mloB	580	133.4	42.6	190.8	52.8	80.08	107.2	3580.5	226.4	102.48	104.88	97.12	167.7	-3.62857	MloB
CJJ81176_1539	hsdM	481.52	124.8	39.6	197.76	90.72	157.08	236.8	4065	37.44	90.4	111.36	79.6	1204.8	-3.32763	type I restriction-modification system, M subunit
CJJ81176_1540	hsdM	44.72	4.9	0.5	27.84	0.48	6.16	3.2	334.5	212	11.84	10.96	8.96	20.4	-3.53042	hypothetical protein
CJJ81176_1541	-	559.92	216.3	140.3	490.32	287.28	247.94	183.6	3439	397.2	87.92	95.92	143.28	920.4	-2.48128	hypothetical protein
CJJ81176_1542	-	41.76	4.7	0.8	0	0	0	2.2	339.5	1.84	8.08	7.36	4.64	14.1	-5.03322	transcriptional regulator
CJJ81176_1543	-	34.56	6.1	0	0.96	3.84	0	4.2	276	2.8	5.28	6.72	6.72	39.6	-4.29202	permease, putative
CJJ81176_1544	-	106.96	19.7	8.3	1.68	10.4	13.86	14	1148	10.96	32.4	34.4	29.76	55.5	-4.22581	hypothetical protein
CJJ81176_1545	arsR	13.52	1.1	0	0	0	0	8.2	108.5	0.88	2.4	2.64	1.84	6	-3.99166	arsenical resistance operon repressor
CJJ81176_1546	-	17.68	7.7	46.5	0	2.64	0	1.6	176	0.4	2.96	2.56	3.28	3.9	-3.82291	arsenical resistance operon repressor
CJJ81176_1547	-	72	15	16.2	43.68	4.32	0	16	499.5	8.64	16.16	15.68	107.2	4231.8	-2.87775	MerR family transcriptional regulator
CJJ81176_1548	tlp3	34.48	2.3	1.3	22.08	0	9.24	0	288	0	3.12	3.2	4.72	8.1	-4.6495	methyl-accepting chemotaxis protein
CJJ81176_1549	tlp3	0	0	0	0	0	0	0	0	0	0	0	0	0	0	methyl-accepting chemotaxis protein
CJJ81176_1550	pflA	288.16	0.4	0	0.96	0	0	2	6120	8.72	603.28	571.12	807.6	325.2	-6.29289	paralyzed flagella protein PflA
CJJ81176_1551	nuoN	1.76	0	0	0.96	0	0	0	11	0	0	0	0	0	-2.34018	NADH-quinone oxidoreductase, N subunit
CJJ81176_1552	nuoM	0.8	0	0	0	0	0	0	2.5	0	0	0	0	0	-1.28407	NADH-quinone oxidoreductase, M subunit
CJJ81176_1553	nuoL	0	0	0	0	0	0	0	3	0	0	0	2.24	0	-0.75491	NADH dehydrogenase subunit L
CJJ81176_1554	nuoK	0	0	0	0	0	0	0	0	0	0	0	0	0	0	NADH-quinone oxidoreductase, K subunit
CJJ81176_1555	nuoJ	0	0	0	0	0	0	0	0	0	0	0	0	0	0	NADH dehydrogenase subunit J
CJJ81176_1556	nuoI	0	0	0	0	0	0	0	0	0	0	0	0	0	0	NADH dehydrogenase subunit I
CJJ81176_1557	nuoH	0	0	0	0	0	0	0	0	0	0	0	0	0	0	NADH dehydrogenase subunit H
CJJ81176_1558	nuoG	2.56	0	0	0	0	0	0	7	0	0	0	0	0	-2.36284	NADH dehydrogenase subunit G
CJJ81176_1559	-	0	0	0	0	0	0	0	0	0	0	0	0	0	0	hypothetical protein
CJJ81176_1560	-	0	0	0	0	0	0	0	0	0	0	0	0	0	0	hypothetical protein
CJJ81176_1561	nuoD	0.48	0	0	0	0	0	0	0	0	0	0	0	0	-0.308508	NADH dehydrogenase subunit D
CJJ81176_1562	nuoC	0.64	0	0	0	0	0	0	0	0	0	0	0	0	-0.389289	NADH dehydrogenase subunit C
CJJ81176_1563	nuoB	0	0	0	0	0	0	0	0	0	0	0	0	0	0	NADH dehydrogenase subunit B
CJJ81176_1564	nuoA	0	0	0	0	0	0	0	0	0	0	0	0	0	0	NADH dehydrogenase subunit A
CJJ81176_1565	nikW	141.92	9.7	3	6	1.44	6.16	4	440	1.76	8.72	9.12	5.12	463.5	-4.78582	high-affinity nickel uptake system, ATP-binding protein
CJJ81176_1566	nikV	52	5.1	1.8	0	2.8	6.16	7.8	558	3.6	11.92	60.48	9.52	13.8	-4.44414	high-affinity nickel uptake system, ATP-binding protein
CJJ81176_1567	nikX	51.04	4.3	0	8.64	0	7.7	0	397.5	8.8	3.6	3.84	0.72	6.9	-5.18834	high-affinity nickel uptake system, permease protein
CJJ81176_1568	nikY	86.48	3.8	0	3.12	1.6	0	0	673	0	9.2	9.76	6.48	19.5	-5.99686	high-affinity nickel uptake system, permease protein
CJJ81176_1569	nikZ	190.16	12.9	1.7	0	2.8	18.48	9.2	1384.5	4	19.36	22.56	13.2	32.4	-5.70408	high-affinity nickel uptake system, periplasmic peptide-binding protein
CJJ81176_1570	dmsA	985.36	488.5	190.7	252	41.52	326.48	394.6	7617	103.36	179.04	212.08	145.44	381.6	-3.59555	anaerobic dimethyl sulfoxide reductase chain A
CJJ81176_1571	dmsB	240.48	1174	910.6	5122.08	1377.76	2408.56	1688.4	1367.5	995.52	3244.64	451.36	5392.64	15373.8	1.99134	dimethylsulfoxide reductase, chain B
CJJ81176_1572	dmsC	379.92	83.5	41.7	251.76	59.6	158.62	127	2427.5	23.2	65.84	64.48	55.04	206.4	-3.40306	hypothetical protein
CJJ81176_1573	dmsD	178	34.1	9.2	21.84	6.4	41.58	26	1133	17.04	26.24	37.44	25.12	4855.2	-3.49355	hypothetical protein
CJJ81176_1574	-	85.92	12.8	1.9	15.84	6.56	12.32	22.6	715.5	87.44	16	21.92	36.8	43.8	-3.60585	flavohemoprotein, truncation
CJJ81176_1575	-	617.68	83.4	27.4	90	68.64	175.56	88	3572	25.28	75.52	87.52	92	162.9	-4.1381	multidrug transporter membrane component/ATP-binding component
CJJ81176_1576	-	611.2	94.2	42.8	522.48	53.36	160.16	103.4	3693.5	38.56	83.28	85.2	68.56	192.6	-3.8266	proline/betaine transporter, putative, authentic frameshift
CJJ81176_1577	-	94.48	12.6	1.2	37.68	0	6.16	9.6	604.5	4.88	12	10.8	8.48	365.4	-4.33373	hypothetical protein
CJJ81176_1578	infA	7.6	0	0.4	0	0	0	5.4	0	0	0	0	0	0	-1.40568	translation initiation factor IF-1
CJJ81176_1579	rpsM	0	0	0	0	0	0	0	0	0	0	0	0	0	0	30S ribosomal protein S13
CJJ81176_1580	rpsK	0	0	0	0	0	0	0	0	0	0	0	0	0	0	30S ribosomal protein S11
CJJ81176_1581	rpsD	4.64	0.7	0	0	0	0	0	39	0	0.72	0.32	0.48	1.2	-3.44838	30S ribosomal protein S4
CJJ81176_1582	rpoA	0	0	0	0	0	0	0	0	0	0	0	0	0	0	DNA-directed RNA polymerase subunit alpha
CJJ81176_1583	rplQ	0	0	0	0	0	0	0	0	0	0	0	0	0	0	50S ribosomal protein L17
CJJ81176_1584	hisG	157.84	29.1	23.7	0	2.32	6.16	19.2	1542.5	21.2	38.16	58.8	31.52	81	-4.66694	ATP phosphoribosyltransferase
CJJ81176_1585	hisD	123.76	16.6	15.1	4.32	68.24	43.12	30.6	893.5	2.88	14.32	17.28	15.2	42.3	-4.0133	histidinol dehydrogenase
CJJ81176_1586	hisB	158.64	21.3	30.1	2.16	0.72	12.32	25	1571	124.24	24.48	39.44	18.24	207.6	-4.33997	imidazole glycerol-phosphate dehydratase/histidinol phosphatase
CJJ81176_1587	hisH	92.56	12.1	5.2	0	0	16.94	15.6	761.5	16.32	18.24	18.24	16.96	36.6	-4.59564	imidazole glycerol phosphate synthase subunit HisH
CJJ81176_1588	hisA	105.6	15.1	3.5	1.2	2.48	26.18	49.6	928	124.4	13.76	50.32	15.12	2619.9	-3.47917	1-(5-phosphoribosyl)-5-[(5-phosphoribosylamino)methylideneamino] imidazole-4-carboxamide isomerase
CJJ81176_1589	hrgA	146.88	15.2	5.1	33.84	1.04	33.88	482.6	1048	12.64	24.4	24.72	183.28	201	-3.48167	HrgA protein
CJJ81176_1590	hisF-2	143.76	32.7	10.1	4.32	2.32	38.5	59.8	1151	7.04	20.8	57.28	19.68	186.9	-4.06844	imidazole glycerol phosphate synthase subunit HisF
CJJ81176_1591	hisI	59.84	13.2	10.7	30.72	10.72	0	8.6	340	1.6	11.28	5.84	4.48	9	-4.08232	bifunctional phosphoribosyl-AMP cyclohydrolase/phosphoribosyl-ATP pyrophosphatase protein
CJJ81176_1592	dapD	1.68	0	0	0	0	0	0	4	0	0	0	0.32	0	-1.79477	2,3,4,5-tetrahydropyridine-2-carboxylate N-succinyltransferase, putative
CJJ81176_1593	mrp	1.92	0	0	0	0	0	0	5.5	0	0	0	0.32	0	-2.03432	ATP/GTP-binding protein
CJJ81176_1594	ispDF	0.64	0	0	0	0	0	0	0	0	0	0	0	0	-0.389289	bifunctional 2-C-methyl-D-erythritol 4-phosphate cytidylyltransferase/2-C-methyl-D-erythritol 2,4-cyclodiphosphate synthase protein
CJJ81176_1595	-	0	0	0	0	0	0	0	0	0	0	0	0	0	0	DNA-binding response regulator, putative
CJJ81176_1596	-	0.8	0	0	0	0	0	0	7	0	0	0	0	0	-1.82618	ATP-sulfurylase family protein
CJJ81176_1597	pgpA	0	0	0	0	0	0	0	0	0	0	0	0	0	0	phosphatidylglycerophosphatase A
CJJ81176_1598	rpsT	0	0	0	0	0	0	0	0	0	0	0	0	0	0	30S ribosomal protein S20
CJJ81176_1599	prfA	0	0	0	0	0	0	0	0	0	0	0	0	0	0	peptide chain release factor 1
CJJ81176_1600	chuZ	150.16	14.5	4.6	48.48	12.48	33.88	31	980.5	4.08	17.68	20.48	18.8	36.6	-4.24137	hypothetical protein
CJJ81176_1601	chuA	789.04	157.4	50.5	154.56	58.4	186.34	120.8	6334	348.24	17406.6	285.12	144	852.6	-2.96741	TonB-dependent heme receptor
CJJ81176_1602	chuB	384.48	108.8	49.5	56.88	138.88	146.3	79.2	3462.5	56.24	88.16	91.04	68.48	169.8	-3.54626	hemin ABC transporter, permease protein, putative
CJJ81176_1603	chuC	210.96	30.6	11.4	149.76	20.88	41.58	16	1535.5	197.92	45.76	60.8	37.68	85.5	-3.51371	hemin ABC transporter, ATP-binding protein, putative
CJJ81176_1604	chuD	307.04	52.9	17.2	110.88	43.2	55.44	35.4	1775.5	290.4	43.52	52.72	1899.6	1898.7	-2.65156	hemin ABC transporter, periplasmic hemin-binding protein, putative
CJJ81176_1605	-	2087.52	1001.4	782.9	2532.48	830.96	939.4	1117.8	5842	550	176.16	257.04	3818.72	1953.6	-1.88345	hypothetical protein
CJJ81176_1606	kgtP	386	86.3	58.2	110.16	11.36	124.74	54.6	3241	32.56	83.6	436.16	154.48	171	-3.58268	alpha-ketoglutarate permease
CJJ81176_1607	mutY	294.64	64.9	21.4	72.48	18.24	56.98	51.6	2298.5	24.56	51.36	58.88	52.8	272.4	-3.8527	A/G-specific adenine glycosylase
CJJ81176_1608	-	31.52	1	0	0	0.72	9.24	0	275	1.28	2.72	4.24	2.24	6.3	-5.04598	hypothetical protein
CJJ81176_1613	ribD	33.68	3.6	2.7	0	0.4	0	3.2	96	0.96	2.72	3.6	3.2	7.5	-4.25683	riboflavin biosynthesis protein RibD
CJJ81176_1614	-	9.12	0.4	0	4.08	0	0	0	134.5	0.32	2.08	3.2	0.8	1.8	-4.19891	hypothetical protein
CJJ81176_1615	sdaA	180.24	18.8	2.6	0.96	3.6	43.12	15.2	2010.5	12.64	29.76	50.24	17.68	33.9	-5.21192	L-serine ammonia-lyase
CJJ81176_1616	sdaC	95.52	6.5	0.4	8.64	0.96	18.48	8.2	431	1.12	1.84	3.04	1.2	3.3	-5.48791	serine transporter
CJJ81176_1617	-	105.2	33.7	5.2	0	18.08	16.94	22.4	498	3.36	12.08	13.68	11.36	28.2	-4.20698	putative calcium-regulated periplasmic protein
CJJ81176_1618	-	442.4	96.2	53.1	144.72	29.52	158.62	669.2	2627	46.88	76.48	183.36	69.92	153.9	-3.23278	hypothetical protein
CJJ81176_1619	exbB-2	291.76	47.2	82.1	56.4	30.88	81.62	159.6	2647.5	180.72	59.92	72.88	49.2	147	-3.36496	TonB system transport protein ExbB
CJJ81176_1620	exbD	93.68	28.9	5.5	66.72	4.16	12.32	4	567.5	5.04	12.56	11.52	9.28	30	-4.06529	biopolymer transport exbD protein
CJJ81176_1621	-	63.92	6.7	2.9	2.4	0	18.48	5	590.5	85.76	11.76	37.12	10.08	36.3	-4.05145	TonB-dependent receptor, putative, authentic frameshift
CJJ81176_1622	-	179.04	44.2	31.1	114.24	45.44	38.5	34.2	1297	6.64	23.36	25.04	20.64	63.6	-3.69471	hypothetical protein
CJJ81176_1623	-	5.2	0.4	0	0	0	0	0	64	0.4	0.8	0.4	0.48	49.5	-3.39794	putative periplasmic protein with a signal peptide
CJJ81176_1624	-	198.64	26.1	8.8	11.76	17.76	15.4	23.4	1202	18.8	22.24	20887.4	14.48	132	-3.47319	hypothetical protein
CJJ81176_1625	aroC	0	0	0	0	0	0	0	0	0	0	0	0	0	0	chorismate synthase
CJJ81176_1626	rnc	1.44	0	0	0	0	0	0	0	0	0	0	0	0	-0.701935	ribonuclease III
CJJ81176_1627	rnhA	43.84	4.8	10.8	3.12	1.44	0	2.8	165	0	3.12	1.92	1.44	0	-4.86979	ribonuclease H
CJJ81176_1628	-	4.96	1	0	0	0	0	0	16	0	0	0	0	0	-3.17174	hypothetical protein
CJJ81176_1629	dnaG	0	0	1.1	0	0.48	0	0	0	0	0	0	0	0	0.148726	DNA primase
CJJ81176_1630	-	0	0	0	0	0	0	0	0	0	0	0	0	0	0	NifU family protein
CJJ81176_1631	-	0	0	0	0	0	0	0	8.5	0	0	0	0	0	-1.47633	hypothetical protein
CJJ81176_1632	murE	0	0	0	0	0	0	0	0	0	0	0	0	0	0	UDP-N-acetylmuramoylalanyl-D-glutamate--2,6-diaminopimelate ligase
CJJ81176_1633	ybaB	0	0	0	0	0	0	0	3	0	0	0.4	0.32	0	-0.828549	hypothetical protein
CJJ81176_1634	-	0	0	0	0	0	0	0	0	0	0	0	0	0	0	PDZ domain-containing protein
CJJ81176_1635	ispA	0.32	0	0	0	0	0	0	0	0	0	0	0	0	-0.218475	geranyltranstransferase
CJJ81176_1636	tkt	0	0	0	0	0	0	0	0	0	0	0	0	0	0	transketolase
CJJ81176_1637	-	94.48	10	7	0	4.24	47.74	7	1209	14.96	135.44	34.24	22.24	64.5	-4.21919	ABC transporter, permease protein, putative
CJJ81176_1638	-	126.08	28.6	18.5	1.44	3.76	6.16	12.8	873.5	10.08	22.56	20.96	13.76	44.7	-4.50719	ABC transporter, ATP-binding protein
CJJ81176_1639	-	109.92	14.3	36.5	71.76	5.36	0	7	1194	29.68	36.48	37.84	49.2	60.9	-3.98251	ABC transporter, periplasmic substrate-binding protein, putative
CJJ81176_1640	-	69.52	11.5	4.8	0	27.2	15.4	29.2	479.5	5.44	15.04	13.68	9.12	27.3	-3.88216	putative lipoprotein
CJJ81176_1641	-	65.12	24	2.9	0.96	0	0	18.4	622	6.56	185.92	13.36	8.4	21.6	-4.43653	cochaperon for chaperon FliS
CJJ81176_1642	map	21.6	2.3	0	0	0	0	3.2	46.5	0	1.92	0.96	1.52	0	-4.29052	methionine aminopeptidase
CJJ81176_1643	murI	5.76	2.4	0.4	0	0	0	2.6	17.5	0	0.4	0.64	0.64	0	-2.87069	glutamate racemase
CJJ81176_1644	nlpC	27.92	0.4	0.4	0	0	0	0	972.5	7.12	11.44	11.52	8	20.4	-5.44494	peptidoglycan hydrolases
CJJ81176_1645	nhaA	41.84	3	0	0	2	0	0	553	0.96	6.08	6.72	3.68	1.8	-5.82308	pH-dependent sodium/proton antiporter
CJJ81176_1646	nhaA-2	0.4	0	0	0	0	0	0	21	0	0	1.28	0	0	-2.1837	Na+/H+ antiporter NhaA
CJJ81176_1647	fedD	12	0.5	0	0	0	7.7	0.8	105	0.32	4.4	1.84	1.04	2.4	-4.01407	Putative motility protein,YjfB
CJJ81176_1648	-	1.04	0	0	0	0	0	0	36	0.32	1.28	1.2	0.32	0	-2.64464	hypothetical protein
CJJ81176_1649	ftr1	496.96	99.7	39.6	98.64	54.64	86.24	94	4863.5	90.56	120.08	140.4	186.4	207	-3.79258	FTR1 family iron permease
CJJ81176_1650	p19	90.48	17.9	2.8	1.68	0.48	100.1	7	947.5	7.6	19.28	23.44	85.76	50.1	-4.23221	high-affinity iron transporter
CJJ81176_1651	-	239.28	30.7	7	32.4	11.04	30.8	35.8	2432.5	19.76	53.44	74.08	46	102.3	-4.38609	hypothetical protein
CJJ81176_1652	-	156.4	36.7	27.7	2.4	6.24	6.16	11.8	2398	81.2	84.16	82.96	60.56	104.4	-4.26212	ABC transporter, permease protein
CJJ81176_1653	-	124.8	20	3.6	2.88	5.6	24.64	29.8	1948.5	10.32	42.96	40.64	35.52	84.9	-4.51297	ABC transporter, permease protein
CJJ81176_1654	-	64.48	10.8	1.7	55.2	5.2	15.4	9	535	2	15.84	17.04	12	27.9	-3.84973	ABC transporter, ATP-binding protein
CJJ81176_1655	-	24.08	1.9	0	2.4	0	7.7	0	189.5	6.56	2.88	4.64	1.28	7.5	-4.33544	thiredoxin,-like protein
CJJ81176_1656	-	50	9.2	4.2	0.96	1.6	0	5.6	146.5	1.04	1.68	2.48	2.08	517.2	-4.03331	thioredoxin family protein
CJJ81176_1657	-	28.64	1.5	4.4	2.64	2.48	0	1.8	273.5	0	3.44	3.36	3.28	7.5	-4.67971	hypothetical protein
CJJ81176_1658	-	26.24	16.7	0	11.76	0	0	0	189.5	1.52	4.64	4.56	3.6	6	-4.30379	hypothetical protein
CJJ81176_1659	-	34.32	7.5	25.1	0	5.2	6.16	3.4	137.5	1.28	2.08	3.36	1.76	5.4	-3.81282	hypothetical protein
CJJ81176_1665	-	42.32	3.2	0.5	0	2.48	0	0	489.5	2.32	9.6	10.24	16.56	23.4	-5.04428	DNA ligase
CJJ81176_1666	cgpA	102.48	2.4	0.7	0	0	0	0	500.5	0.32	4.8	4.08	2.72	0	-6.84564	N-acetylgalactosamine-containing glycoproteins
CJJ81176_1667	ftsB?	3.92	0	0	0	0	0	0	18.5	0	0	0	0	0	-3.20172	transmembrane protein of the bacterial divisome
CJJ81176_1668	eno	0.4	0	0	0	0	0	0	2	0	0	0	0	0	-0.985216	phosphopyruvate hydratase
CJJ81176_1669	recA	18	0	0	0	0	0	0	331.5	0	3.92	1.44	1.28	0	-5.69082	recombinase A
CJJ81176_1670	-	0	0	0	0	0	0	0	0	0	0	0	0	0	0	succinyl-CoA ligase [ADP-forming] subunit alpha
CJJ81176_1671	fliQ	13.12	0.4	0	0	0	0	0	292.5	0	4.64	3.28	11.68	7.5	-4.73395	flagellar biosynthesis protein FliQ
CJJ81176_1672	murB	0	0	0	0	0	0	0	0	0	0	0	0	0	0	UDP-N-acetylenolpyruvoylglucosamine reductase
CJJ81176_1673	-	110.24	48.7	19.1	60.48	18.72	23.1	12.4	698.5	14.08	17.92	16.64	12.4	44.4	-3.44973	hypothetical protein
CJJ81176_1674	cysQ	37.76	1.2	0	0	0	0	4.2	440	1.36	70.24	1.12	1.52	1.5	-5.53939	cysQ protein
CJJ81176_1675	gltA	69.12	0	0	0	0	0	0	268	0	0	0	0.32	0	-6.97703	citrate synthase
CJJ81176_1676	-	254.72	17.5	3.3	0	0	7.7	6.4	1789	0.32	16.8	14.32	14.96	0	-7.01899	sodium/hydrogen exchanger family protein
CJJ81176_1677	bioB	0	0	0	2.4	0	0	1.2	0	0	0	0	0	0	0.263913	biotin synthase
CJJ81176_1678	topA	6.24	0	0	0	0	0	0	6	0	0	0	0	0	-2.83388	DNA topoisomerase I
CJJ81176_1679	-	492.8	110.8	143.3	213.36	40.64	120.12	115.2	3862	150	77.2	237.28	88.48	1359	-3.09682	major facilitator superfamily protein
CJJ81176_1680	-	676.56	123.3	36.7	266.16	46.64	144.76	101.4	5437	277.04	124.56	141.92	131.04	1759.8	-3.5179	dipeptidyl-peptidase
CJJ81176_1681	-	133.76	22	20.3	140.64	5.2	29.26	67.8	964	93.44	11379	26.8	132.72	52.8	-2.23944	hypothetical protein
CJJ81176_1682	-	124.16	22	7.4	41.52	8.24	29.26	16.6	832.5	5.68	17.04	17.84	24	7347.6	-3.31058	hypothetical protein
CJJ81176_1683	-	175.76	45.1	18.8	4.56	184.08	133.98	67.8	1337	12.08	30.72	34.64	26.56	76.8	-3.52571	hypothetical protein
CJJ81176_1684	-	56.8	5.9	0.4	0	22.96	0	0.8	436.5	3.04	12	12.96	9.68	13.2	-4.86531	hypothetical protein
CJJ81176_1685	secY	0	0	0	0	0	0	0	0	0	0	0	0	0	0	preprotein translocase subunit SecY
CJJ81176_1686	rplO	0	0	0	0	0	0	0	0	0	0	0	0	0	0	50S ribosomal protein L15
CJJ81176_1687	rpsE	0	0	0	0	0	0	0	0	0	0	0	0	0	0	30S ribosomal protein S5
CJJ81176_1688	rplR	0	0	0	0	0	0	0	0	0	0	0	0	0	0	50S ribosomal protein L18
CJJ81176_1689	rplF	0	0	0	0	0	0	0	0	0	0	0	0	0	0	50S ribosomal protein L6
CJJ81176_1690	rpsH	0	0	0	0	0	0	0	0	0	0	0	0	0	0	30S ribosomal protein S8
CJJ81176_1691	rpsN	0	0	0	0	0	0	0	0	0	0	0	0	0	0	30S ribosomal protein S14
CJJ81176_1692	rplE	0	0	0	0	0	0	0	0	0	0	0	0	0	0	50S ribosomal protein L5
CJJ81176_1693	rplX	0	0	0	0	0	0	0	0	0	0	0	0	0	0	50S ribosomal protein L24
CJJ81176_1694	rplN	0	0	0	0	0	0	0	0	0	0	0	0	0	0	50S ribosomal protein L14
CJJ81176_1695	rpsQ	0	0	0	0	0	0	0	0	0	0	0	0	0	0	30S ribosomal protein S17
CJJ81176_1696	rpmC	0	0	0	0	0	0	0	0	0	0	0	0	0	0	50S ribosomal protein L29
CJJ81176_1697	rplP	0	0	0	0	0	0	0	0	0	0	0	0	0	0	50S ribosomal protein L16
CJJ81176_1698	rpsC	0	0	0	0	0	0	0	0	0	0	0	0	0	0	30S ribosomal protein S3
CJJ81176_1699	rplV	0	0	0	0	0	0	0	0	0	0	0	0	0	0	50S ribosomal protein L22
CJJ81176_1700	rpsS	0	0	0	0	0	0	0	0	0	0	0	0	0	0	30S ribosomal protein S19
CJJ81176_1701	rplB	0	0	0	0	0.32	0	0	0	0	0.32	0	0	0	0.0728251	50S ribosomal protein L2
CJJ81176_1702	rplW	0	0	0	0	0	0	0	0	0	0	0	0	0	0	50S ribosomal protein L23
CJJ81176_1703	rplD	0	0	0	0	0	0	0	0	0	0	0	0	0	0	50S ribosomal protein L4
CJJ81176_1709	-	20.08	1.5	1	0	4.08	9.24	0	61.5	0.64	1.2	1.68	0.72	1.8	-3.87742	hypothetical protein
CJJ81176_1731	hup	0	0	0	0	0	0	0	0	0	0	0	0	0	0	DNA-binding protein HU
CJJ81176_1732	-	0	0	0	0	0	0	0	0	0	0	0	0	0	0	interact with 0100,0996 and FliF
CJJ81176_1741	-	0	0	0	0	0	0	0	0	0	0	0	0	0	0	putative periplasmic protein
CJJ81176_1742	-	0	0	0	0	0	0	0	0	0	0	0	0	0	0	hypothetical protein
CJJ81176_1743	-	0	0	0	0	0	0	0	0	0	0	0	0	0	0	putative periplasmic protein
CJJ81176_1744	-	0	0	0	0	0	0	0	0	0	0	0	0	0	0	hypothetical protein
CJJ81176_1746	-	92.4	26.2	3.6	31.2	22.8	0	10	634.5	41.2	12.64	15.68	10.24	18	-4.07772	hypothetical protein
CJJ81176_1747	-	26.72	2.2	0.7	0	0	6.16	1	182	13.76	4.32	2.8	3.84	9	-4.2031	hypothetical protein
CJJ81176_1754	rpmJ	0	0	0	0	0	0	0	0	0	0	0	0	0	0	50S ribosomal protein L36
CJJ81176_pTet0001	-	70.3	5642	345.52	328.4	132.24	5.58	413	6096.06	316.72	191.8	105.7	37.68	54.24	-1.6701	hypothetical protein
CJJ81176_pTet0002	-	21.6	1237.6	36.4	2.4	90.06	1.26	129.5	304.22	1.76	7.28	3.4	2	2.24	-2.39521	hypothetical protein
CJJ81176_pTet0003	-	2.3	167.44	6.72	0	0	0	2.8	685.82	3.68	15.12	12	4.24	4.64	-2.76001	cpp7
CJJ81176_pTet0004	-	19.6	1405.04	58.24	10.8	2726.88	0	158.9	3800.1	23.76	94.92	185.3	22.48	131.44	-1.51359	cpp8
CJJ81176_pTet0005	-	16.2	844.48	34.16	0	9.12	0	28.7	774.86	3.12	30.52	11.2	39.92	6	-2.79468	cpp9
CJJ81176_pTet0006	-	7.9	880.88	34.16	0	3720.96	0	56.7	1189.32	6	22.96	19.5	107.2	126.32	-1.07987	cpp10
CJJ81176_pTet0007	-	25.6	2009.28	38.08	2.8	15.96	0	182	858.6	2.96	25.48	7.2	43.92	4.48	-2.69627	cpp11
CJJ81176_pTet0008	-	0	0	0	0	0	0	0	0	0	0	0	0	0	0	cpp12
CJJ81176_pTet0009	-	0	0	0	0	0	0	0	0	0	0	0	0	0	0	cpp13
CJJ81176_pTet0010	-	449.4	64224.2	5899.04	2364	6703.2	36.72	2442.3	33183.3	791.92	2758.56	582.8	394.16	255.6	-1.1085	cpp14
CJJ81176_pTet0011	-	88.2	7767.76	346.64	449.6	919.98	4.68	315	5380.56	49.6	183.96	98.3	43.44	36.16	-1.77184	cpp16
CJJ81176_pTet0012	-	119	11640.7	991.2	36.8	1996.14	7.38	394.1	7951.06	37.76	196.28	199.6	38.56	39.92	-2.15081	cpp17
CJJ81176_pTet0013	-	25.2	1172.08	26.88	30	38.76	0	114.8	1222.18	6.96	30.52	34.3	9.04	24.8	-2.39103	cpp18
CJJ81176_pTet0014	-	20.1	5809.44	38.64	2	150.48	3.42	74.2	912.66	372.88	26.04	16.1	1495.04	13.36	-0.796757	cpp19
CJJ81176_pTet0015	-	9.3	575.12	16.8	0	19.38	0	11.2	727.16	3.36	9.52	6.7	3.36	3.36	-3.06665	cpp20
CJJ81176_pTet0016	-	18.7	1543.36	42.56	947.6	57	4.32	3431.4	941.28	3.12	19.88	12.4	7.28	971.76	-0.55569	cpp21
CJJ81176_pTet0017	-	0	0	0	0	0	0	0	0	0	0	0	0	0	0	cpp22
CJJ81176_pTet0018	-	1.4	94.64	6.72	0	4.56	0	17.5	628.58	14	17.36	7	1.6	227.84	-1.59406	cpp23
CJJ81176_pTet0019	-	6.8	451.36	18.48	0	0	0	14.7	69.96	0	1.12	0.9	0	0.72	-2.60501	hypothetical protein
CJJ81176_pTet0020	-	1.4	189.28	5.04	0	5.7	0	7	143.1	22.88	0	1.7	0	0	-1.95559	hypothetical protein
CJJ81176_pTet0021	-	0	0	0	0	0	0	0	540.6	4.32	23.24	15.1	3.6	3.36	-2.7327	hypothetical protein
CJJ81176_pTet0022	-	19	1892.8	59.92	22	33.06	2.88	259	1761.72	7.92	57.68	36.9	19.6	16.48	-1.8794	hypothetical protein
CJJ81176_pTet0023	-	0	0	0	0	0	0	0	0	0	0	0	0	0	0	cpp26
CJJ81176_pTet0024	-	29.7	2395.12	70	134.4	22.8	0	43.4	2079.72	11.44	40.6	30.6	937.44	13.44	-2.04811	cpp27
CJJ81176_pTet0025	-	32.3	1485.12	84	1.6	372.78	2.16	57.4	1957.82	39.84	51.8	22.4	52.88	10.24	-2.34176	hypothetical protein
CJJ81176_pTet0026	-	2	254.8	2.8	0	0	0	0	154.76	0.64	0	0.7	0.32	0	-3.10191	cpp29
CJJ81176_pTet0027	-	20.6	2977.52	989.52	11.2	264.48	1.44	113.4	1216.88	8.64	38.36	19.6	8.48	10.8	-1.5302	cmgB2
CJJ81176_pTet0028	-	285.8	194740	21712.3	4890	87647.8	74.16	46106.9	16560.4	1452	502.88	533.2	3509.6	257.76	1.0593	cmgB3/4
CJJ81176_pTet0029	-	40.9	3567.2	48.16	2	19.38	2.52	166.6	1877.26	243.68	40.32	25.7	9.52	40.64	-2.48482	cpp32
CJJ81176_pTet0030	-	42.2	7505.68	7638.4	19.2	84.36	4.32	236.6	7940.46	68	220.92	137.4	51.6	64.08	-1.61715	cpp33
CJJ81176_pTet0031	-	18.8	1019.2	40.32	0	607.62	0	34.3	1504.14	14.72	39.2	21.7	9.04	9.84	-2.57221	single-strand binding protein family
CJJ81176_pTet0032	-	73	5161.52	179.76	134	318.06	4.68	330.4	2160.28	12.88	80.92	42.2	12.08	13.6	-2.12538	cpp35
CJJ81176_pTet0033	-	110.1	10825.4	337.12	496.8	653.22	10.8	756.7	5903.14	41.04	177.52	203.9	134.24	38.24	-1.56754	cmgB5
CJJ81176_pTet0034	-	204.4	17857.8	647.36	38.4	4126.8	12.42	884.8	13820.3	166.96	453.32	683.5	282.16	292.16	-1.68853	cmgB6
CJJ81176_pTet0035	-	0	0	0	0	0	0	0	1315.46	8.8	47.32	31.2	12.16	12.08	-2.77169	hypothetical protein
CJJ81176_pTet0036	-	90.6	6501.04	235.76	49.2	1740.78	4.5	525.7	6515.82	286.72	219.52	189.8	49.36	43.04	-1.7581	cmgB8
CJJ81176_pTet0037	-	150.6	63882	5613.44	1095.2	24877.1	15.84	4174.8	6865.62	89.84	6963.88	360.1	490	46.88	0.392478	cmgB9
CJJ81176_pTet0038	-	68.2	3734.64	138.32	83.2	270.18	3.78	459.2	7834.46	49.68	225.12	122.5	49.52	55.36	-2.26144	cmgB10
CJJ81176_pTet0039	-	78.5	12820.1	653.52	67.6	891.48	6.84	744.1	9974.6	244.88	1473.92	256.8	159.28	74.32	-1.16782	type IV secretion system protein VirB11
CJJ81176_pTet0040	-	105	10439.5	509.6	54.8	2054.28	4.86	576.1	13073	355.12	425.04	211.4	82.4	96.64	-1.81179	cmgD4
CJJ81176_pTet0041	-	80.9	10701.6	388.64	27.2	2763.36	5.22	205.1	3600.82	21.92	99.12	62.3	24.48	28.48	-1.99454	cpp44
CJJ81176_pTet0042	-	37.1	2933.84	95.76	2.4	45.6	0	82.6	2323.52	38.16	48.72	41.4	76.48	16.96	-2.6218	cpp45
CJJ81176_pTet0043	-	69.3	8073.52	725.2	119.6	784.32	2.34	313.6	7133.8	274.4	210.28	119.8	127.44	47.76	-1.49152	cpp46
CJJ81176_pTet0044	-	153	13387.9	1382.08	4726.4	12725.8	12.6	1306.2	6022.92	59.36	185.92	109	44.96	2949.52	-0.453482	cpp47
CJJ81176_pTet0045	-	111.7	7411.04	585.2	23.6	118.56	4.32	367.5	10587.3	95.04	312.2	227.3	72.32	119.76	-2.49232	DNA topoisomerase III
CJJ81176_pTet0046	-	234.9	24599.1	910.56	1230	3826.98	13.32	1470.7	6612.28	326.56	219.24	120	44.32	289.6	-1.18689	cpp50
CJJ81176_pTet0047	-	4	240.24	3.92	0	10.26	0	8.4	396.44	3.36	10.08	6.2	1.84	1.68	-2.61777	hypothetical protein
CJJ81176_pTet0048	-	680.1	170519	8635.2	3690.4	28289.1	89.64	8386	36139.6	1177.28	1133.72	968.6	52672.5	1424.08	0.0805622	tetO
CJJ81176_pTet0049	-	5.3	262.08	14	0	5.7	0	18.2	252.28	0.88	4.48	1.5	0.4	1.28	-2.77639	hypothetical protein
CJJ81176_pTet0050	-	1.3	80.08	0	0	0	0	0	457.92	3.36	15.4	6	2.24	3.68	-2.92629	relaxase/Mobilization nuclease domain protein
CJJ81176_pTet0051	-	51.8	31049.2	170.8	46.4	1247.16	15.12	588.7	8350.68	126.88	252.56	136.3	1848.72	68.56	-0.818258	hypothetical protein
CJJ81176_pTet0052	-	21.9	3334.24	80.64	2.8	605.34	0.9	333.2	1691.76	12.24	50.68	30	206.24	11.44	-1.49905	cpp4
CJJ81176_pVir0001	-	420.2	33041.9	8632.62	62.7	7896.96	39.48	524.16	3967.6	199.1	3044.16	486.88	459.16	3062.18	-0.191285	VirB8
CJJ81176_pVir0002	-	488.62	8674.32	7186.62	121.98	2072.16	39.48	398.16	6916	1020	4875.84	1341.6	740.48	2667.86	-0.545848	VirB9
CJJ81176_pVir0003	-	1830.18	67025.8	68063.2	17717.9	9384	167.44	2120.72	11499	1774.7	7685.28	1375.36	1199.9	3268.02	0.127148	VirB10
CJJ81176_pVir0004	-	1.98	16.92	19.28	23.18	0	0	0	273.84	10.1	90.72	40.96	30.16	89.28	-0.911121	hypothetical protein
CJJ81176_pVir0005	trbB	592.02	16181.2	9905.1	4405.34	982.56	47.32	449.68	5642.84	1748.6	195592	632.64	822.64	1443.36	0.360904	conjugative transfer regulon protein
CJJ81176_pVir0006	-	188.54	7300.98	69191.1	1387.76	1471.2	16.52	751.8	3667.72	372.1	2687.04	546.24	447.98	1191.64	0.638324	hypothetical protein
CJJ81176_pVir0007	-	1115.4	22289.3	28519.9	171.38	1523.04	85.68	1439.48	13975.4	1076.8	7905.6	1329.6	4369.3	5682.92	-0.677965	hypothetical protein
CJJ81176_pVir0008	-	179.3	1824.54	1600.24	178.22	22.08	2.24	52.64	1956.36	141.1	1501.92	199.2	177.84	5466.54	-1.22325	hypothetical protein
CJJ81176_pVir0009	-	170.94	3477.06	16267.5	108.3	407.52	9.52	315	3120.32	396.1	2014.56	511.04	1775.8	769.42	-0.0636501	hypothetical protein
CJJ81176_pVir0010	-	27.94	499.14	18831.7	1.9	6.72	2.24	13.16	855.96	35.5	3270.24	109.12	71.76	208.94	-0.647868	hypothetical protein
CJJ81176_pVir0011	-	1606	22974.5	24374.7	1005.48	1936.32	128.8	1357.44	10966.2	1203.9	6429.6	1646.4	904.8	19688.7	-0.542004	hypothetical protein
CJJ81176_pVir0012	-	898.92	14630.2	15399.9	998.26	1732.8	41.16	677.88	8807.12	531.1	4963.68	878.56	974.22	1708.1	-0.849636	DNA topoisomerase I
CJJ81176_pVir0013	-	140.36	3062.52	4824.82	20.14	49.92	5.04	53.76	1564.92	47.2	774.72	130.24	96.2	5371.06	-1.13124	hypothetical protein
CJJ81176_pVir0014	-	48.4	953.16	438.62	1.52	9.12	0	15.96	1908.76	65.9	1470.24	181.76	370.76	478.64	-1.75228	hypothetical protein
CJJ81176_pVir0015	-	248.38	3457.32	2096.7	306.66	337.44	15.68	194.88	1543.36	42.9	753.12	152	204.88	14898.6	-0.525825	hypothetical protein
CJJ81176_pVir0016	-	79.64	575.28	245.82	1.9	12	1.68	10.64	552.44	6.1	210.24	30.72	22.1	68.2	-2.73308	hypothetical protein
CJJ81176_pVir0017	-	61.16	490.68	231.36	0	1.92	1.12	14.28	752.36	50.3	243.36	58.56	34.84	102.3	-2.61853	hypothetical protein
CJJ81176_pVir0018	-	120.12	2430.84	2101.52	256.5	230.88	6.44	87.92	1300.04	39	720	116.64	111.28	298.22	-0.817985	hypothetical protein
CJJ81176_pVir0019	-	49.28	315.84	515.74	0	442.56	1.4	13.44	215.32	4.3	76.32	13.44	16.38	42.16	-1.76236	hypothetical protein
CJJ81176_pVir0020	-	177.76	2365.98	2308.78	8.36	514.56	15.4	97.72	2065.84	82.2	956.16	174.72	251.68	1750.26	-1.10763	hypothetical protein
CJJ81176_pVir0021	-	66.22	626.04	1330.32	6.08	12	3.92	80.64	1598.24	47.5	721.44	137.44	1382.68	336.04	-1.25044	hypothetical protein
CJJ81176_pVir0022	-	92.84	1003.92	5624.94	200.26	309.12	7.84	61.88	1246.84	93	522.72	91.2	69.16	196.54	-0.671586	hypothetical protein
CJJ81176_pVir0023	-	116.6	1556.64	1479.74	6.84	24	8.12	335.44	3071.04	754.5	1656	303.84	237.64	620	-1.19741	hypothetical protein
CJJ81176_pVir0024	-	717.2	7980.6	7263.74	172.9	539.04	46.76	389.2	2761.92	193.9	1412.64	377.28	205.92	557.38	-1.28566	hypothetical protein
CJJ81176_pVir0025	parA	33.66	203.04	120.5	0	0	0	5.6	426.72	3.7	33.12	8.64	4.94	12.4	-3.65136	chromosome partitioning protein ParA
CJJ81176_pVir0026	-	0	0	0	0	0	0	0	0	0	0	0	0	0	0	hypothetical protein
CJJ81176_pVir0027	-	0	0	0	0	0	0	0	328.44	9.3	227.52	32.8	23.4	1782.5	-0.920941	RepE replication protein, putative
CJJ81176_pVir0028	-	198.22	2611.32	2062.96	633.08	276.48	5.32	134.68	1881.04	57.5	771.84	133.44	117.78	325.5	-1.17367	hypothetical protein
CJJ81176_pVir0029	-	222.86	3914.16	2366.62	280.82	794.88	14.56	362.88	4269.72	214.5	2388.96	563.2	332.8	761.98	-0.698283	hypothetical protein
CJJ81176_pVir0030	-	375.54	5078.82	9668.92	15.58	166.56	16.8	160.44	2203.88	45.7	927.36	144.96	141.44	332.94	-1.84209	cpp45
CJJ81176_pVir0031	-	128.92	2298.3	2270.22	15.96	36.96	12.32	95.76	1196.72	86.2	554.4	91.2	85.54	192.82	-1.37786	hypothetical protein
CJJ81176_pVir0032	-	25.96	296.1	2265.4	1.9	4.8	1.96	7.84	398.72	53.2	113.76	31.52	20.28	46.5	-1.4528	hypothetical protein
CJJ81176_pVir0033	-	47.3	916.5	1113.42	54.72	7.2	0	16.52	779.8	145.2	450.72	77.76	64.22	186.62	-1.16255	hypothetical protein
CJJ81176_pVir0034	-	0	0	0	0	0	0	0	55.72	0	11.52	0	0	3.1	-2.13156	hypothetical protein
CJJ81176_pVir0035	-	24.86	321.48	496.46	0	3.84	0	7.56	931.56	32.3	623.52	104.96	71.5	202.12	-1.80905	hypothetical protein
CJJ81176_pVir0036	-	71.72	1235.16	1446	6.46	19.2	0	150.64	312.76	31.8	57.6	14.88	9.36	39.68	-1.79146	hypothetical protein
CJJ81176_pVir0037	-	256.96	2966.64	1966.56	12.54	57.6	23.8	113.96	439.88	13	283.68	50.4	45.5	109.12	-1.67585	hypothetical protein
CJJ81176_pVir0038	-	339.9	7284.06	14676.9	1742.68	1366.08	36.96	2138.36	2603.16	107.7	1617.12	288	229.32	902.1	0.0199537	pTet39
CJJ81176_pVir0039	-	39.16	814.98	375.96	1.9	12.96	1.4	20.16	193.2	122.7	89.28	19.68	13	40.3	-1.24948	hypothetical protein
CJJ81176_pVir0040	-	23.32	324.3	2906.46	7.98	150.72	0	8.4	1671.04	1886.1	917.28	168	124.54	334.18	-0.379924	hypothetical protein
CJJ81176_pVir0041	-	249.48	6212.46	2626.9	1037.4	3594.72	21.84	378.84	710.92	36.3	408.96	451.04	51.74	130.2	-0.0760128	hypothetical protein
CJJ81176_pVir0042	-	40.04	439.92	482	6.08	1.92	1.4	28.28	896.84	29.7	499.68	99.84	113.88	208.32	-1.62574	hypothetical protein
CJJ81176_pVir0043	-	29.92	885.48	776.02	0	6.24	0	30.8	1057	46.4	676.8	156.32	97.24	3853.3	-1.08165	hypothetical protein
CJJ81176_pVir0044	-	163.68	3663.18	3981.32	476.14	561.6	19.88	156.24	787.64	20.5	393.12	85.76	57.98	192.2	-0.529059	hypothetical protein
CJJ81176_pVir0045	-	354.42	5828.94	4795.9	74.86	444	32.76	358.96	1213.24	154.9	509.76	89.44	83.2	776.24	-0.903875	hypothetical protein
CJJ81176_pVir0046	-	88.44	961.62	747.1	1.9	24.48	2.8	69.16	480.48	14.4	263.52	51.84	36.14	120.9	-1.80635	hypothetical protein
CJJ81176_pVir0047	-	344.08	3671.64	2250.94	17.1	156	18.48	205.52	1258.88	28.7	684	147.68	100.62	243.04	-1.77523	hypothetical protein
CJJ81176_pVir0048	-	16.5	462.48	125.32	0	5.28	0	2.8	675.64	12.2	289.44	47.84	39.78	122.76	-1.95974	hypothetical protein
CJJ81176_pVir0049	-	218.24	5710.5	64930.2	11.78	781.92	12.6	433.72	3258.36	122.8	2057.76	384.32	5101.46	696.26	-0.219446	hypothetical protein
CJJ81176_pVir0050	-	345.18	7769.1	8970.02	101.08	509.76	21	400.4	903.28	24.3	610.56	91.2	444.86	983.94	-0.517617	hypothetical protein
CJJ81176_pVir0051	-	242.44	6548.04	9018.22	139.46	588.48	21	474.04	1158.08	45.9	853.92	1738.72	128.44	341.62	-0.132859	hypothetical protein
CJJ81176_pVir0052	-	104.94	2467.5	1527.94	5.32	27.36	2.52	46.2	642.88	15.3	527.04	73.28	60.58	144.46	-1.62646	hypothetical protein
CJJ81176_pVir0053	-	1239.7	52908.8	27083.6	3210.62	4072.8	143.08	3009.16	14661.9	3814.5	11970.7	4044.8	2435.94	21486.7	0.453842	VirB4
