# Supplementary material for: Metabolic and fitness determinants for in vitro growth and intestinal colonization of the bacterial pathogen Campylobacter jejuni
Source: PLoS Biol. 2017 May 19;15(5):e2001390. doi: 10.1371/journal.pbio.2001390 (PMC5438104; doi:10.1371/journal.pbio.2001390)
Supplement: S5 Table — (XLSX) [file pbio.2001390.s022.xlsx]

## Sheet: Sheet1
Table S5: Analysis of potential polar effects of transposon insertions
Gene ID	symbol	Mice	Annotation	polar effect analysis
		log2(fc)
Amino acid transport and metabolism
CJJ81176_0186	aspB-2	-7.52	aspartate aminotransferase	downstream CJJ81176_0185 is not significant hit.
CJJ81176_0296	ilvE	-6.86	branched-chain amino acid aminotransferase	downstream CJJ81176_0295 (previously reported virulence factors) is significant hit, but 3 ilv genes (ilvCEH) involved in the same branched chain amino acids biosynthesis pathways are significant hits.
CJJ81176_0308	serB	-6.78	phosphoserine phosphatase	downstream CJJ81176_0307 is not significant hit.
CJJ81176_0539	ctpA	-6.6	carboxyl-terminal protease	downstream CJJ81176_0540 (purC) is not significant hit, but have growth defect. Possible polar effect?
CJJ81176_0603	ilvH	-6.29	acetolactate synthase 3 regulatory subunit	downstream CJJ81176_0604 is not significant hit.
CJJ81176_0660	ilvC	-6.52	ketol-acid reductoisomerase	downstream CJJ81176_0661 is not significant hit.
CJJ81176_0783	aspB	-7.5	aspartate aminotransferase	downstream gene expresson is in oppposite direction.
CJJ81176_0900	serA	-6.55	D-3-phosphoglycerate dehydrogenase	downstream CJJ81176_0899 is not significant hit.
CJJ81176_0494	paqQ	-6.5	amino acid ABC transporter	downstream is tRNA-Thr, 115bp spacer
CJJ81176_0793	metQ	-7.11	methionine ABC transporter	downstream CJJ81176_0792 is not significant hit.
CJJ81176_0795	metN	-6.9	methionine ABC transporter	downstream CJJ81176_0794 is not significant hit.
CJJ81176_0926	peb1	-7.27	amino acid ABC transporter permease protein	downstream CJJ81176_0925 is essential gene, but not forming operon.
CJJ81176_0927	peb1	-7.29	amino acid ABC transporter permease protein	downstream CJJ81176_0926 is involved in the same transporter system.
CJJ81176_0928	pebA	-7.4	ABC transporter aspartate/glutamate-binding	downstream CJJ81176_0927 is involved in the same transporter system.
CJJ81176_1035	livM	-6.43	high affinity branched-chain aa ABC transporter	downstream CJJ81176_1034 is involved in the same transporter system.
CJJ81176_1038	livJ	-6.7	high affinity branched-chain aa ABC transporter	downstream CJJ81176_1037 is involved in the same transporter system.
CJJ81176_1117	pepF	-7.67	oligoendopeptidase F	downstream CJJ81176_1118 (Function unknown) is significant hit. Possible polar effect?
CJJ81176_1416	-	-6.78	putative family C26 endopeptidase	downstream CJJ81176_1415 is not significant hit.
Energy production and respiration
CJJ81176_0262	canB	-7.22	carbonic anhydrase	downstream CJJ81176_0263 is not significant hit.
CJJ81176_0397	-	-7.36	2-hydroxyacid dehydrogenase	downstream CJJ81176_0398 is not significant hit.
CJJ81176_0415	pyk	-6.64	pyruvate kinase	downstream CJJ81176_0414 is not significant hit and do not form opern.
CJJ81176_0433	frdA	-7.01	fumarate reductase flavoprotein subunit	downstream CJJ81176_0434 is not significant hit.
CJJ81176_0557	mdh	-6.34	malate dehydrogenase	downstream CJJ81176_0558 is significant hit, but both are involved in TCA cycle.
CJJ81176_0558	sucC	-6.82	succinyl-CoA synthetase subunit beta	downstream CJJ81176_0559 (sucD) catalyze the same reaction as CJJ81176_0558
CJJ81176_0711	pta	-6.99	phosphate acetyltransferase	downstream CJJ81176_0712 (ackA) catalyze the following reaction after pta.
CJJ81176_0712	ackA	-7.99	acetate kinase	downstream gene expresson is in oppposite direction.
CJJ81176_1039	-	-7.08	cytochrome c family protein	downstream CJJ81176_1038 (livJ) is significant hit. Possible polar effect?
CJJ81176_1076	-	-6.56	carbon-nitrogen family hydrolase	downstream CJJ81176_1075 is not significant hit.
CJJ81176_1304	mez	-7.42	NADP-dependent malic enzyme, truncation	downstream CJJ81176_1303 is not significant hit.
CJJ81176_1675	gltA	-9.12	citrate synthase	downstream CJJ81176_1674 is not significant hit.
Nucleotide metabolism
CJJ81176_0305	carB	-9.13	carbamoyl phosphate synthase large subunit	downstream CJJ81176_0306 is essential gene, it forms complex with carA, which is also significant hit.
CJJ81176_0404	pyrF	-7.41	orotidine 5'-phosphate decarboxylase	last gene of operon
CJJ81176_0541	purS	-6.48	phosphoribosylformylglycinamidine synthase	downstream CJJ81176_0542 is involved in the same nucleotide biosynthesis.
CJJ81176_0542	purQ	-6.8	phosphoribosylformylglycinamidine synthase	last gene of operon
CJJ81176_0978	purL	-7.57	phosphoribosylformylglycinamidine synthase	downstream CJJ81176_0977 is not significant hit.
CJJ81176_1053	fedC	-6.89	adenylosuccinate lyase	last gene of operon
CJJ81176_1116	pyrB	-7.58	aspartate carbamoyltransferase	downstream CJJ81176_1117 is significant hit, but pyrB is invovlved in the same nucleotide biosynthesis as other hits in the same section.
CJJ81176_1486	carA	-6.72	carbamoyl phosphate synthase small subunit	downstream CJJ81176_1485 is essential gene, it forms complex with carB, which is also significant hit.
Enzyme cofactor biosynthesis
CJJ81176_0197	moaA	-6.6	molybdenum cofactor biosynthesis protein A	downstream CJJ81176_0196 (Miscellaneous function) is significant hit. Possible polar effect?
CJJ81176_0328	bioF	-7.01	8-amino-7-oxononanoate synthase	downstream CJJ81176_0327 is involved in the same biotin biosynthesis pathway.
CJJ81176_0329	bioA	-6.82	transaminase	downstream CJJ81176_0328 is involved in the same biotin biosynthesis pathway.
CJJ81176_1510	moaE	-6.37	molybdopterin converting factor, subunit 2	downstream CJJ81176_1511 is not significant hit.
Ion transporters
CJJ81176_0177	znuB	-6.6	zinc ABC transport permease	last gene of operon
CJJ81176_0179	znuA	-6.28	periplasmic zinc binding protein	downstream CJJ81176_0178 is involved in the same transporter system.
CJJ81176_0942	-	-6.76	Neurotransmitter/sodium symporters	downstream CJJ81176_0941 is involved in the same transporter system.
CJJ81176_1300	ktrB	-8.79	TrkH family potassium uptake protein	downstream CJJ81176_1301 is involved in the same transporter system.
CJJ81176_1301	ktrA	-7.75	potassium uptake protein TrkA, putative	last gene of operon
Oxidative stress and DNA repair
CJJ81176_0055	recJ	-7.72	single-stranded-DNA-specific exonuclease	last gene of operon
CJJ81176_0347	xseA	-7.15	exodeoxyribonuclease VII large subunit	downstream CJJ81176_0348 is not significant hit.
CJJ81176_0366	uvrA	-7.4	excinuclease ABC subunit A	downstream CJJ81176_0365 is not significant hit.
CJJ81176_0622	-	-7.68	DNA/RNA non-specific endonuclease	downstream CJJ81176_0621 (Function unknown) is significant hit. Possible polar effect?
CJJ81176_0670	recN	-7.46	DNA repair protein RecN	last gene of operon
CJJ81176_0689	hslU	-6.5	ATP-dependent protease	downstream CJJ81176_0688 is essential gene. Possible polar effect?
CJJ81176_0800	tpx	-6.21	thiol peroxidase	do not form operon with downstream gene, 246bp spacer.
CJJ81176_0703	uvrB	-6.72	excinuclease ABC subunit B	downstream gene expresson is in oppposite direction.
CJJ81176_0879	-	-7.2	phage integrase family	downstream CJJ81176_0878 is not significant hit.
CJJ81176_1119	uvrD	-8.33	ATP-dependent DNA helicase	downstream CJJ81176_1120 is not significant hit.
CJJ81176_1220	radA	-6.91	DNA repair protein RadA	last gene of operon
CJJ81176_1279	recR	-7.25	recombination protein	last gene of operon
CJJ81176_1669	recA	-7.81	recombinase A	downstream CJJ81176_1668 (eno) is required for gluconeogenesis. Possible polar effect?
Motility and chemotaxis
CJJ81176_0080	flgD	-7.26	flagellar basal body rod modification	downstream CJJ81176_0081 is not significant hit.
CJJ81176_0097	fliY	-6.69	flagellar motor switch protein	last gene of operon
CJJ81176_0098	fliM	-7.2	flagellar motor switch protein	0097-0102 is a motility gene operon
CJJ81176_0099	fliA	-6.56	flagellar biosynthesis sigma factor	0097-0102 is a motility gene operon
CJJ81176_0100	flgV	-6.82	newly identified flagellar protein	0097-0102 is a motility gene operon
CJJ81176_0101	flhG	-8.32	ParaA family ATPase	0097-0102 is a motility gene operon
CJJ81176_0102	flhF	-7.12	flagellar biosynthesis regulator FlhF	0097-0102 is a motility gene operon
CJJ81176_0226	fliI	-6.36	flagellum-specific ATP synthase	last gene of operon
CJJ81176_0357	flhB	-6.91	flagellar biosynthesis protein	downstream gene expresson is in oppposite direction.
CJJ81176_0358	motB	-6.36	flagellar motor protein	last gene of operon
CJJ81176_0359	motA	-7.18	flagellar motor protein	Both motA and motB are important motility genes.
CJJ81176_0376	fliO	-6.58	flagellar protein	last gene of operon
CJJ81176_0413	pflB	-7.39	TPR domain-containing protein	last gene of operon
CJJ81176_0696	rpoN	-6.18	RNA polymerase factor sigma-54	last gene of operon
CJJ81176_0814	flgR	-6.27	sensor histidine kinase	last gene of operon
CJJ81176_0837	fliP	-6.43	flagellar biosynthesis protein	downstream gene expresson is in oppposite direction.
CJJ81176_0890	flhA	-7.81	flagellar biosynthesis protein	FlhA is important motility genes.
CJJ81176_0974	-	-6.29	flagellar secreted protein	last gene of operon
CJJ81176_1043	flgS	-6.74	DNA-binding response regulator	downstream CJJ81176_1042 is not significant hit.
CJJ81176_1194	fliR	-7.29	flagellar biosynthesis protein	last gene of operon
CJJ81176_1459	flgK	-6.22	flagellar hook-associated protein	downstream CJJ81176_1460 is not significant hit.
CJJ81176_1550	pflA	-7.15	paralyzed flagella protein	last gene of operon
CJJ81176_0309	cheW	-8.54	purine-binding chemotaxis protein	0309-0311 are all chemotaxis genes in one operon
CJJ81176_0310	cheA	-8.5	chemotaxis protein	0309-0311 are all chemotaxis genes in one operon
CJJ81176_0311	cheV	-6.24	chemotaxis protein	0309-0311 are all chemotaxis genes in one operon
CJJ81176_0387	cheX	-6.35	chemotaxis phosphatase	downstream gene expresson is in oppposite direction.
CJJ81176_0930	cheR	-7.29	chemotaxis protein methyltransferase	last gene of operon
CJJ81176_1193	chePep	-6.71	a new family of chemotaxis regulator	downstream gene is essential, but there is experimental proof for chepep's role in infection of Helicobacter
Cell wall, membrane, and envelope biogenesis
CJJ81176_0283	eptC	-7.6	lipid A phosphoethanolamine transferase	downstream gene is essential, but there is experimental proof for eptC's role in infection
CJJ81176_0638	-	-7.94	glycosyltransferase	last gene of operon
CJJ81176_0673	-	-6.46	lytic murein transglycosylase D	downstream CJJ81176_0674 is not significant hit.
CJJ81176_0716	mraW	-6.24	S-adenosyl-methyltransferase	downstream CJJ81176_0715 is not significant hit.
CJJ81176_0859	-	-8.88	soluble lytic murein transglycosylase	last gene of operon
CJJ81176_0860	-	-7.55	YGGT family protein	downstream CJJ81176_0859 (see above) is significant hit. Possible polar effect?
CJJ81176_1133	-	-6.99	phosphatidylserine decarboxylase	downstream CJJ81176_1132 is not significant hit.
CJJ81176_1138	pglF	-7.36	general glycosylation pathway protein	downstream CJJ81176_1137 is not significant hit.
CJJ81176_1142	pglA	-6.29	general glycosylation pathway protein	1140-1148 are all glycosylation pathway genes in one operon
CJJ81176_1145	pglI	-8.07	general glycosylation pathway protein	1140-1148 are all glycosylation pathway genes in one operon
CJJ81176_1152	-	-7.72	glycosyltransferase	downstream CJJ81176_1153 is not significant hit.
CJJ81176_1161	-	-7.87	CMP-Neu5Ac synthetase	last gene of operon
CJJ81176_1344	-	-7.25	peptidoglycan peptidase 1	Experimentally confirmed colonization factor for C. jejuni infecting chicken model
CJJ81176_1412	kpsS	-7.49	capsule polysaccharide export protein	last gene of operon
CJJ81176_1424	hddA	-7.04	capsular biosynthesis sugar kinase	downstream CJJ81176_1423 is not significant hit.
CJJ81176_1427	fcl	-6.52	GDP-fucose synthetase	downstream CJJ81176_1426 is not significant hit.
CJJ81176_1430	-	-7.4	nucleotide-sugar epimerase-dehydratase	downstream CJJ81176_1429 is not significant hit.
CJJ81176_1431	-	-9.1	putative sugar transferase	1425-1441 are all glycosylation pathway genes in one operon
CJJ81176_1434	-	-7.31	putative sugar transferase	1425-1441 are all glycosylation pathway genes in one operon
CJJ81176_1436	-	-7.19	putative glycosyl transferase	1425-1441 are all glycosylation pathway genes in one operon
CJJ81176_1666	cgpA	-7.38	N-acetylgalactosamine-containing glycoproteins	downstream CJJ81176_1665 is not significant hit.
Miscellaneous function
CJJ81176_0136	-	-6.63	ParB family chromosome partitioning protein	last gene of operon
CJJ81176_0196	-	-6.28	radical SAM domain-containing protein	downstream CJJ81176_0195 is not significant hit.
CJJ81176_0653	hypC	-6.23	hydrogenase assembly chaperone	0651-0655 are all hydrogenase encoding genes in one operon
CJJ81176_0655	hypE	-7.03	hydrogenase expression/formation protein	0651-0655 are all hydrogenase encoding genes in one operon
CJJ81176_0891	-	-7.14	RrF2 family protein, putative	downstream CJJ81176_0890 (flhA) is significant hit. Polar effect
CJJ81176_1135	prmA	-6.74	ribosomal protein L11 methyltransferase	downstream CJJ81176_1134 is not significant hit.
CJJ81176_1232	asmA	-6.83	predicted assembly protein	downstream CJJ81176_1231 is essential gene. Possible polar effect?
Previously reported virulence factors
CJJ81176_0077	typA	-6.87	GTP-binding protein	downstream CJJ81176_0076 is not significant hit.
CJJ81176_0275	-	-7.92	metal-dependent phosphohydrolase	downstream CJJ81176_0276 is a significant hit, but we have experimental data confirming its role in pathogenesis (unpublished data).
CJJ81176_0295	-	-6.79	SPFH domain-containing protein	downstream CJJ81176_0294 is not significant hit.
CJJ81176_0479	-	-7.02	hypothetical protein	0479-0481 are novel motility gene cluster
CJJ81176_0480	-	-7.21	hypothetical protein	0479-0481 are novel motility gene cluster
CJJ81176_0481	-	-7.56	hypothetical protein	0479-0481 are novel motility gene cluster
CJJ81176_0996	-	-6.94	Interact with FlgVand FliF	downstream gene expresson is in oppposite direction.
CJJ81176_1048	mapA	-7.27	Outer membrane protein	downstream CJJ81176_1047 is not significant hit.
CJJ81176_1049	lepA	-7.42	GTP-binding protein LepA	stress response translational regulator.
CJJ81176_1087	virK	-6.99	hypothetical protein	last gene of operon
CJJ81176_1225	yihY	-7.34	virulence factor BrkB	last gene of operon
Function unknown
CJJ81176_0078	-	-6.29	hypothetical protein	downstream CJJ81176_0079 is not significant hit.
CJJ81176_0257	-	-7.06	hypothetical protein	downstream CJJ81176_0256 is essential gene. Possible polar effect?
CJJ81176_0276	-	-8.78	hypothetical protein	last gene of operon
CJJ81176_0367	-	-7.85	hypothetical protein	downstream CJJ81176_0366 (uvrA) is significant hit. Possible polar effect?
CJJ81176_0427	-	-7.14	hypothetical protein	downstream CJJ81176_0428 is essential gene. Possible polar effect?
CJJ81176_0621	-	-7.7	integral membrane protein	last gene of operon
CJJ81176_0840	-	-6.24	membrane protein	downstream CJJ81176_0841 is essential gene. Possible polar effect?
CJJ81176_0901	-	-6.84	putative periplasmic protein	downstream CJJ81176_0900 (serA) is significant hit. Possible polar effect?
CJJ81176_1031	-	-6.27	membrane protein	last gene of operon
CJJ81176_1118	-	-6.63	hypothetical protein	downstream CJJ81176_1119 (uvrD) is significant hit. Possible polar effect?
CJJ81176_1184	-	-6.45	putative periplasmic protein	last gene of operon
CJJ81176_1187	-	-6.99	hypothetical protein	downstream CJJ81176_1186 is not significant hit.
CJJ81176_1265	-	-6.77	hypothetical protein	last gene of operon
CJJ81176_1347	-	-6.7	hypothetical protein	downstream CJJ81176_1346 is essential gene. Possible polar effect?
CJJ81176_1363	-	-6.41	hypothetical protein	downstream is tmRNA and we have experimental evidence that CJJ81176_1363 inactivation does not affect in vitro growth
CJJ81176_1389	-	-6.88	DNA-binding protein	downstream gene expresson is in oppposite direction.

## Sheet: Sheet2
downstream CJJ81176_0540 (purC) is not significant hit, but have growth defect.Possible Polar effect?
downstream CJJ81176_1118 (Function unknown) is significant hit.Possible Polar effect?
downstream CJJ81176_1038 (livJ) is significant hit.Possible polar effect?
downstream CJJ81176_0196 (Miscellaneous function) is significant hit.Possible polar effect?
downstream CJJ81176_0621 (Function unknown) is significant hit.Possible polar effect?
downstream CJJ81176_0859 (see above) is significant hit.Possible polar effect?
downstream CJJ81176_0366 (uvrA) is significant hit.Possible polar effect?
downstream CJJ81176_0900 (serA) is significant hit.Possible polar effect?
downstream CJJ81176_1119 (uvrD) is significant hit.Possible polar effect?
downstream CJJ81176_0688 is essential gene.Possible polar effect?
downstream CJJ81176_1668 (eno) is required for gluconeogenesis.Possible polar effect?
downstream CJJ81176_1231 is essential gene.Possible polar effect?
downstream CJJ81176_0256 is essential gene.Possible polar effect?
downstream CJJ81176_0428 is essential gene.Possible polar effect?
downstream CJJ81176_0841 is essential gene.Possible polar effect?
downstream CJJ81176_1346 is essential gene.Possible polar effect?
downstream CJJ81176_0185 is not significant hit.
downstream CJJ81176_0295 (Previously reported virulence factors) is significant hit, but 3 ilv genes (ilvCEH) involved in the same branched chain amino acids biosynthesis pathways are significant hits.
downstream CJJ81176_0307 is not significant hit.
downstream CJJ81176_0604 is not significant hit.
downstream CJJ81176_0661 is not significant hit.
downstream gene expresson is in oppposite direction.
downstream CJJ81176_0899 is not significant hit.
downstream is tRNA-Thr, 115bp spacer
downstream CJJ81176_0792 is not significant hit.
downstream CJJ81176_0794 is not significant hit.
downstream CJJ81176_0925 is essential gene, but not forming operon.
downstream CJJ81176_0926 is involved in the same transporter system.
downstream CJJ81176_0927 is involved in the same transporter system.
downstream CJJ81176_1034 is involved in the same transporter system.
downstream CJJ81176_1037 is involved in the same transporter system.
downstream CJJ81176_1415 is not significant hit.
downstream CJJ81176_0263 is not significant hit.
downstream CJJ81176_0398 is not significant hit.
downstream CJJ81176_0414 is not significant hit and do not form opern.
downstream CJJ81176_0434 is not significant hit.
downstream CJJ81176_0558 is significant hit, but both are involved in TCA cycle.
downstream CJJ81176_0559 (sucD) catalyze the same reaction as CJJ81176_0558
downstream CJJ81176_0712 (ackA) catalyze the following reaction after pta.
downstream gene expresson is in oppposite direction.
downstream CJJ81176_1075 is not significant hit.
downstream CJJ81176_1303 is not significant hit.
downstream CJJ81176_1674 is not significant hit.
downstream CJJ81176_0306 is essential gene, it forms complex with carA, which is also significant hit.
end of operon
downstream CJJ81176_0542 is involved in the same nucleotide biosynthesis.
end of operon
downstream CJJ81176_0977 is not significant hit.
end of operon
downstream CJJ81176_1117 is significant hit, but pyrB is invovlved in the same nucleotide biosynthesis as other hits in the same section.
downstream CJJ81176_1485 is essential gene, it forms complex with carB, which is also significant hit.
downstream CJJ81176_0327 is involved in the same biotin biosynthesis pathway.
downstream CJJ81176_0328 is involved in the same biotin biosynthesis pathway.
downstream CJJ81176_1511 is not significant hit.
end of operon
downstream CJJ81176_0178 is involved in the same transporter system.
downstream CJJ81176_0941 is involved in the same transporter system.
downstream CJJ81176_1301 is involved in the same transporter system.
end of operon
end of operon
downstream CJJ81176_0348 is not significant hit.
downstream CJJ81176_0365 is not significant hit.
end of operon
do not form operon with downstream gene, 246bp spacer.
downstream gene expresson is in oppposite direction.
downstream CJJ81176_0878 is not significant hit.
downstream CJJ81176_1120 is not significant hit.
end of operon
end of operon
downstream CJJ81176_0081 is not significant hit.
end of operon
0097-0102 is a motility gene operon
0097-0102 is a motility gene operon
0097-0102 is a motility gene operon
0097-0102 is a motility gene operon
0097-0102 is a motility gene operon
end of operon
downstream gene expresson is in oppposite direction.
end of operon
Both motA and motB are important motility genes.
end of operon
end of operon
end of operon
end of operon
downstream gene expresson is in oppposite direction.
FlhA is important motility genes.
end of operon
downstream CJJ81176_1042 is not significant hit.
end of operon
downstream CJJ81176_1460 is not significant hit.
end of operon
0309-0311 are all chemotaxis genes in one operon
0309-0311 are all chemotaxis genes in one operon
0309-0311 are all chemotaxis genes in one operon
downstream gene expresson is in oppposite direction.
end of operon
downstream gene is essential, but there is experimental proof for chepep's role in infection of helicobacter
downstream gene is essential, but there is experimental proof for eptC's role in infection
end of operon
downstream CJJ81176_0674 is not significant hit.
downstream CJJ81176_0715 is not significant hit.
end of operon
downstream CJJ81176_1132 is not significant hit.
downstream CJJ81176_1137 is not significant hit.
1140-1148 are all glycosylation pathway genes in one operon
1140-1148 are all glycosylation pathway genes in one operon
downstream CJJ81176_1153 is not significant hit.
end of operon
Experimentally confirmed colonization factor for C. jejuni infecting chicken model
end of operon
downstream CJJ81176_1423 is not significant hit.
downstream CJJ81176_1426 is not significant hit.
downstream CJJ81176_1429 is not significant hit.
1425-1441 are all glycosylation pathway genes in one operon
1425-1441 are all glycosylation pathway genes in one operon
1425-1441 are all glycosylation pathway genes in one operon
downstream CJJ81176_1665 is not significant hit.
end of operon
downstream CJJ81176_0195 is not significant hit.
0651-0655 are all hydrogenase encoding genes in one operon
0651-0655 are all hydrogenase encoding genes in one operon
downstream CJJ81176_0890 (flhA) is significant hit.Polar effect
downstream CJJ81176_1134 is not significant hit.
downstream CJJ81176_0076 is not significant hit.
downstream CJJ81176_0276 is a significant hit, but we have experimental data confirming its role in pathogenesis (unpublished data).
downstream CJJ81176_0294 is not significant hit.
0479-0481 are novel motility gene cluster
0479-0481 are novel motility gene cluster
0479-0481 are novel motility gene cluster
downstream gene expresson is in oppposite direction.
downstream CJJ81176_1047 is not significant hit.
stress response translational regulator.
end of operon
end of operon
downstream CJJ81176_0079 is not significant hit.
end of operon
end of operon
end of operon
end of operon
downstream CJJ81176_1186 is not significant hit.
end of operon
downstream is tmRNA and we have experimental evidence that CJJ81176_1363 inactivation does not affect in vitro growth
downstream gene expresson is in oppposite direction.
