# Supplementary material for: Metabolic and fitness determinants for in vitro growth and intestinal colonization of the bacterial pathogen Campylobacter jejuni
Source: PLoS Biol. 2017 May 19;15(5):e2001390. doi: 10.1371/journal.pbio.2001390 (PMC5438104; doi:10.1371/journal.pbio.2001390)
Supplement: S7 Table — (XLSX) [file pbio.2001390.s024.xlsx]

## Sheet: Sheet1
Table S7: Summary of INSeq data for Tlp and chemotaxis proteins in C. jejuni 81-176.
Gene ID	Tlp names	Experiment 1							Experiment 2						Experiment 3			log2(fc)*	Annotation
		Input	Output						Input	Output					Input	Output
		inoculum	Mouse 1	Mouse 2	Mouse 3	Mouse 4	Mouse 5	Mouse 6	inoculum	Mouse 1	Mouse 2	Mouse 3	Mouse 4	Mouse 5	inoculum	Mouse 1	Mouse 2
Tlps:
CJJ81176_0046	tlp10	5617.8	6243.99	3666.05	1071.33	9168.65	5142.82	2791.24	6013.52	3987.87	1284.11	4008.34	9754.34	1150.66	6328.61	2.81247	0	-2.43835	methyl-accepting chemotaxis protein
CJJ81176_0180	tlp2	4509.79	1103.81	141.607	64.9293	113.464	1028.56	141.801	5147.54	88.5779	427.272	384.149	458.51	809.768	5668.53	506.807	368.704	-4.0206	Campylobacter chemoreceptor for mutli-ligands
CJJ81176_0271	tlp5	417.933	65.632	43.2688	248.896	36.6014	0	123.143	197.693	5.59439	3.8286	13.9691	7.17824	0	268.303	461.808	247.679	-3.55081	MCP-domain-containing signal transduction protein
CJJ81176_0272	tlp5	246.629	17.8996	0	45.9916	0	0	0	134.302	0	8.42292	6.98453	3.58912	0	139.755	17.4373	0	-5.76583	MCP-domain-containing signal transduction protein
CJJ81176_0273	tlp5	806.708	202.863	15.7341	0	29.2811	0	67.169	781.102	13.0536	84.9949	1256.44	52.0423	54.362	607.821	344.246	418.428	-4.04272	MCP-domain-containing signal transduction protein
CJJ81176_0274	tlp5	961.003	95.4648	27.5347	45.9916	0	0	0	1563.28	36.3635	126.344	129.602	109.468	80.4105	1222.02	18.5623	16.8872	-5.7859	MCP-domain signal transduction protein
CJJ81176_0289	tlp4	3394.49	668.254	833.908	32.4646	32.9413	214.284	406.745	3011.59	108.158	286.379	344.57	303.281	330.702	3545.82	37.1246	14.0727	-4.37865	methyl-accepting chemotaxis protein
CJJ81176_0473	tlp6	945.209	331.144	31.4682	21.6431	0	0	22.3897	1531.05	4179.94	124.047	324.392	125.619	80.4105	1324.5	5.62494	0	-5.16309	methyl-accepting chemotaxis protein
CJJ81176_0975	tlp7	2228.17	680.187	62.9365	18.9377	362.354	214.284	966.487	4855.29	401.864	834.635	590.58	2160.65	277.473	4836.6	297.559	257.999	-3.34873	Transmembrane methyl-accepting chemotaxis protein
CJJ81176_1128	tlp8	2461.43	2735.66	1203.66	749.392	16869.6	3642.83	597.057	3024.49	83.9159	187.601	259.204	305.973	182.339	3447.96	3282.71	5828.91	-1.58852	methyl-accepting chemotaxis protein
CJJ81176_1204	aer2	36.4477	0	0	0	0	0	0	160.088	0	0	3.10423	7.17824	0	92.3554	48606.8	200.77	-4.06264	methyl-accepting chemotaxis protein
CJJ81176_1205	tlp9	110.558	0	0	0	0	0	0	214.884	0	3.06288	3.10423	21.5347	0	294.852	2093.6	337.745	-5.23136	methyl-accepting chemotaxis protein
CJJ81176_1206	aer1	2152.84	718.969	236.012	622.239	1486.02	728.567	466.451	1262.44	61.5383	97.2465	115.633	111.263	113.254	1662.11	79.3116	46.909	-2.98168	methyl-accepting chemotaxis protein
CJJ81176_1498	tlp1	8700.06	343.077	82.6041	16.2323	29.2811	814.28	141.801	7603.66	82.9835	562.804	425.28	452.229	200.46	7297.46	97.8739	221.41	-5.60105	methyl-accepting chemotaxis protein
CJJ81176_1548	tlp3	844.371	134.247	94.4047	365.227	0	299.998	0	946.562	11.1888	50.5375	44.2353	73.577	44.1691	1056.47	165.936	252.37	-4.27597	methyl-accepting chemotaxis protein
CJJ81176_1549	tlp3	0	0	0	0	0	0	0	0	0	0	0	0	0	0	0	0	0	methyl-accepting chemotaxis protein
Chemotaxis proteins:
CJJ81176_0309	cheW	851.66	11.9331	0	0	0	0	0	860.609	0	23.7373	16.2972	19.7402	0	1283.4	0	0	-8.53959	purine-binding chemotaxis protein CheW
CJJ81176_0310	cheA	688.861	0	0	0	0	0	0	1536.42	0	67.3834	35.6987	87.9335	5.66271	1726.64	0	0	-8.50135	chemotaxis protein CheA
CJJ81176_0311	cheV	48.5969	0	0	0	0	0	0	309.432	0	9.95436	9.3127	18.8429	0	376.442	0	0	-6.24413	chemotaxis protein CheV
CJJ81176_0930	cheR	1830.89	65.632	0	0	40.2616	214.284	0	2098.34	0	235.842	162.196	335.583	19.2532	1820.55	0	0	-7.2867	chemotaxis protein methyltransferase CheR
CJJ81176_1193	chePep	99.6236	0	0	0	0	0	0	271.828	0	3.06288	12.4169	7.17824	0	221.469	0	0	-6.70545	a new family of chemotaxis regulators
CJJ81176_0387	cheX	160.37	0	0	0	0	0	0	531.837	0	111.795	28.7142	22.432	11.3254	617.125	0	41.2799	-6.35001	Chemotaxis phosphatase CheX
CJJ81176_1136	cheY	4	0	0	0	0	0	0	10.7442	0	0	0	0	0	4.73365	0	0	-1.75448	chemotaxis protein CheY
CJJ81176_0374	cheC	55.8864	0	0	0	0	0	0	138.6	0	5.36004	6.20847	10.7674	0	72.7796	0	0	-5.68775	CHEC-like superfamily protein
CJJ81176_0931	cheB	283.077	1342.47	287.148	67.6346	0	0	156.728	609.195	136.13	314.711	318.96	297.897	406.583	657.588	0	0	-3.17771	protein-glutamate methylesterase CheB
CJJ81176_0627	-	1563.6	164.08	184.876	113.626	322.092	428.569	52.2425	1903.87	49.4171	122.515	138.138	106.776	87.2057	2517.29	199.123	159.49	-3.71306	chemotaxis protein MotB, putative
CJJ81176_0723	cheZ	0	0	0	0	0	0	0	0	0	0	0	0	0	0	0	0	0	Chemotaxis phosphatase, CheZ
*: log2(fc) is the average log2 value of (ouput read no.+1)/(input read no.+1)
