# Supplementary material for: Metabolic and fitness determinants for in vitro growth and intestinal colonization of the bacterial pathogen Campylobacter jejuni
Source: PLoS Biol. 2017 May 19;15(5):e2001390. doi: 10.1371/journal.pbio.2001390 (PMC5438104; doi:10.1371/journal.pbio.2001390)
Supplement: S8 Table — (XLSX) [file pbio.2001390.s025.xlsx]

## Sheet: Sheet1
Table S8: Summary of Potassium Channel and Transporters in Epsilon-proteobacteria.
Epsilon Proteobacteria	Channel	Transporter
		Ktr		Kdp			Trk			Kup
		ktrA	ktrB	kdpA	kdpB	kdpC	TrkA_N*	TrkA_C**	TrkH	Kup
Campylobacter jejuni 81-176	-	CJJ81176_1301	CJJ81176_1300	CJJ81176_0699	CJJ81176_0700	CJJ81176_0701	-	CJJ81176_1027	-	-
Campylobacter jejuni NCTC11168	-	Cj1284	Cj1283	pseudogene	Cj0677	pseudogene	-	Cj1009c	-	-
Campylobacter jejuni RM1221	-	CJE1476	CJE1475	pseudogene	pseudogene	CJE0776	-	CJE1089	-	-
Campylobacter jejuni 81116	-	C8J_1227	C8J_1226	-	C8J_0629	C8J_0630	-	C8J_0946	-	-
Campylobacter coli RM2228	-	CCO1389	CCO1388	-	-	-	-	CCO1071	-	-
Campylobacter concisus 13826	CCC13826_1346	-	-	-	-	-	-	CCC13826_0088	-	-
Campylobacter curvus 525.92	CCV52592_0721	-	-	-	-	-	-	CCV52592_1437	-	-
Campylobacter fetus 82-40	CFF8240_0972	CFF8240_1642	CFF8240_1641	-	-	-	-	CFF8240_0979	-	-
Campylobacter upsaliensis RM3195	-	CUP1803	CUP1802	-	-	-	-	CUP0622	-	-
Campylobacter lari RM2100	Cla_1030	Cla_0137	Cla_0138	-	-	-	-	Cla_0695	-	-
Sulfurospirillum deleyianum DSM 6946	-	Sdel_1463	Sdel_1462	-	-	-	Sdel_0076 Sdel_2167 Sdel_2168	Sdel_1266	Sdel_0635	-
Sulfuricurvum kujiense DSM 16994	-	Sulku_1404	Sulku_1403	-	-	-	Sulku_0823 Sulku_0824 Sulku_1387	Sulku_0824 Sulku_1009	-	Sulku_0651
Arcobacter butzleri RM4018	Abu_1792	Abu_1288	Abu_1289	-	-	-	-	Abu_0231	-	-
Sulfurimonas denitrificans DSM 1251	Suden_1601	Suden_0529	pseudogene	-	-	-	Suden_1331 Suden_1332	Suden_1019	-	-
Wolinella succinogenes DSM 1740	WS0329	WS1378	WS1379	-	-	-	-	WS1518	-	-
Helicobacter pylori 26695	HP0490	-	-	-	-	-	-	HP0282	-	-
Nautilia profundicola AmH	NAMH_1581	-	-	-	-	-	NAMH_1089 NAMH_1090	NAMH_0480	NAMH_0238	-
Caminibacter mediatlanticus TB-2	CMTB2_07942	-	-	-	-	-	-	CMTB2_03283	CMTB2_06246	-
Notes:
-: no homolog was found in the genome.
*:The proteins listed in this column contain an N-terminal domain homologous to E. coli TrkA.
**:The proteins listed in this column contain a C-terminal domain homologous to E. coli TrkA.
