# Supplementary material for: Metabolic and fitness determinants for in vitro growth and intestinal colonization of the bacterial pathogen Campylobacter jejuni
Source: PLoS Biol. 2017 May 19;15(5):e2001390. doi: 10.1371/journal.pbio.2001390 (PMC5438104; doi:10.1371/journal.pbio.2001390)
Supplement: S10 Table — (XLSX) [file pbio.2001390.s027.xlsx]

## Sheet: sheet 1
Table S10. Composition of a modified defined DMEM medium for Campylobacter jejuni 81-176 used in the indicated studies
Components*	Concentration
Amino Acids
L-Glycine	0.4mM
L-Arginine·HCl	0.4mM
L-Cysteine·HCl	0.2mM
L-Histidine·HCl	0.2mM
L-Isoleucine	0.8mM
L-Leucine	0.8mM
L-Lysine·HCl	0.8mM
L-Methionine	0.2mM
L-Phenylalanine	0.4mM
L-Serine	0.4mM
L-Threonine	0.8mM
L-Tryptophan	0.1mM
L-Tyrosine	0.4mM
L-Valine	0.8mM
L-Glutamine	0.7mM
L-Glutamic acid	0.5mM
L-Aspartic acid	0.8mM
Vitamins
Choline chloride	0μM
D-Calcium pantothenate	0μM
Folic Acid	0μM
Niacinamide	33μM
Pyridoxine·HCl	19μM
Riboflavin	0μM
Thiamine·HCl	12μM
i-Inositol	0μM
D-Biotin	2μM
Inorganic Salts
CaCl2·2H2O	1.8mM
Fe(NO3)3·9H2O	0.25μM
MgSO4	1.75mM
KCl	0~5mM
NaHCO3	44mM
NaCl	110mM
NaH2PO4·H2O	0.9mM
Other Components
Sodium Pyruvate	10mM
* This defined medium is modified from DMEM; the components that were added to DMEM or that hve a different concentration than the original DMEM are labeled in red.
