# Supplementary material for: Metabolic and fitness determinants for in vitro growth and intestinal colonization of the bacterial pathogen Campylobacter jejuni
Source: PLoS Biol. 2017 May 19;15(5):e2001390. doi: 10.1371/journal.pbio.2001390 (PMC5438104; doi:10.1371/journal.pbio.2001390)
Supplement: S11 Table — (XLSX) [file pbio.2001390.s028.xlsx]

## Sheet: Fig. 2
Growth on 4 mM 3-13C1 serine
13C excess in protein bound amino acids
		I		13C overall excess			II		13C overall excess
		mean	s.d.	mean	s.d.		mean	s.d.	mean	s.d.
Ala-260	M	0.627654	0.00234353	0.129398	0.000893041		0.622856	0.00040336	0.130677	0.000410605
	M+1	0.358083	0.00204386				0.363573	0.000950467
	M+2	0.0126804	0.000415116				0.0122567	0.00111239
	M+3	0.00158338	2.39416e-05				0.001315	0.000262231
Asp-418	M	0.69512	0.00151253	0.0906919	0.000875947		0.683094	0.00207826	0.0940569	0.000452165
	M+1	0.253107	9.32108e-05				0.264012	0.00322548
	M+2	0.0456582	0.00124682				0.046467	0.00130836
	M+3	0.00611473	0.000441441				0.00642738	0.000226111
	M+4	0	0				0	0
Glu-432	M	0.799693	0.00124311	0.056213	0.000144278		0.793447	0.00188486	0.05894	0.000467736
	M+1	0.129862	0.00218621				0.129703	0.00296852
	M+2	0.0608912	0.00151486				0.0661863	0.0029797
	M+3	0.00897709	0.00121825				0.0101788	0.000529572
	M+4	0.000397333	0.000325493				0.000337179	0.000472706
	M+5	0.000180026	5.8077e-05				0.00014787	7.8333e-05
Gly-246	M	0.99203	0.000645934	0.00460657	0.000588598		0.98997	0.0010984	0.00562951	0.000748952
	M+1	0.00672652	0.000213789				0.00880041	0.00073056
	M+2	0.00124331	0.000546367				0.00122931	0.000426898
His-440	M	0.917802	0.00177953	0.0280811	0.00161437		0.906024	0.0037761	0.0307296	0.00162073
	M+1	0.0243818	0.00958907				0.0311791	0.00384621
	M+2	0.0380836	0.00563115				0.0396833	0.000817056
	M+3	0.0157855	0.0010724				0.0200279	0.00106462
	M+4	0	0				0.00184113	0.00162997
	M+5	0.00309894	0.00184015				0.0010844	0.000997261
	M+6	0.000847731	0.000734156				0.000160289	8.02276e-05
Ile-200	M	0.992656	0.000432253	0.00239233	7.83269e-05		0.992275	0.000775612	0.00253615	0.000197713
	M+1	0.00296723	0.000441892				0.00309697	0.000694105
	M+2	0.00415659	2.10385e-05				0.00432463	0.000242665
	M+3	0.000210558	5.26666e-05				0.0002923	8.9699e-05
	M+4	0	0				0	0
	M+5	9.90895e-06	1.71628e-05				1.152e-05	1.99532e-05
Leu-274	M	0.999389	0.000281583	0.000304933	0.000103482		0.99961	0.000450427	0.000224748	0.00027387
	M+1	0	0				0	0
	M+2	0.000308932	0.000329664				4.61189e-05	7.98804e-05
	M+3	0.000302268	5.57839e-05				0.000343835	0.000472786
	M+4	0	0				0	0
	M+5	0	0				0	0
Lys-431	M	0.911917	0.00150734	0.0232626	0.000624515		0.919131	0.0059677	0.0210945	0.00147473
	M+1	0.0479533	0.00155066				0.0427673	0.00557358
	M+2	0.0312564	0.00173262				0.0305051	0.00144017
	M+3	0.00666611	0.00469127				0.00759652	0.00213931
	M+4	0.00206727	0.00358061				0	0
	M+5	0	0				0	0
	M+6	0.000140398	0.000243177				0	0
Phe-336	M	0.997403	0.0017637	0.00056377	0.000269591		0.994016	0.00120478	0.00112792	0.000131202
	M+1	0.00177174	0.00154403				0.00461251	0.00123018
	M+2	0	0				0	0
	M+3	0	0				0	0
	M+4	0.000825547	0.000222981				0.00132033	0.000190184
	M+5	0	0				5.14961e-05	6.21944e-05
	M+6	0	0				0	0
	M+7	0	0				0	0
	M+8	0	0				0	0
	M+9	0	0				0	0
Pro-286	M	0.81038	0.00140521	0.0548944	0.000873609		0.799203	0.00217522	0.0583414	0.00141555
	M+1	0.125205	0.00340496				0.130068	0.00175581
	M+2	0.0487015	0.00108141				0.055635	0.000762972
	M+3	0.0121615	0.000498347				0.0116366	0.000322934
	M+4	0.00296856	0.00237451				0.00264066	0.000509074
	M+5	0.000584232	0.000523483				0.000815943	0.00141325
Ser-390	M	0.478363	0.00197587	0.178944	0.000843028		0.491954	0.00374047	0.173489	0.00100148
	M+1	0.509376	0.0018697				0.497899	0.00423144
	M+2	0.00932775	0.0018577				0.00787195	0.00135325
	M+3	0.00293308	0.000613011				0.00227521	0.000595512
Thr-404	M	0.786227	0.00978971				0.791363	0.0029353
	M+1	0.179302	0.00398909	0.179302	0.00398909		0.175985	0.00386381	0.175985	0.00386381
	M+2	0.0301479	0.00372445				0.0269241	0.0065684
	M+3	0.0043232	0.00406369				0.00572838	0.00515623
	M+4	0	0				0	0
Tyr-466	M	0.982694	0.00213491	0.00497485	0.00044662		0.983736	0.00256939	0.00415536	0.000546983
	M+1	0.00118399	0.00205073				0.00418795	0.00219094
	M+2	0.0113741	0.000727312				0.00773481	0.0006348
	M+3	0.00199493	0.00172892				0.00220591	0.000727281
	M+4	8.97898e-05	8.19649e-05				0.000546829	0.000849155
	M+5	0.00214972	0.00127747				0.00122641	0.0003895
	M+6	0.000159955	0.00027705				4.61723e-05	7.99728e-05
	M+7	0.0001205	0.000208711				0	0
	M+8	0.000150827	0.000261241				0.000315818	0.000547012
	M+9	8.21049e-05	0.00014221				0	0
Val-288	M	0.774331	0.00106478	0.0730468	0.00027659		0.786681	0.000769908	0.0693845	0.000162618
	M+1	0.0938603	0.000327143				0.08609	0.000752071
	M+2	0.124847	0.00139692				0.121103	1.76987e-05
	M+3	0.00627565	0.000468539				0.00588278	6.56465e-05
	M+4	0.000577567	3.55426e-05				0.000238572	9.28392e-05
	M+5	0.000108538	0.000187994				4.6377e-06	8.03273e-06

## Sheet: Fig. 5
Growth on 4 mM 3-13C1 serine
13C excess in Glucose and Galactose
				overall 13C excess
		mean	s.d.	mean	s.d.
free Glucose-287	M	0.511343	0.0117878	0.1123	0.00447928
	M+1	0.330716	0.00833047
	M+2	0.132601	0.00100821
	M+3	0.0236816	0.00519894
	M+4	0.00155374	0.00269115
	M+5	0	0
	M+6	0.000103819	0.000179821
bound Glucose-287	M	0.533756	0.0111992	0.113741	0.00265637
	M+1	0.293094	0.00869291
	M+2	0.137896	0.00538054
	M+3	0.0300733	0.00441886
	M+4	0.00387129	0.003092
	M+5	0	0
	M+6	0.00130875	0.00160846
bound Galactose-287	M	0.571743	0.00236046	0.100703	0.000459317
	M+1	0.285442	0.0020616
	M+2	0.113942	0.0012006
	M+3	0.02495	0.000431808
	M+4	0.00358783	0.000145697
	M+5	0.00031846	9.4178e-05
	M+6	1.6691e-05	2.89096e-05

## Sheet: Fig. 6C
Growth on NaH13CO3
13C excess in protein bound amino acids
		I		13C overall excess			II		13C overall excess
		mean	s.d.	mean	s.d.		mean	s.d.	mean	s.d.
Ala-260	M	0.980782	0.000794887	0.00691693	0.000253139		0.973124	0.00493207	0.00934704	0.00165551
	M+1	0.0182626	0.000883671				0.026294	0.00491904
	M+2	0.000378231	0.000400564				0	0
	M+3	0.000577243	9.074e-05				0.000582355	0.000118529
Asp-418	M	0.914817	0.00240237	0.0214052	0.000470979		0.908053	0.00263102	0.023412	0.000744806
	M+1	0.0849637	0.00266887				0.0908107	0.00203959
	M+2	0	0				0.000616169	0.00106724
	M+3	0.000219108	0.00028305				0.000473872	0.000302022
	M+4	0	0				4.58485e-05	7.94119e-05
Glu-432	M	0.980386	0.00383866	0.00431707	0.000682431		0.974572	0.00293925	0.00563535	0.000863821
	M+1	0.018102	0.00406555				0.0228805	0.00156055
	M+2	0.00110416	0.000506679				0.00235312	0.00210593
	M+3	0.000382175	0.000373308				0.000191639	0.000331929
	M+4	0	0				0	0
	M+5	2.5709e-05	2.2919e-05				3.02798e-06	5.24461e-06
Gly-246	M	0.98535	0.000661231	0.00756806	0.000252794		0.987837	0.000687122	0.00617504	0.000505084
	M+1	0.0141631	0.00102554				0.0119767	0.000364591
	M+2	0.000486528	0.000465246				0.000186679	0.000323337
Ile-200	M	0.998355	0.000277898	0.000658373	0.00011118		0.998464	0.000245102	0.000617416	9.43242e-05
	M+1	0	0				0	0
	M+2	0.00164205	0.000277848				0.00152011	0.000264781
	M+3	2.59186e-06	4.48923e-06				1.56164e-05	2.70484e-05
	M+4	0	0				0	0
	M+5	0	0				0	0
Leu-274	M	0.999957	7.00305e-05	2.58753e-05	4.20183e-05		1	0	0	0
	M+1	0	0				0	0
	M+2	0	0				0	0
	M+3	4.31255e-05	7.00305e-05				0	0
	M+4	0	0				0	0
	M+5	0	0				0	0
Lys-431	M	0.959901	0.0119412	0.0109381	0.00385225
	M+1	0.0249984	0.00231051
	M+2	0.00615844	0.0106667
	M+3	0.00844561	0.00189533
	M+4	0	0
	M+5	0	0
	M+6	0.000496089	0.000859251
Phe-336	M	0.993113	0.00378278	0.00114573	0.000401902		0.996279	0.0012383	0.000832685	9.69887e-05
	M+1	0.00575157	0.00383917				0.0022922	0.00167997
	M+2	0	0				0.000256807	0.000444802
	M+3	0	0				0	0
	M+4	0.00111789	0.000156918				0.00117209	7.65292e-05
	M+5	1.76785e-05	3.062e-05				0	0
	M+6	0	0				0	0
	M+7	0	0				0	0
	M+8	0	0				0	0
	M+9	0	0				0	0
Pro-286	M	0.970727	0.00239088	0.00785948	0.000323537		0.967421	0.00250415	0.00886858	0.00104066
	M+1	0.0254999	0.00274554				0.0282502	0.00153142
	M+2	0	0				0	0
	M+3	0.00138464	0.00053647				0.00144632	0.000164453
	M+4	0.00234504	0.000128085				0.00277191	0.00129525
	M+5	4.39151e-05	7.60632e-05				0.000111021	0.000192293
Ser-390	M	0.988276	0.00419364	0.00536966	0.00138001		0.98924	0.0066291	0.00546252	0.00194403
	M+1	0.00933827	0.00449171				0.00787985	0.00692362
	M+2	0.000386076	0.000668704				0.00013149	0.000227748
	M+3	0.00199952	0.000232134				0.00274824	0.000529161
Thr-404	M	0.968516	0.00262157	0.008427	0.000703776		0.970372	0.00520449	0.00796184	0.00120639
	M+1	0.0292599	0.00251872				0.027408	0.00611442
	M+2	0.00222403	0.000511625				0.00221969	0.00180261
	M+3	0	0				0	0
	M+4	0	0				0	0
Tyr-466	M	0.995634	0.00199782	0.000931804	0.000226834		0.992188	0.00342114	0.00152739	0.000545953
	M+1	0.00299502	0.00186753				0.00620625	0.00370608
	M+2	0.000354083	0.000358663				0	0
	M+3	0.000200102	0.000346587				0.000664786	0.000621943
	M+4	0	0				0	0
	M+5	0.00081655	5.93471e-05				0.000731377	5.7509e-05
	M+6	0	0				0	0
	M+7	0	0				0	0
	M+8	0	0				0	0
	M+9	0	0				0.000209887	0.000363535
Val-288	M	0.995936	0.000996384	0.00086997	0.000199727		0.996883	0.00181151	0.000690849	0.000435192
	M+1	0.00393644	0.0010111				0.00296194	0.00163683
	M+2	0	0				0	0
	M+3	9.70402e-05	8.48194e-05				0.000127237	0.000178391
	M+4	3.05719e-05	2.77521e-05				2.76494e-05	2.43091e-05
	M+5	0	0				0	0

## Sheet: Fig. 6D
Growth on NaH13CO3 in the presence of lactate
13C excess in protein bound amino acids
		WT I		13C overall excess			WT II		13C overall excess
		mean	s.d.	mean	s.d.		mean	s.d.	mean	s.d.
Ala-260	M	0.988345	0.000564343	0.00431676	0.00011828		0.987886	0.00433669	0.00468704	0.0012293
	M+1	0.0107535	0.00100131				0.010665	0.00506633
	M+2	0.00050864	0.000655493				0.000950002	0.000823667
	M+3	0.000393179	0.000175464				0.000498715	0.000125407
Asp-418	M	0.911709	0.00429042	0.0223582	0.000985578		0.912326	0.00425473	0.0222264	0.00118245
	M+1	0.0873688	0.00455946				0.0865784	0.00450627
	M+2	0.000734832	0.00127277				0.000960919	0.00166436
	M+3	0.000156527	0.000271112				0.000135169	0.00023412
	M+4	3.11882e-05	5.40196e-05				0	0
Glu-432	M	0.963441	0.00416328	0.00784587	0.000419513		0.96124	0.004203	0.00852634	0.000673689
	M+1	0.034841	0.00550686				0.0352983	0.00526692
	M+2	0.000803996	0.00051745				0.00307002	0.00167473
	M+3	0.000894088	0.000870003				0.000383003	0.000331934
	M+4	0	0				0	0
	M+5	1.96168e-05	3.39774e-05				8.88308e-06	8.07762e-06
Gly-246	M	0.987087	0.00111498	0.00702256	0.000577228		0.986629	0.00112492	0.00751162	0.000526304
	M+1	0.0117804	0.00107669				0.0117193	0.00121111
	M+2	0.00113235	5.33406e-05				0.00165197	0.000148118
His-440	M	0.999369	0.000122037	0.000491139	7.27493e-05		0.998415	0.00166043	0.000662806	0.000250481
	M+1	0	0				0.000976473	0.0016913
	M+2	0	0				0	0
	M+3	3.30543e-05	4.0052e-05				0	0
	M+4	0.000142813	0.000153618				4.31612e-05	7.47574e-05
	M+5	0.000455284	4.44879e-05				0.000565544	0.000131876
	M+6	0	0				0	0
Ile-200	M	0.99813	0.000203028	0.000747969	8.12112e-05		0.998233	0.000247085	0.0007069	9.88342e-05
	M+1	0	0				0	0
	M+2	0.00186992	0.000203028				0.00176725	0.000247085
	M+3	0	0				0	0
	M+4	0	0				0	0
	M+5	0	0				0	0
Leu-274	M	0.996876	0.0013698	0.000877884	0.000203872		0.998325	0.000478198	0.000684626	0.00019137
	M+1	0.00195768	0.00174299				0	0
	M+2	0.00113263	0.000423305				0.00165035	0.000478055
	M+3	0	0				0	0
	M+4	0	0				0	0
	M+5	3.32945e-05	6.60176e-06				2.44864e-05	1.7748e-06
Lys-431	M	0.971822	0.00731408	0.00529836	0.00105486		0.975745	0.00157506	0.0046783	0.000337183
	M+1	0.0263424	0.00784569				0.0223474	0.0016164
	M+2	5.98736e-05	0.000103704				0	0
	M+3	0.00177602	0.000460437				0.00190745	0.00055917
	M+4	0	0				0	0
	M+5	0	0				0	0
	M+6	0	0				0	0
Phe-336	M	0.991249	0.00438911	0.00135215	0.000491954		0.991236	0.00231101	0.0013849	0.000265086
	M+1	0.00759719	0.00438215				0.00753101	0.00230284
	M+2	2.229e-05	3.86074e-05				0	0
	M+3	0	0				0	0
	M+4	0.00113189	0.000100064				0.00123327	0.000140842
	M+5	0	0				0	0
	M+6	0	0				0	0
	M+7	0	0				0	0
	M+8	0	0				0	0
	M+9	0	0				0	0
Pro-286	M	0.961134	0.00322777	0.0080612	0.000601719		0.961824	0.00320204	0.00797672	0.000683764
	M+1	0.0381466	0.00335917				0.0373227	0.00312956
	M+2	0	0				0	0
	M+3	0.000719808	0.000246352				0.000853633	0.000293671
	M+4	0	0				0	0
	M+5	0	0				0	0
Ser-390	M	0.993064	0.00110235	0.00325805	0.000458095		0.990534	0.00292725	0.00419701	0.000702565
	M+1	0.00551752	0.00101				0.00790411	0.00338405
	M+2	0	0				0	0
	M+3	0.00141888	0.000217322				0.00156231	0.000522727
Thr-404	M	0.962036	0.00314385	0.00969469	0.000630405		0.957066	0.00448257	0.0110238	0.00111382
	M+1	0.0371486	0.00417074				0.0417733	0.00479696
	M+2	0.000815066	0.00141174				0.00116097	0.00115619
	M+3	0	0				0	0
	M+4	0	0				0	0
Tyr-466	M	0.993943	0.00326663	0.0022745	0.000300968		0.992885	0.00214113	0.00194386	0.00070979
	M+1	0.00251004	0.00434752				0.000883487	0.000787721
	M+2	0.0016225	0.0011884				0.00533533	0.000759216
	M+3	0	0				0	0
	M+4	0	0				0	0
	M+5	0.000650864	0.000421147				0.000531928	0.000399841
	M+6	0	0				0	0
	M+7	0	0				0	0
	M+8	0	0				0	0
	M+9	0.00127346	0.000434905				0.00036455	0.000315712
Val-288	M	0.995818	0.00123975	0.000971194	0.000235354		0.994691	0.00140431	0.00112517	0.000263416
	M+1	0.00390746	0.00131899				0.00513478	0.00152447
	M+2	0	0				0.000105632	0.00018296
	M+3	0.00015561	0.000241146				0	0
	M+4	0.000113821	9.94592e-05				6.47962e-05	6.93013e-05
	M+5	5.27853e-06	9.14268e-06				4.12357e-06	3.40731e-06
		pycA I		13C overall excess			pycA II		13C overall excess
		mean	s.d.	mean	s.d.		mean	s.d.	mean	s.d.
Ala-260	M	0.992417	0.00450659	0.00290921	0.00126229		0.99537	0.0031973	0.00213322	0.000868333
	M+1	0.0068646	0.00505092				0.00337077	0.00379451
	M+2	0.000291471	0.000504843				0.000749203	0.000677995
	M+3	0.000426696	0.000208157				0.000510163	0.000156323
Asp-418	M	0.941818	0.00309649	0.0145883	0.00075667		0.950824	0.00266073	0.012294	0.000665183
	M+1	0.0580964	0.00314132				0.0491762	0.00266073
	M+2	0	0				0	0
	M+3	8.56051e-05	0.000148272				0	0
	M+4	0	0				0	0
Glu-432	M	0.976094	0.000546106	0.00529859	0.000330152		0.979454	0.00186615	0.00461219	0.000283144
	M+1	0.0217643	0.000626065				0.0181473	0.0032344
	M+2	0.00179479	0.00106954				0.00234889	0.00171822
	M+3	0.000298345	0.000375485				1.71495e-05	2.97038e-05
	M+4	0	0				0	0
	M+5	4.88038e-05	8.45306e-05				3.28937e-05	3.4552e-05
Gly-246	M	0.991781	0.000831765	0.0044259	0.000528041		0.992514	0.00199056	0.00403785	0.00122195
	M+1	0.00758525	0.000609131				0.00689726	0.00158828
	M+2	0.000633271	0.000226587				0.000589216	0.000534153
His-440	M	0.999238	0.000150327	0.000630709	0.000111458		0.999323	0.000210554	0.000512478	9.74526e-05
	M+1	0	0				0	0
	M+2	0	0				0	0
	M+3	0	0				0.000148172	0.000256641
	M+4	0.000125187	0.000155782				1.44321e-05	2.49971e-05
	M+5	0.000538643	7.32218e-05				0.000514525	7.88684e-05
	M+6	9.83819e-05	8.55284e-05				0	0
Ile-200	M	0.99867	0.000223489	0.000532189	8.93958e-05		0.998458	0.000224903	0.000616609	8.99612e-05
	M+1	0	0				0	0
	M+2	0.00133047	0.000223489				0.00154152	0.000224903
	M+3	0	0				0	0
	M+4	0	0				0	0
	M+5	0	0				0	0
Leu-274	M	0.997965	0.000710956	0.000799737	0.00029193		0.99841	0.000790375	0.000645217	0.000322624
	M+1	0.000143413	0.000248398				3.66531e-05	6.34851e-05
	M+2	0.00186743	0.000787161				0.00152506	0.000834747
	M+3	0	0				0	0
	M+4	0	0				0	0
	M+5	2.40842e-05	4.85896e-06				2.78642e-05	3.54557e-06
Lys-431	M	0.989926	0.0047803	0.00235763	0.00077888		0.991855	0.00195385	0.00224618	0.000487245
	M+1	0.00803761	0.0048419				0.0054787	0.00197259
	M+2	0	0				0	0
	M+3	0.00203606	0.000170194				0.00266613	0.000901504
	M+4	0	0				0	0
	M+5	0	0				0	0
	M+6	0	0				0	0
Phe-336	M	0.991566	0.00295462	0.00136018	0.000271806		0.99206	0.00680686	0.00125939	0.000747397
	M+1	0.00716519	0.00313399				0.00680786	0.00683414
	M+2	0	0				0	0
	M+3	0	0				0	0
	M+4	0.00126911	0.000210303				0.00113167	4.97939e-05
	M+5	0	0				0	0
	M+6	0	0				0	0
	M+7	0	0				0	0
	M+8	0	0				0	0
	M+9	0	0				0	0
Pro-286	M	0.979301	0.00250539	0.00442217	0.000535026		0.982445	0.001326	0.00375647	0.000116477
	M+1	0.0199925	0.0024594				0.0169416	0.00178446
	M+2	0	0				0	0
	M+3	0.000706137	0.000265412				0.000613575	0.000488701
	M+4	0	0				0	0
	M+5	0	0				0	0
Ser-390	M	0.996202	0.00153211	0.00233368	0.000223929		0.997892	0.000940389	0.00157106	0.000290697
	M+1	0.00219662	0.00206476				0.000804658	0.00139371
	M+2	0	0				0	0
	M+3	0.00160148	0.000567997				0.00130284	0.000576252
Thr-404	M	0.968589	0.00201713	0.00818646	0.000954956		0.967852	0.00301053	0.00826683	0.000659062
	M+1	0.0300755	0.00205985				0.0312289	0.00354037
	M+2	0.00133519	0.00231262				0.000919216	0.000823834
	M+3	0	0				0	0
	M+4	0	0				0	0
Tyr-466	M	0.996529	0.00205016	0.00117325	0.000672968		0.993626	0.00561678	0.00155285	0.000948933
	M+1	0.00026432	0.000457816				0.00268069	0.0045978
	M+2	0.00231804	0.0016098				0.00273012	0.0017989
	M+3	0.000138726	0.000240281				0.000242972	0.000420839
	M+4	0	0				0	0
	M+5	0.000376798	8.20693e-05				0.000342921	6.25897e-05
	M+6	0	0				0	0
	M+7	0	0				0	0
	M+8	0	0				0	0
	M+9	0.000373186	0.000323189				0.000376798	0.000326317
Val-288	M	0.996266	0.00139833	0.000859469	0.000279216		0.997864	0.00216728	0.000585541	0.000420147
	M+1	0.00352221	0.00141283				0.00169342	0.00230484
	M+2	0	0				0.000225927	0.000391317
	M+3	7.07718e-05	7.24101e-05				9.63316e-05	0.000166851
	M+4	0.000140706	2.89359e-05				0.000106439	0.000120153
	M+5	0	0				1.35351e-05	2.34435e-05
growth on NaH13CO3 in the presence of serine
13C excess in protein bound amino acids
		WT I		13C overall excess			WT II		13C overall excess
		mean	s.d.	mean	s.d.		mean	s.d.	mean	s.d.
Ala-260	M	0.992357	0.00415972	0.00304369	0.00127573		0.987666	0.000964329	0.00439066	0.000264502
	M+1	0.00671818	0.00457688				0.0119154	0.00105006
	M+2	0.000360671	0.000616798				0	0
	M+3	0.000563852	6.46322e-05				0.000418873	8.67239e-05
Asp-418	M	0.928826	0.000671192	0.0177986	0.000163065		0.92719	0.00259626	0.0182026	0.000649065
	M+1	0.0711662	0.000676927				0.0728104	0.00259626
	M+2	0	0				0	0
	M+3	1.36092e-06	2.35719e-06				0	0
	M+4	6.03459e-06	1.04522e-05				0	0
Glu-432	M	0.969698	0.00483258	0.00683023	0.00105042		0.971522	0.00186689	0.00644014	0.000500098
	M+1	0.026524	0.00432936				0.0248378	0.00315786
	M+2	0.00375498	0.000531239				0.00361252	0.00220814
	M+3	0	0				0	0
	M+4	0	0				0	0
	M+5	2.34261e-05	2.92986e-05				2.75672e-05	2.42943e-05
Gly-246	M	0.993404	0.00139971	0.00348211	0.000737259		0.993946	0.000909854	0.00348997	0.000440167
	M+1	0.00622694	0.001325				0.00512811	0.00139473
	M+2	0.000368635	7.57453e-05				0.000925916	0.000729584
His-440	M	0.999278	0.000110751	0.000591462	6.94876e-05		0.999338	0.000112881	0.000527943	7.3432e-05
	M+1	0	0				0	0
	M+2	0	0				0	0
	M+3	2.3633e-05	4.09335e-05				0	0
	M+4	9.19414e-05	0.000152848				0.000143695	0.000126921
	M+5	0.000530333	9.42992e-05				0.000518576	2.72652e-05
	M+6	7.64073e-05	0.000132341				0	0
Ile-200	M	0.998443	8.82909e-05	0.000622918	3.53164e-05		0.998624	0.000124901	0.000550375	4.99605e-05
	M+1	0	0				0	0
	M+2	0.00155729	8.82909e-05				0.00137594	0.000124901
	M+3	0	0				0	0
	M+4	0	0				0	0
	M+5	0	0				0	0
Leu-274	M	0.997693	0.00149069	0.000800349	0.000353672		0.998801	0.00116421	0.000457093	0.000385799
	M+1	0.000698328	0.00120954				0.00023223	0.000402234
	M+2	0.00158024	0.000292109				0.000920937	0.000849937
	M+3	0	0				7.86558e-06	1.36236e-05
	M+4	0	0				0	0
	M+5	2.8589e-05	5.17369e-06				3.7553e-05	1.28244e-05
Lys-431	M	0.994024	0.00234951	0.00168249	0.000417638		0.995317	0.00268381	0.00145025	0.000557719
	M+1	0.00391708	0.00229368				0.00267311	0.00235261
	M+2	0	0				0	0
	M+3	0.00205929	0.000200203				0.00200947	0.000331398
	M+4	0	0				0	0
	M+5	0	0				0	0
	M+6	0	0				0	0
Phe-336	M	0.994383	0.00237569	0.00102982	0.000292926		0.987889	0.00189361	0.0017368	0.000202306
	M+1	0.00439794	0.00229211				0.0109371	0.00191791
	M+2	0	0				0	0
	M+3	5.35159e-06	9.26922e-06				0	0
	M+4	0.0012136	9.8306e-05				0.00117351	2.46768e-05
	M+5	0	0				0	0
	M+6	0	0				0	0
	M+7	0	0				0	0
	M+8	0	0				0	0
	M+9	0	0				0	0
Pro-286	M	0.970416	0.00236274	0.00628495	0.000492202		0.972917	0.0012936	0.00569664	0.000207945
	M+1	0.0286641	0.00248551				0.0263834	0.00168829
	M+2	0	0				0	0
	M+3	0.000920201	0.000526709				0.00069994	0.000541833
	M+4	0	0				0	0
	M+5	0	0				0	0
Ser-390	M	0.998304	0.000422828	0.00169611	0.000422828		0.998741	0.000187321	0.00125948	0.000187321
	M+1	0	0				0	0
	M+2	0	0				0	0
	M+3	0.00169611	0.000422828				0.00125948	0.000187321
Thr-404	M	0.927297	0.00356556	0.0181796	0.000890594		0.928615	0.00317579	0.0178462	0.000793947
	M+1	0.0726868	0.00356895				0.0713847	0.00317579
	M+2	1.58989e-05	2.75378e-05				0	0
	M+3	0	0				0	0
	M+4	0	0				0	0
Tyr-466	M	0.99534	0.00106699	0.001318	0.000365955		0.996668	0.00300965	0.00118263	0.000373258
	M+1	0.00238793	0.00222265				0.00142957	0.00247609
	M+2	0.000819214	0.00099839				0.00069665	0.000732661
	M+3	0.000451616	0.000782222				0.000227532	0.000394098
	M+4	0	0				0	0
	M+5	0.000631535	0.000347352				0.000416193	4.75358e-05
	M+6	0	0				0	0
	M+7	0	0				0	0
	M+8	0	0				0	0
	M+9	0.000369237	0.000320132				0.000561918	1.17472e-05
Val-288	M	0.995827	0.00160608	0.000960514	0.000285161		0.995626	0.002562	0.00105552	0.000444609
	M+1	0.00394531	0.00169654				0.00386847	0.00259363
	M+2	0	0				0.000213072	0.000369051
	M+3	5.35847e-05	9.28114e-05				0.000191334	0.00020326
	M+4	0.000174127	6.67823e-06				9.72433e-05	8.58029e-05
	M+5	3.9984e-06	6.92543e-06				3.9984e-06	6.92543e-06
		pycA I		13C overall excess			pycA II		13C overall excess
		mean	s.d.	mean	s.d.		mean	s.d.	mean	s.d.
Ala-260	M	0.993208	0.00157664	0.00276809	0.000488433		0.991046	0.00325951	0.00338204	0.000838819
	M+1	0.00580429	0.00180773				0.00817077	0.00395844
	M+2	0.000464612	0.000402367				0.000375304	0.000650046
	M+3	0.000523583	0.000160166				0.000408247	7.70496e-05
Asp-418	M	0.955	0.0049538	0.0113903	0.00110862		0.953445	0.00393292	0.0117198	0.000926055
	M+1	0.044719	0.00521711				0.0463922	0.00406418
	M+2	0	0				0	0
	M+3	0.000280758	0.00028305				0.000162369	0.000242447
	M+4	0	0				0	0
Glu-432	M	0.979215	0.00686763	0.00492548	0.00154009		0.972293	0.00315624	0.00622656	0.000393512
	M+1	0.0170891	0.00623301				0.0243269	0.00460949
	M+2	0.00358349	0.00178373				0.00336432	0.00159153
	M+3	9.56576e-05	8.79505e-05				0	0
	M+4	0	0				0	0
	M+5	1.68721e-05	1.96503e-05				1.54405e-05	1.38803e-05
Gly-246	M	0.994291	0.00130627	0.00318725	0.000792681		0.99456	0.000704976	0.00309975	0.000141335
	M+1	0.00504433	0.00138492				0.00468112	0.00127038
	M+2	0.000665085	0.000713682				0.000759183	0.000591521
His-440	M	0.999144	0.000381792	0.000596055	0.00015105		0.999445	9.50761e-05	0.000452424	6.9448e-05
	M+1	0	0				0	0
	M+2	0	0				0	0
	M+3	0.000322313	0.000524838				0	0
	M+4	6.08824e-05	0.000105451				5.86159e-05	5.88942e-05
	M+5	0.000473172	0.000105648				0.000496016	3.66437e-05
	M+6	0	0				0	0
Ile-200	M	0.998298	0.000476079	0.000680717	0.000190432		0.998337	0.000212718	0.000665093	8.50872e-05
	M+1	0	0				0	0
	M+2	0.00170179	0.000476079				0.00166273	0.000212718
	M+3	0	0				0	0
	M+4	0	0				0	0
	M+5	0	0				0	0
Leu-274	M	0.996656	0.000822294	0.00119317	0.000141012		0.997181	0.000528389	0.00104024	7.25312e-05
	M+1	0.000763672	0.000942648				0.00048118	0.000833428
	M+2	0.00256655	0.000127826				0.00232285	0.000367273
	M+3	0	0				0	0
	M+4	0	0				0	0
	M+5	1.38116e-05	6.6519e-07				1.4862e-05	6.8136e-06
Lys-431	M	0.996448	0.000796858	0.00146939	0.00015771		0.996064	0.00219705	0.00149376	0.000339167
	M+1	0.00092055	0.00159444				0.00135322	0.00234384
	M+2	0	0				0.000139484	0.000241593
	M+3	0.00263193	0.000824109				0.00244346	3.61908e-05
	M+4	0	0				0	0
	M+5	0	0				0	0
	M+6	0	0				0	0
Phe-336	M	0.987802	0.0056006	0.00173875	0.00057016		0.99429	0.00153305	0.00102227	0.000129234
	M+1	0.0110483	0.00575704				0.00454652	0.00165692
	M+2	0	0				0	0
	M+3	0	0				0	0
	M+4	0.0011501	0.000156926				0.00116349	0.000125187
	M+5	0	0				0	0
	M+6	0	0				0	0
	M+7	0	0				0	0
	M+8	0	0				0	0
	M+9	0	0				0	0
Pro-286	M	0.985397	0.000550796	0.00317723	2.35503e-05		0.982034	0.00393319	0.0038895	0.000704025
	M+1	0.0139607	0.000885016				0.0172246	0.00414503
	M+2	0	0				0	0
	M+3	0.000641811	0.000334226				0.000740966	0.00023944
	M+4	0	0				0	0
	M+5	0	0				0	0
Ser-390	M	0.998668	0.000713819	0.00133153	0.000713819		0.998567	0.000660417	0.00143293	0.000660417
	M+1	0	0				0	0
	M+2	0	0				0	0
	M+3	0.00133153	0.000713819				0.00143293	0.000660417
Thr-404	M	0.942977	0.00210082	0.0144464	0.000386527		0.944874	0.00316837	0.0140005	0.00050506
	M+1	0.056261	0.00270337				0.0542491	0.00453922
	M+2	0.000762241	0.000660212				0.000876426	0.00151801
	M+3	0	0				0	0
	M+4	0	0				0	0
Tyr-466	M	0.995688	0.00179993	0.00113694	0.000279145		0.994939	0.00351787	0.000949119	0.000305625
	M+1	0.00172996	0.00299638				0.00283722	0.00491421
	M+2	0.00167294	0.00145802				0.00180479	0.00184725
	M+3	5.77784e-05	0.000100075				0	0
	M+4	0	0				0	0
	M+5	0.00066882	0.000430386				0.000419056	2.59039e-05
	M+6	0	0				0	0
	M+7	0	0				0	0
	M+8	0	0				0	0
	M+9	0.00018213	0.000315459				0	0
Val-288	M	0.996609	0.00191813	0.000845237	0.000345731		0.997306	0.000734209	0.000616741	0.000146911
	M+1	0.00295415	0.00205977				0.00253974	0.000749491
	M+2	0.000147577	0.000255612				0	0
	M+3	0.000184963	0.000198967				8.62271e-05	6.81238e-05
	M+4	0.000100717	7.67849e-05				5.60284e-05	4.87972e-05
	M+5	3.82343e-06	6.62238e-06				1.22331e-05	2.11884e-05

## Sheet: Fig. S 1
growth on 4 mM 3-13C1 serine					Growth on 4 mM 3-13C1 serine
					13C excess in polar metabolites
		Campylobacter jejuni I + II Juli 12							overall 13C excess
Lac-219	{000}	0.971701	0.00368913				mean	s.d.	mean	s.d.
	{YYY}1	0.0216922	0.00639582		Lac-219	M	0.971701	0.00368913	0.0119701	0.00178604
	{YYY}2	0.00555946	0.00616452			M+1	0.0216922	0.00639582
	{111}	0.00366258	0.00359192			M+2	0.00555946	0.00616452
Glycol-205	{00}	0.757935	0.00856243			M+3	0.00366258	0.00359192
	{YY}1	0.217073	0.0079518		Glycol-205	M	0.757935	0.00856243	0.153752	0.0241762
	{11}	0.0249919	0.0114046			M+1	0.217073	0.0079518
Ala-218	{000}	0.702298	0.0126839			M+2	0.0249919	0.0114046
	{YYY}1	0.271482	0.00733702		Ala-218	M	0.702298	0.0126839	0.104313	0.00610215
	{YYY}2	0.0247482	0.00455816			M+1	0.271482	0.00733702
	{111}	0.00147116	0.000907871			M+2	0.0247482	0.00455816
Val-246	{00000}	0.760263	0.00213886			M+3	0.00147116	0.000907871
	{YYYYY}1	0.115274	0.00236628		Val-246	M	0.760263	0.00213886	0.0738685	0.00025346
	{YYYYY}2	0.115713	0.000573335			M+1	0.115274	0.00236628
	{YYYYY}3	0.00853359	0.000252602			M+2	0.115713	0.000573335
	{YYYYY}4	0.000256086	0.000129548			M+3	0.00853359	0.000252602
	{11111}	0	0			M+4	0.000256086	0.000129548
Leu-260	{000000}	1.00156	0.00127879			M+5	0	0
	{YYYYYY}1	3.9424e-05	5.5754e-05		Leu-260	M	1.00156	0.00127879	0.000801845	0.000629442
	{YYYYYY}2	0	0			M+1	3.9424e-05	5.5754e-05
	{YYYYYY}3	0.000704525	5.42024e-05			M+2	0	0
	{YYYYYY}4	0.000334761	7.25305e-06			M+3	0.000704525	5.42024e-05
	{YYYYYY}5	0.000181092	0.000256102			M+4	0.000334761	7.25305e-06
	{111111}	0.000304847	0.000291085			M+5	0.000181092	0.000256102
Ile-260	{000000}	0.987765	0.00539689			M+6	0.000304847	0.000291085
	{YYYYYY}1	0.0114441	0.00145712		Ile-260	M	0.987765	0.00539689	0.00328088	0.00221585
	{YYYYYY}2	0.000577117	0.000506404			M+1	0.0114441	0.00145712
	{YYYYYY}3	0.000725889	0.000629613			M+2	0.000577117	0.000506404
	{YYYYYY}4	0.00107185	0.0018565			M+3	0.000725889	0.000629613
	{YYYYYY}5	0.00115044	0.00146916			M+4	0.00107185	0.0018565
	{111111}	3.87425e-05	6.71041e-05			M+5	0.00115044	0.00146916
Gly-276	{00}	0.972481	0.00214182			M+6	3.87425e-05	6.71041e-05
	{YY}1	0.024755	0.00132102		Gly-276	M	0.972481	0.00214182	0.0152689	0.0013817
	{11}	0.00276433	0.000971117			M+1	0.024755	0.00132102
Succ-247	{0000}	0.729683	0.0111744			M+2	0.00276433	0.000971117
	{YYYY}1	0.215954	0.00363397		Succ-247	M	0.729683	0.0111744	0.0829285	0.0034235
	{YYYY}2	0.0499138	0.00600437			M+1	0.215954	0.00363397
	{YYYY}3	0.00438161	0.00137441			M+2	0.0499138	0.00600437
	{1111}	0.000118506	0.000112997			M+3	0.00438161	0.00137441
Ura-241	{0000}	0.67767	0.00240813			M+4	0.000118506	0.000112997
	{YYYY}1	0.269838	0.000971903		Ura-256	M	0.687033	0.00300743	0.0928139	0.00141238
	{YYYY}2	0.0471048	0.00243283			M+1	0.255597	0.0019754
	{YYYY}3	0.00449782	0.000311138			M+2	0.05408	0.00387397
	{1111}	0.000888913	0.000379711			M+3	0.00337538	0.00206484
Ser-306	{000}	0.442781	0.0082508			M+4	0.000586544	0.00101592
	{YYY}1	0.550079	0.0039139		Ser-306	M	0.442781	0.0082508	0.1878	0.0037
	{YYY}2	0.00342792	0.00441117			M+1	0.550079	0.0039139
	{111}	0.00371247	7.4274e-05			M+2	0.00342792	0.00441117
Met-278	{00000}	0.979629	0.0228877			M+3	0.00371247	7.4274e-05
	{YYYYY}1	0.00352144	0.00609931		Met-293	M	0.975761	0.00956622	0.0248123	0.00967659
	{YYYYY}2	0.0206486	0.0330329			M+1	0.0150223	0.00380193
	{YYYYY}3	0.0113784	0.0197079			M+2	0.00480066	0.00322726
	{YYYYY}4	0.00353367	0.00370564			M+3	0	0
	{11111}	0.0261638	0.0227517			M+4	0.00329103	0.00312016
Met-293	{00000}	0.975761	0.00956622			M+5	0.00306816	0.00146771
	{YYYYY}1	0.0150223	0.00380193		pyroGlu-258	M	0.799132	0.00199737	0.043558	0.00988386
	{YYYYY}2	0.00480066	0.00322726			M+1	0.133332	0.00153581
	{YYYYY}3	0	0			M+2	0.0557892	0.000873103
	{YYYYY}4	0.00329103	0.00312016			M+3	0.0104943	0.000925356
	{11111}	0.00306816	0.00146771			M+4	0.00060964	0.000707472
pyroGlu-258	{00000}	0.799132	0.00199737			M+5	0.00105708	0.000917734
	{YYYYY}1	0.133332	0.00153581		Asp-334	M	0.646033	0.0628222	0.138576	0.0321943
	{YYYYY}2	0.0557892	0.000873103			M+1	0.259793	0.0274467
	{YYYYY}3	0.0104943	0.000925356			M+2	0.0710004	0.0383745
	{YYYYY}4	0.00060964	0.000707472			M+3	0.0146355	0.00146671
	{11111}	0.00105708	0.000917734			M+4	0.00853762	0.00153231
Asp-334	{0000}	0.646033	0.0628222		Thr-320	M	0.796357	0.00467282	0.0574564	0.00370419
	{YYYY}1	0.259793	0.0274467			M+1	0.165888	0.00566014
	{YYYY}2	0.0710004	0.0383745			M+2	0.0386056	0.00569978
	{YYYY}3	0.0146355	0.00146671			M+3	0.00496905	0.0030592
	{1111}	0.00853762	0.00153231			M+4	3.53597e-05	6.12448e-05
Thr-320	{0000}	0.796357	0.00467282		Laurat-257	M	0.107589	0.000643997	0.232633	3.19473e-05
	{YYYY}1	0.165888	0.00566014			M+1	0.1343	0.000856933
	{YYYY}2	0.0386056	0.00569978			M+2	0.223883	0.000949765
	{YYYY}3	0.00496905	0.0030592			M+3	0.232283	0.00174707
	{1111}	3.53597e-05	6.12448e-05			M+4	0.165669	0.000937633
Laurat-257	{000000000000}	0.107589	0.000643997			M+5	0.0916042	0.000474261
	{YYYYYYYYYYYY}1	0.1343	0.000856933			M+6	0.0392899	0.000917405
	{YYYYYYYYYYYY}2	0.223883	0.000949765			M+7	0.00298007	0.000524845
	{YYYYYYYYYYYY}3	0.232283	0.00174707			M+8	0.000570022	0.000308569
	{YYYYYYYYYYYY}4	0.165669	0.000937633			M+9	0.000197254	0.00027896
	{YYYYYYYYYYYY}5	0.0916042	0.000474261			M+10	0.000525491	0.000743156
	{YYYYYYYYYYYY}6	0.0392899	0.000917405			M+11	0.00029947	0.000319617
	{YYYYYYYYYYYY}7	0.00298007	0.000524845			M+12	0.00103751	0.000503966
	{YYYYYYYYYYYY}8	0.000570022	0.000308569		Palmitic-313	M	0.224217	0.000898253	0.232826	0.000433815
	{YYYYYYYYYYYY}9	0.000197254	0.00027896			M+1	0.0285278	0.000179292
	{YYYYYYYYYYYY}10	0.000525491	0.000743156			M+2	0.0582177	3.46177e-05
	{YYYYYYYYYYYY}11	0.00029947	0.000319617			M+3	0.0935384	0.000182854
	{111111111111}	0.00103751	0.000503966			M+4	0.125204	0.000331476
Palmitic-313	{0000000000000000}	0.224217	0.000898253			M+5	0.14942	6.13043e-05
	{YYYYYYYYYYYYYYYY}1	0.0285278	0.000179292			M+6	0.152749	0.000573303
	{YYYYYYYYYYYYYYYY}2	0.0582177	3.46177e-05			M+7	0.115292	0.000486328
	{YYYYYYYYYYYYYYYY}3	0.0935384	0.000182854			M+8	0.0500891	9.20439e-05
	{YYYYYYYYYYYYYYYY}4	0.125204	0.000331476			M+9	0.00274497	2.14309e-05
	{YYYYYYYYYYYYYYYY}5	0.14942	6.13043e-05			M+10	0	0
	{YYYYYYYYYYYYYYYY}6	0.152749	0.000573303			M+11	0	0
	{YYYYYYYYYYYYYYYY}7	0.115292	0.000486328			M+12	0	0
	{YYYYYYYYYYYYYYYY}8	0.0500891	9.20439e-05			M+13	0	0
	{YYYYYYYYYYYYYYYY}9	0.00274497	2.14309e-05			M+14	0	0
	{YYYYYYYYYYYYYYYY}10	0	0			M+15	0	0
	{YYYYYYYYYYYYYYYY}11	0	0			M+16	0	0
	{YYYYYYYYYYYYYYYY}12	0	0
	{YYYYYYYYYYYYYYYY}13	0	0
	{YYYYYYYYYYYYYYYY}14	0	0
	{YYYYYYYYYYYYYYYY}15	0	0
	{1111111111111111}	0	0

## Sheet: Fig. S 12
Growth on 5-13C1 glutamate
13C excess in protein bound amino acids
		I		13C overall excess			II		13C overall excess
		mean	s.d.	mean	s.d.		mean	s.d.	mean	s.d.
Ala-260	M	0.926896	0.00109529	0.0247448	0.000220729		0.936215	0.000171348	0.0217623	8.20625e-05
	M+1	0.0724189	0.0012038				0.0630072	9.60248e-05
	M+2	4.75598e-05	6.72597e-05				5.43512e-05	9.15904e-05
	M+3	0.000637157	0.00017577				0.000723712	4.79137e-05
Asp-418	M	0.783909	0.00459876	0.0540229	0.000938719		0.802746	0.00156031	0.0493134	0.000390077
	M+1	0.216091	0.00459876				0.197254	0.00156031
	M+2	0	0				0	0
	M+3	0	0				0	0
	M+4	0	0				0	0
Glu-432	M	0.673588	0.00251045	0.0652262	0.000364611		0.701861	0.000947364	0.0599029	0.000169442
	M+1	0.326296	0.00265785				0.297452	0.00135053
	M+2	0	0				0	0
	M+3	0.000110293	0.000155977				0.000687465	0.000528064
	M+4	0	0				0	0
	M+5	6.0613e-06	8.57197e-06				0	0
Gly-246	M	0.96368	0.000670546	0.018239	0.000273749		0.967848	0.000447486	0.0160762	0.000223743
	M+1	0.03632	0.000670546				0.0321524	0.000447486
	M+2	0	0				0	0
His-440	M	0.983657	0.00407405	0.00516388	0.00166691		0.988711	0.000786513	0.00312856	0.000330153
	M+1	0.0131485	0.00238201				0.00898045	0.0010263
	M+2	0	0				0.000224101	0.000388155
	M+3	0.000505764	0.000715259				0.00061668	0.00106812
	M+4	0.000695909	0.000836523				0.000470378	0.000408419
	M+5	0.00131334	0.000757723				0.000373063	0.000321804
	M+6	0.000679994	0.000813052				0.000624302	0.000366313
Ile-200	M	0.99769	0.000312018	0.000894704	0.000101905		0.99754	5.40445e-05	0.00100157	4.71804e-05
	M+1	0	0				0	0
	M+2	0.0023103	0.000312018				0.0024309	4.46653e-05
	M+3	0	0				0	0
	M+4	0	0				0	0
	M+5	0	0				2.92163e-05	5.06041e-05
Leu-274	M	0.999811	0.000266784	0.000113799	9.85525e-05		0.999883	0.00015296	4.84579e-05	5.94209e-05
	M+1	0	0				0	0
	M+2	0.00013919	0.000196844				9.67247e-05	0.000167532
	M+3	4.94551e-05	6.99401e-05				2.51977e-06	4.36437e-06
	M+4	0	0				1.78752e-05	3.09607e-05
	M+5	0	0				0	0
Lys-431	M	0.940792	0.00190246	0.0105801	0.000334471		0.945551	0.0026153	0.0096523	0.000485989
	M+1	0.0568137	0.000850386				0.0527167	0.00263502
	M+2	0.00109515	0.00154877				0	0
	M+3	0.00129903	0.000496695				0.00173237	0.000558266
	M+4	0	0				0	0
	M+5	0	0				0	0
	M+6	0	0				0	0
Phe-336	M	0.99733	0.00195688	0.000718924	0.000127527		0.998522	0.000454065	0.000626979	0.00018973
	M+1	0.00151364	0.00214061				0.000115573	0.000200178
	M+2	0	0				0	0
	M+3	0	0				0	0
	M+4	0.00115634	0.00018373				0.0012832	0.000340952
	M+5	0	0				7.88915e-05	6.97013e-05
	M+6	0	0				0	0
	M+7	0	0				0	0
	M+8	0	0				0	0
	M+9	0	0				0	0
Pro-286	M	0.661411	0.00790559	0.074795	0.00431283		0.689831	0.00278212	0.0657971	0.0017033
	M+1	0.328844	0.00154105				0.303871	0.000965497
	M+2	0	0				0	0
	M+3	0.000869714	0.000538786				0.0012236	0.000497096
	M+4	0.00847637	0.00746703				0.00450294	0.0015513
	M+5	0.000398598	0.000563703				0.000572046	0.000502656
Ser-390	M	0.916353	0.00467174	0.0290897	0.00135213		0.924284	0.0045945	0.0264152	0.00162531
	M+1	0.0812511	0.0045236				0.0739508	0.00445915
	M+2	0	0				0	0
	M+3	0.00239631	0.000148145				0.00176497	0.000189166
Thr-404	M	0.964058	0.00400222	0.0105789	0.0017694		0.971243	0.00668329	0.00786726	0.000954923
	M+1	0.0316106	0.000663816				0.0260457	0.0109024
	M+2	0.00433105	0.00466603				0.0027117	0.0046968
	M+3	0	0				0	0
	M+4	0	0				0	0
Tyr-466	M	0.997817	0.00097163	0.00063908	0.000299698		0.997769	0.00120106	0.000838162	0.000290535
	M+1	0	0				0	0
	M+2	0.000837698	0.000769094				0.00103657	0.00121402
	M+3	0.000936149	0.000376305				0.000251978	0.000350189
	M+4	0	0				0	0
	M+5	0.000409303	0.000578841				0.000942876	0.000100472
	M+6	0	0				0	0
	M+7	0	0				0	0
	M+8	0	0				0	0
	M+9	0	0				0	0
Val-288	M	0.988103	0.00045133	0.00238859	0.000126427		0.989607	0.000291305	0.00220136	0.00014329
	M+1	0.011821	0.000343705				0.0101077	0.000297088
	M+2	0	0				0.000150593	0.000260835
	M+3	0	0				0	0
	M+4	7.61024e-05	0.000107625				7.71846e-05	6.92635e-05
	M+5	0	0				5.78339e-05	0.000100171

## Sheet: Fig. S 13
Growth on 5-13C1 glutamate
13C excess in Glucose and Galactose
		I		13C overall excess			II		13C overall excess
		mean	s.d.	mean	s.d.		mean	s.d.	mean	s.d.
bound Glucose-287	M	0.796907	0.000314144	0.036782	0.000410439		0.779524	0.00160831	0.0405166	0.000144011
	M+1	0.186708	0.000759602				0.198368	0.00234175
	M+2	0.0157215	0.00052115				0.0217968	0.000864344
	M+3	0.000405818	0.000357081				0.000242631	0.000420249
	M+4	0.000113465	0.000102627				0	0
	M+5	0	0				0	0
	M+6	0.000144955	0.000218118				6.84176e-05	0.000118503
bound Galactose-287	M	0.773101	0.00153261	0.0414096	0.000320017		0.768684	0.000911617	0.0421822	0.000116315
	M+1	0.20631	0.00130542				0.210427	0.0010075
	M+2	0.0196252	6.28169e-05				0.0200011	0.000326776
	M+3	0.000961135	0.000173626				0.000887996	0.000180516
	M+4	3.48859e-06	6.04242e-06				7.67361e-08	1.32911e-07
	M+5	0	0				0	0
	M+6	0	0				0	0
