# Supplementary material for: Metabolic and fitness determinants for in vitro growth and intestinal colonization of the bacterial pathogen Campylobacter jejuni
Source: PLoS Biol. 2017 May 19;15(5):e2001390. doi: 10.1371/journal.pbio.2001390 (PMC5438104; doi:10.1371/journal.pbio.2001390)
Supplement: S12 Table — (XLSX) [file pbio.2001390.s029.xlsx]

## Sheet: Fig 6E-pycA
Growth of pycA mutant (see Fig 6E)
Medium: DMEM-Glc with Fe
Carbon sources:	1.	w/o
	2.	20mM Asp
	3.	20mM Glu
	4.	20mM Pro
	5.	20mM Ser
	6.	20mM Lac
Summary: maximal OD600 (during 48 hours cultivation)
								Significance in growth changes of mutant compared to WT
		2015-03-10	2015-03-11	2015-03-12	AVERAGE	STDEV		(Student's t-test)
Cjj81-176 WT	1.	0.438	0.449	0.488	0.458333	0.0262742
	2.	0.974	0.704	0.813	0.830333	0.135832
	3.	1.297	1.312	1.306	1.305	0.00754983
	4.	0.967	0.983	1.109	1.01967	0.0777775
	5.	1.229	1.286	1.184	1.233	0.0511175
	6.	1.212	1.187	1.147	1.182	0.0327872
Cjj81-176 pycA::cat #1	1.	0.349	0.319	0.381	0.349667	0.0310054		0.0104369	*
	2.	0.766	0.609	0.604	0.659667	0.0921213		0.155784
	3.	0.976	1.075	0.989	1.01333	0.053799		0.0100355	*
	4.	0.879	0.898	0.955	0.910667	0.0395517		0.120086
	5.	0.529	0.579	0.587	0.565	0.0314325		0.00015833	***
	6.	0.946	0.729	0.828	0.834333	0.108639		0.0233178	*
Data of growth curves
2015-03-10		0	16	24	40	48	h	Max. OD600
Cjj81-176 WT	1.	0.142	0.438	0.4	0.421	0.404		0.438
	2.	0.138	0.873	0.974	0.813	0.778		0.974
	3.	0.141	1.102	1.297	1.263	1.131		1.297
	4.	0.128	0.905	0.967	0.885	0.821		0.967
	5.	0.133	1.229	1.068	0.968	0.98		1.229
	6.	0.145	1.212	1.151	1.176	1.145		1.212
Cjj81-176 pycA::cat #1	1.	0.12	0.349	0.308	0.317	0.324		0.349
	2.	0.138	0.418	0.766	0.689	0.638		0.766
	3.	0.114	0.305	0.537	0.976	0.925		0.976
	4.	0.128	0.798	0.879	0.816	0.772		0.879
	5.	0.131	0.461	0.449	0.476	0.529		0.529
	6.	0.128	0.946	0.795	0.812	0.854		0.946
2015-03-11		0	16	24	40	48	h	Max. OD600
Cjj81-176 WT	1.	0.14	0.449	0.407	0.403	0.414		0.449
	2.	0.103	0.647	0.704	0.698	0.658		0.704
	3.	0.104	1.079	1.312	1.229	1.183		1.312
	4.	0.119	0.922	0.983	0.939	0.892		0.983
	5.	0.131	1.268	1.114	1.058	1.034		1.286
	6.	0.135	1.187	1.098	0.968	0.889		1.187
Cjj81-176 pycA::cat #1	1.	0.105	0.293	0.304	0.316	0.319		0.319
	2.	0.102	0.422	0.609	0.553	0.504		0.609
	3.	0.107	0.33	0.748	1.075	0.995		1.075
	4.	0.105	0.742	0.898	0.824	0.763		0.898
	5.	0.109	0.579	0.499	0.476	0.438		0.579
	6.	0.111	0.729	0.689	0.643	0.611		0.729
2015-03-12		0	16	24	40	48	h	Max. OD600
Cjj81-176 WT	1.	0.137	0.488	0.453	0.408	0.402		0.488
	2.	0.104	0.813	0.798	0.786	0.765		0.813
	3.	0.122	1.139	1.306	1.211	1.178		1.306
	4.	0.118	1.002	1.109	1.058	1.004		1.109
	5.	0.127	1.184	1.104	1.075	1.053		1.184
	6.	0.131	1.147	1.098	1.076	1.068		1.147
Cjj81-176 pycA::cat #1	1.	0.11	0.324	0.381	0.366	0.351		0.381
	2.	0.121	0.484	0.579	0.604	0.567		0.604
	3.	0.132	0.398	0.668	0.989	0.935		0.989
	4.	0.128	0.834	0.955	0.904	0.888		0.955
	5.	0.124	0.587	0.504	0.502	0.487		0.587
	6.	0.127	0.828	0.768	0.752	0.709		0.828

## Sheet: Fig 7E-ktrA,ktrB,kdpA
Growth of ktrA, ktrB, kdpA mutants v.s. WT (see Fig. 7E)
Experiment 1:
0mM KCl
Strains	0h	8h	13h	21h	27h	38h	46h
WT	0.02	0.051	0.077	0.097	0.096	0.109	0.121
ΔktrA	0.02	0.025	0.027	0.034	0.044	0.057	0.058
ΔktrA + ktrA	0.02	0.022	0.03	0.039	0.045	0.057	0.063
ΔktrB	0.02	0.028	0.028	0.044	0.061	0.054	0.043
ΔkdpA	0.02	0.022	0.021	0.05	0.043	0.067	0.065
0.5mM KCl
Strains	0h	8h	13h	21h	27h	38h	46h
WT	0.02	0.058	0.196	0.32	0.37	0.346	0.342
ΔktrA	0.02	0.066	0.155	0.187	0.204	0.187	0.185
ΔktrA + ktrA	0.02	0.041	0.202	0.262	0.305	0.291	0.37
ΔktrB	0.02	0.047	0.12	0.164	0.182	0.175	0.175
ΔkdpA	0.02	0.09	0.294	0.327	0.323	0.358	0.39
5mM KCl
Strains	0h	8h	13h	21h	27h	38h	46h
WT	0.02	0.058	0.22	0.373	0.446	0.439	0.438
ΔktrA	0.02	0.044	0.168	0.197	0.197	0.183	0.188
ΔktrA + ktrA	0.02	0.053	0.19	0.259	0.279	0.284	0.31
ΔktrB	0.02	0.035	0.125	0.213	0.227	0.231	0.251
ΔkdpA	0.02	0.064	0.29	0.383	0.349	0.367	0.417
Experiment 2:
0mM KCl
Strains	0h	8h	13h	21h	27h	38h	46h
WT	0.02	0.048	0.138	0.165	0.173	0.229	0.242
ΔktrA	0.02	0.042	0.114	0.135	0.125	0.134	0.132
ΔktrA + ktrA	0.02	0.04	0.129	0.156	0.177	0.177	0.193
ΔktrB	0.02	0.038	0.107	0.136	0.134	0.124	0.141
ΔkdpA	0.02	0.035	0.125	0.142	0.145	0.187	0.225
0.5mM KCl
Strains	0h	8h	13h	21h	27h	38h	46h
WT	0.02	0.06	0.294	0.327	0.323	0.358	0.39
ΔktrA	0.02	0.037	0.139	0.158	0.193	0.182	0.178
ΔktrA + ktrA	0.02	0.043	0.213	0.271	0.302	0.289	0.375
ΔktrB	0.02	0.047	0.09	0.154	0.19	0.193	0.206
ΔkdpA	0.02	0.09	0.29	0.369	0.369	0.343	0.399
5mM KCl
Strains	0h	8h	13h	21h	27h	38h	46h
WT	0.02	0.058	0.22	0.251	0.293	0.324	0.35
ΔktrA	0.02	0.044	0.148	0.187	0.187	0.163	0.174
ΔktrA + ktrA	0.02	0.053	0.19	0.259	0.279	0.284	0.31
ΔktrB	0.02	0.035	0.12	0.164	0.182	0.175	0.175
ΔkdpA	0.02	0.064	0.29	0.335	0.349	0.374	0.399
Experiment 3:
0mM KCl
Strains	0h	4h	7h	12h	22h	26h	31h	35h	46h
WT	0.02	0.033	0.054	0.152	0.127	0.123	0.117	0.13	0.211
ΔktrA	0.02	0.029	0.042	0.107	0.117	0.114	0.109	0.126	0.096
ΔktrA + ktrA	0.02	0.024	0.043	0.08	0.12	0.116	0.106	0.103	0.095
ΔktrB	0.02	0.028	0.041	0.072	0.117	0.115	0.117	0.112	0.092
ΔkdpA	0.02	0.025	0.042	0.073	0.107	0.113	0.116	0.14	0.127
0.1mM KCl
Strains	0h	4h	7h	12h	22h	26h	31h	35h	46h
WT	0.02	0.037	0.069	0.144	0.199	0.2	0.186	0.188	0.206
ΔktrA	0.02	0.045	0.05	0.1	0.163	0.177	0.178	0.159	0.123
ΔktrA + ktrA	0.02	0.03	0.048	0.112	0.202	0.215	0.217	0.203	0.156
ΔktrB	0.02	0.036	0.045	0.083	0.14	0.174	0.167	0.161	0.135
ΔkdpA	0.02	0.028	0.053	0.132	0.256	0.306	0.341	0.334	0.311
0.5mM KCl
Strains	0h	4h	7h	12h	22h	26h	31h	35h	46h
WT	0.02	0.034	0.064	0.144	0.256	0.306	0.341	0.334	0.311
ΔktrA	0.02	0.03	0.048	0.109	0.174	0.184	0.185	0.187	0.164
ΔktrA + ktrA	0.02	0.026	0.05	0.134	0.201	0.235	0.286	0.288	0.306
ΔktrB	0.02	0.023	0.044	0.09	0.187	0.198	0.194	0.182	0.143
ΔkdpA	0.02	0.032	0.066	0.15	0.271	0.296	0.321	0.335	0.366
5mM KCl
Strains	0h	4h	7h	12h	22h	26h	31h	35h	46h
WT	0.02	0.036	0.072	0.143	0.236	0.266	0.279	0.308	0.339
ΔktrA	0.02	0.033	0.054	0.109	0.176	0.191	0.19	0.203	0.148
ΔktrA + ktrA	0.02	0.034	0.059	0.142	0.245	0.263	0.297	0.352	0.332
ΔktrB	0.02	0.035	0.058	0.115	0.212	0.194	0.185	0.181	0.154
ΔkdpA	0.02	0.041	0.066	0.162	0.275	0.302	0.334	0.369	0.357

## Sheet: S2B Fig-argG 
Growth of argG mutant (see S2B Fig)
Medium: DAAM + 20mM lactate (carbon source)
	1.	all amino acids (2mM each)
	2.	w/o Arg
Summary: maximal OD600 (during 48 hours cultivation)
		2015-08-31	2015-09-02	2015-09-03	AVERAGE	STDEV
Cjj81-176 WT	1.	1.589	1.305	1.304	1.39933	0.164257
	2.	1.291	1.009	1.111	1.137	0.142787
Cjj81-176_argG::Km #1	1.	1.353	1.273	1.232	1.286	0.0615386
	2.	0.162	0.145	0.144	0.150333	0.010116
Cjj81-176_argG::Km #3	1.	1.298	1.183	1.186	1.22233	0.0655464
	2.	0.169	0.121	0.147	0.145667	0.0240278
Data of growth curves
2015-08-31		0	16	24	48		max. OD600
Cjj81-176 WT	1	0.122	1.589	1.449	1.381		1.589
	2	0.109	1.109	1.291	1.102		1.291
Cjj81-176_argG::Km #1	1	0.119	0.759	1.353	1.249		1.353
	2	0.158	0.162	0.15	0.147		0.162
Cjj81-176_argG::Km #3	1	0.142	1.139	1.298	1.149		1.298
	2	0.139	0.169	0.167	0.148		0.169
2015-09-02		0	16	24	48		max. OD600
Cjj81-176 WT	1	0.111	1.305	1.339	1.139		1.305
	2	0.128	1.009	0.889	0.853		1.009
Cjj81-176_argG::Km #1	1	0.137	1.273	1.236	1.158		1.273
	2	0.139	0.145	0.142	0.145		0.145
Cjj81-176_argG::Km #3	1	0.121	1.183	1.108	1.047		1.183
	2	0.121	0.113	0.109	0.113		0.121
2015-09-03		0	16	24	48		max. OD600
Cjj81-176 WT	1	0.119	1.304	1.411	1.328		1.304
	2	0.137	0.614	1.111	1.095		1.111
Cjj81-176_argG::Km #1	1	0.121	1.232	1.221	1.095		1.232
	2	0.144	0.136	0.124	0.118		0.144
Cjj81-176_argG::Km #3	1	0.129	1.186	1.121	1.068		1.186
	2	0.147	0.137	0.132	0.122		0.147

## Sheet: S2B Fig-ilvD
Growth of ilvD mutant (see S2B Fig)
Medium: DAAM + 20mM lactate (carbon source)
	1.	all amino acids (2mM each)
	2.	w/o Ile
	3.	w/o Val
Summary: maximal OD600 (during 48 hours cultivation)
		2015-11-24	2015-11-25	2015-11-26	AVERAGE	STDEV
Cjj81-176 WT	1.	1.513	1.511	1.461	1.495	0.0294618
	2.	1.352	1.471	1.328	1.38367	0.0765789
	3.	1.437	1.372	1.442	1.417	0.0390512
Cjj81-176_ilvD::aphA3	1.	1.411	1.314	1.448	1.391	0.0692026
	2.	0.117	0.104	0.118	0.113	0.00781025
	3.	0.101	0.101	0.117	0.106333	0.0092376
Data of growth curves
2014-11-24
		0	16	24	48		max. OD
Cjj81-176 WT	1.	0.112	1.513	1.488	1.389		1.513
	2.	0.129	1.352	1.272	1.152		1.352
	3.	0.124	1.437	1.311	1.287		1.437
Cjj81-176_ilvD::aphA3	1.	0.115	1.411	1.381	1.21		1.411
	2.	0.117	0.094	0.095	0.092		0.117
	3.	0.101	0.095	0.096	0.091		0.101
2014-11-25
		0	16	24	48		max. OD
Cjj81-176 WT	1.	0.121	1.538	1.511	1.382		1.511
	2.	0.115	1.178	1.471	1.304		1.471
	3.	0.107	1.347	1.363	1.372		1.372
Cjj81-176_ilvD::aphA3	1.	0.119	1.314	1.238	1.155		1.314
	2.	0.104	0.098	0.095	0.094		0.104
	3.	0.112	0.101	0.096	0.093		0.101
2014-02-18
		0	16	24	48		max. OD
Cjj81-176 WT	1.	0.095	1.461	1.398	1.311		1.461
	2.	0.105	1.238	1.328	1.284		1.328
	3.	0.102	1.442	1.339	1.311		1.442
Cjj81-176_ilvD::aphA3	1.	0.121	1.448	1.34	1.289		1.448
	2.	0.118	0.101	0.098	0.095		0.118
	3.	0.117	0.107	0.103	0.101		0.117

## Sheet: S2B Fig-lysA
Growth of lysA mutant (see S2B Fig)
Medium: DAAM + 20mM lactate (carbon source)
	1.	all amino acids (2mM each)
	2.	w/o Lys
Summary: maximal OD600 (during 48 hours cultivation)
		2015-03-16	2015-03-17	2015-03-18	AVERAGE	STDEV
Cjj81-176 WT	1.	1.498	1.444	1.518	1.48667	0.0382797
	2.	1.448	1.378	1.447	1.42433	0.040129
Cjj81-176_lysA::aphA3	1.	1.465	1.495	1.479	1.47967	0.0150111
	2.	0.148	0.105	0.121	0.124667	0.0217332
Data of growth curves
2015-03-16
		0	16	24	48		max. OD
Cjj81-176 WT	1.	0.132	1.498	1.448	1.355		1.498
	2.	0.109	1.448	1.385	1.279		1.448
Cjj81-176_lysA::aphA3	1.	0.141	1.465	1.349	1.245		1.465
	2.	0.148	0.126	0.131	0.132		0.148
2015-03-17
		0	16	24	48		max. OD
Cjj81-176 WT	1.	0.132	1.444	1.377	1.352		1.444
	2.	0.128	1.378	1.318	1.285		1.378
Cjj81-176_lysA::aphA3	1.	0.107	1.495	1.368	1.312		1.495
	2.	0.105	0.098	0.09	0.092		0.105
2015-03-18
		0	16	24	48		max. OD
Cjj81-176 WT	1.	0.132	1.518	1.483	1.422		1.518
	2.	0.142	1.447	1.422	1.405		1.447
Cjj81-176_lysA::aphA3	1.	0.138	1.479	1.451	1.413		1.479
	2.	0.121	0.105	0.098	0.095		0.121

## Sheet: S2B Fig-thrB
Growth of thrB mutant (see S2B Fig)
Medium: DAAM + 20mM lactate (carbon source)
	1.	all amino acids (2mM each)
	2.	w/o Thr
Summary: maximal OD600 (during 48 hours cultivation)
		2014-02-16	2014-02-17	2014-02-18	AVERAGE	STDEV
Cjj81-176 WT	1.	1.557	1.364	1.395	1.43867	0.103645
	2.	1.574	1.239	1.291	1.368	0.180286
Cjj81-176_thrB::aphA3	1.	1.525	1.473	1.391	1.463	0.0675574
	2.	0.122	0.182	0.164	0.156	0.0307896
Data of growth curves
2014-02-16
		0	16	24	40	48		max. OD
Cjj81-176 WT	all aa	0.121	1.557	1.459	1.302	1.237		1.557
	w/o thr	0.097	1.574	1.379	1.189	1.127		1.574
Cjj81-176_thrB::aphA3	all aa	0.123	1.525	1.429	1.176	1.133		1.525
	w/o thr	0.109	0.114	0.122	0.076	0.075		0.122
2014-02-17
		0	16	24	40	48		max. OD
Cjj81-176 WT	all aa	0.109	1.364	1.366	1.286	1.271		1.364
	w/o thr	0.123	1.239	1.143	1.212	1.2		1.239
Cjj81-176_thrB::aphA3	all aa	0.114	1.473	1.32	1.172	1.091		1.473
	w/o thr	0.182	0.107	0.119	0.084	0.081		0.182
2014-02-18
		0	16	24	40	48		max. OD
Cjj81-176 WT	all aa	0.156	1.349	1.395	1.321	1.299		1.395
	w/o thr	0.151	1.291	1.251	1.185	1.171		1.291
Cjj81-176_thrB::aphA3	all aa	0.138	1.391	1.318	1.209	1.194		1.391
	w/o thr	0.164	0.118	0.089	0.071	0.065		0.164

## Sheet: S7C Fig-0479,0480,0481
Growth of CJJ81176_0479, 0480, 0481 mutants v.s. WT (see S7C Fig.)
Time Point	WT					ΔmotA					ΔCJJ81176_0479					ΔCJJ81176_0480					ΔCJJ81176_0481
	Replicate 1	Replicate 2	Replicate 3	AVG	SD	Replicate 1	Replicate 2	Replicate 3	AVG	SD	Replicate 1	Replicate 2	Replicate 3	AVG	SD	Replicate 1	Replicate 2	Replicate 3	AVG	SD	Replicate 1	Replicate 2	Replicate 3	AVG	SD
0h	0.028	0.022	0.023	0.0243333	0.00321455	0.027	0.028	0.021	0.0253333	0.00378594	0.024	0.028	0.021	0.0243333	0.00351188	0.027	0.026	0.027	0.0266667	0.00057735	0.031	0.032	0.042	0.035	0.00608276
3h	0.038	0.028	0.036	0.034	0.0052915	0.042	0.057	0.052	0.0503333	0.00763763	0.028	0.026	0.03	0.028	0.002	0.033	0.03	0.031	0.0313333	0.00152753	0.042	0.045	0.045	0.044	0.00173205
6h	0.052	0.066	0.057	0.0583333	0.0070946	0.123	0.133	0.14	0.132	0.008544	0.069	0.075	0.11	0.0846667	0.0221435	0.088	0.155	0.102	0.115	0.0353412	0.082	0.097	0.094	0.091	0.00793725
10h	0.105	0.123	0.13	0.119333	0.012897	0.247	0.34	0.247	0.278	0.0536936	0.201	0.186	0.177	0.188	0.0121244	0.179	0.189	0.193	0.187	0.0072111	0.178	0.201	0.21	0.196333	0.0165025
22h	0.297	0.298	0.374	0.323	0.0441701	0.534	0.638	0.59	0.587333	0.0520513	0.482	0.467	0.438	0.462333	0.0223681	0.487	0.511	0.492	0.496667	0.0126623	0.468	0.497	0.505	0.49	0.0194679
26h	0.322	0.317	0.313	0.317333	0.00450925	0.629	0.745	0.722	0.698667	0.0614193	0.487	0.46	0.494	0.480333	0.0179536	0.515	0.489	0.521	0.508333	0.0170098	0.489	0.524	0.52	0.511	0.0191572
31h	0.291	0.268	0.267	0.275333	0.0135769	0.764	0.847	0.842	0.817667	0.0465439	0.433	0.452	0.517	0.467333	0.0440492	0.442	0.443	0.443	0.442667	0.00057735	0.437	0.463	0.481	0.460333	0.0221209
59h	0.218	0.237	0.245	0.233333	0.0138684	0.897	0.91	0.929	0.912	0.0160935	0.363	0.405	0.39	0.386	0.0212838	0.365	0.335	0.32	0.34	0.0229129	0.343	0.361	0.363	0.355667	0.0110151

## Sheet: S10AB Fig-serA_sdaA
Growth of serA_sdaA mutants (see S10AB Fig)
Medium: DAAM + 20mM lactate (carbon source)
	1.	w/o Ser
	2.	2 mM Ser
	3.	10 mM Ser
Summary: maximal OD600 (during 48 hours cultivation)
		2015-05-27	2015-05-28	2015-06-01			AVERAGE	STDEV
Cjj81-176 WT	1.	1.537	1.568	1.444			1.51633	0.0645316
	2.	1.566	1.581	1.458			1.535	0.0671044
	3.	1.638	1.679	1.452			1.58967	0.120972
Cjj81-176_SerA::Km	1.	0.172	0.172	0.114			0.152667	0.0334863
	2.	0.634	0.625	0.586			0.615	0.0255147
	3.	1.156	1.019	1.106			1.09367	0.409499
Cjj81-176_SerA::Km,SdaA::Erm	1.	0.093	0.184	0.132			0.136333	0.0456545
	2.	1.449	1.339	1.367			1.385	0.0571664
	3.	1.414	1.382	1.405			1.40033	0.0165025
Data of growth curves
2015-05-27		0	16	24	48h		max. OD600
Cjj81-176 WT	1.	0.171	1.537	1.416	1.304		1.537
	2.	0.165	1.566	1.432	1.298		1.566
	3.	0.132	1.638	1.575	1.475		1.638
Cjj81-176_SerA::Km	1.	0.172	0.146	0.136	0.123		0.172
	2.	0.17	0.634	0.553	0.449		0.634
	3.	0.168	1.156	1.049	0.908		1.156
Cjj81-176_SerA::Km,SdaA::Erm	1.	0.093	0.092	0.086	82		0.093
	2.	0.075	1.449	1.312	1.188		1.449
	3.	0.102	1.414	1.286	1.169		1.414
2015-05-28		0	16	24	48h		max. OD600
Cjj81-176 WT	1.	0.182	1.568	1.438	1.398		1.568
	2.	0.187	1.581	1.445	1.412		1.581
	3.	0.176	1.679	1.512	1.404		1.679
Cjj81-176_SerA::Km	1.	0.172	0.164	0.154	0.136		0.172
	2.	0.184	0.625	0.559	0.504		0.625
	3.	0.181	1.019	0.978	0.978		1.019
Cjj81-176_SerA::Km,SdaA::Erm	1.	0.184	0.179	0.176	0.164		0.184
	2.	0.172	1.339	1.298	1.276		1.339
	3.	0.169	1.382	1.304	1.298		1.382
2015-06-01		0	16	24	48h		max. OD600
Cjj81-176 WT	1.	0.144	1.388	1.444	1.298		1.444
	2.	0.152	1.437	1.458	1.254		1.458
	3.	0.156	1.449	1.452	1.379		1.452
Cjj81-176_SdaA::Km	1.	0.128	1.366	1.427	1.274		1.427
	2.	0.122	1.349	1.371	1.228		1.371
	3.	0.134	1.359	1.374	1.278		1.374
Cjj81-176_SerA::Km	1.	0.114	0.094	0.098	0.089		0.114
	2.	0.122	0.586	0.556	0.484		0.586
	3.	0.129	1.106	1.105	0.968		1.106
Cjj81-176_SdaA::Km	1.	0.134	1.441	1.398	1.059		1.441
	3.	0.128	1.507	1.413	1.264		1.507
	2.	0.117	1.428	1.358	1.217		1.428
Cjj81-176_SerA::Km,SdaA::Erm	1.	0.132	0.129	0.127	0.135		0.132
	2.	0.123	1.367	1.342	1.135		1.367
	3.	0.134	1.405	1.348	1.168		1.405
2015-06-02
Cjj81-176_SdaA::Km	1.	0.131	1.251	1.266			1.266
	2.	0.135	0.365	1.352			1.352
	3.	0.134	1.333	1.378			1.378
Cjj81-176_SdaA::Km	1.	0.138	1.64	1.561	1.404		1.64
	3.	0.112	1.72	1.539	1.445		1.72
	2.	0.122	1.709	1.522	1.502		1.709

## Sheet: S10C Fig-serA
Growth of serA_sdaA mutants (see S10C Fig)
Medium: DAAM + 20mM glutamate (carbon source)
	1.	w/o Ser
	2.	2 mM Ser
	3.	10 mM Ser
Summary: maximal OD600 (during 48 hours cultivation)
81-176						81-176_SerA::Km					81-176_SerA::Km,SdaA::Erm
	1.	2.	3.				1.	2.	3.			1.	2.	3.
	w/o Ser	2 mM Ser	10 mM Ser				w/o Ser	2 mM Ser	10 mM Ser			w/o Ser	2 mM Ser	10 mM Ser
	1.594	1.589	1.784				0.178	0.511	0.998			0.176	1.358	1.579		2015-05-27
	1.339	1.379	1.549				0.125	0.467	0.987			0.115	1.509	1.508		2015-06-01
	1.533	1.622	1.705				0.101	0.432	1.02			0.12	1.428	1.498		2015-06-03
AVERAGE	1.48867	1.53	1.67933			AVERAGE	0.134667	0.47	1.00167		AVERAGE	0.137	1.43167	1.52833
STDEV	0.133155	0.131807	0.119584			STDEV	0.0393997	0.0395854	0.0168028		STDEV	0.0338674	0.0755667	0.0441626
		1.	2.	3.
		w/o Ser	2 mM Ser	10 mM Ser
81-176		1.48867	1.53	1.67933
81-176_SerA::Km		0.134667	0.47	1.00167
81-176_SerA::Km,SdaA::Erm		0.137	1.43167	1.52833
Data of growth curves
2015-05-27		0	16	24	48h		max. OD600
Cjj81-176 WT	1.	0.182	1.594	1.484	1.328		1.594
	2.	0.152	1.589	1.479	1.331		1.589
	3.	0.182	1.754	1.454	1.309		1.784
81-176_SerA::Km	1.	0.191	0.178	0.164	0.144		0.178
	2.	0.184	0.511	0.495	0.467		0.511
	3.	0.141	0.998	0.967	0.955		0.998
81-176_SerA::Km,SdaA::Erm	1.	0.181	0.176	0.153	0.146		0.176
	2.	0.154	1.358	1.302	1.267		1.358
	3.	0.142	1.579	1.338	1.304		1.579
2015-06-01		0	16	24	48h		max. OD600
Cjj81-176 WT	1.	0.138	1.339	1.349	1.298		1.339
	3.	0.134	1.379	1.379	1.301		1.379
	2.	0.151	1.549	1.438	1.364		1.549
81-176_SdaA::Km	1.	0.134	1.441	1.398	1.59		1.441
	3.	0.128	1.507	1.413	1.264		1.507
	2.	0.117	1.428	1.358	1.217		1.428
81-176_SerA::Km	1.	0.125	0.108	0.098	0.096		0.125
	3.	0.136	0.467	0.454	0.398		0.467
	2.	0.109	0.987	0.902	0.809		0.987
81-176_SerA::Km,SdaA::Erm	1.	0.115	0.109	0.104	0.113		0.115
	3.	0.121	1.508	1.468	1.103		1.508
	2.	0.118	1.509	1.473	1.225		1.509
2015-06-03		0	16	24	48h		max. OD600
Cjj81-176 WT	1.	0.131	1.533	1.367	1.255		1.533
	3.	0.128	1.622	1.566	1.342		1.622
	2.	0.122	1.705	1.578	1.394		1.705
81-176_SdaA::Km	1.	0.138	1.64	1.561	1.404		1.64
	3.	0.112	1.72	1.539	1.445		1.72
	2.	0.122	1.709	1.522	1.502		1.709
81-176_SerA::Km	1.	0.101	0.097	0.098	0.095		0.101
	3.	0.111	0.432	0.402	0.326		0.432
	2.	0.119	1.02	0.894	0.869		1.02
81-176_SerA::Km,SdaA::Erm	1.	0.12	0.099	0.078	0.11		0.12
	3.	0.128	1.498	1.309	1.092		1.498
	2.	0.122	1.428	1.339	1.361		1.428

## Sheet: S10D Fig-serA
Growth of serA mutant with dipeptides (see S10D Fig)
Medium: DAAM + 20mM lactate (carbon source)
	1.	w/o Ser
	2.	all amino acids (2mM each)
	3.	w/o Ser, 2 mM Leu-Ser
	4.	2 mM Ser, 2mM Leu
Summary: maximal OD600 (during 48 hours cultivation)
		2015-08-10	2015-08-11	2015-08-12	AVERAGE	STDEV
Cjj81-176 WT	1	1.577	1.61	1.604	1.597	0.0175784
	2	1.602	1.631	1.623	1.61867	0.0149778
	3	1.578	1.627	1.628	1.611	0.0285832
	4	1.629	1.612	1.571	1.604	0.0298161
Cjj81-176_SerA::Km #1	1	0.144	0.214	0.102	0.153333	0.0565803
	2	0.639	0.616	0.584	0.613	0.0276225
	3	1.438	1.522	1.51	1.49	0.0454313
	4	0.671	0.631	0.632	0.644667	0.0228108
Data of growth curves
2015-08-10		0	16	24	48		max. OD600
Cjj81-176 WT	1.	0.151	1.577	1.484	1.364		1.577
	2.	0.142	1.602	1.539	1.446		1.602
	3.	0.138	1.578	1.526	1.537		1.578
	4.	0.127	1.629	1.539	1.342		1.629
Cjj81-176_SerA::Km #1	1.	0.144	0.119	0.107	0.087		0.144
	2.	0.128	0.639	0.579	0.498		0.639
	3.	0.127	1.438	1.339	1.124		1.438
	4.	0.132	0.671	0.579	0.472		0.671
2015-08-11		0	16	24	48		max. OD600
Cjj81-176 WT	1.	0.122	1.61	1.561	1.387		1.61
	2.	0.128	1.631	1.585	1.426		1.631
	3.	0.133	1.627	1.559	1.422		1.627
	4.	0.141	1.612	1.568	1.397		1.612
Cjj81-176_SerA::Km #1	1.	0.124	0.114	0.123	0.116		0.214
	2.	0.129	0.616	0.538	0.498		0.616
	3.	0.131	1.522	1.438	1.291		1.522
	4.	0.117	0.631	0.546	0.487		0.631
2015-08-12		0	16	24	48		max. OD600
Cjj81-176 WT	1.	0.128	1.604	1.438	1.362		1.604
	2.	0.139	1.623	1.498	1.436		1.623
	3.	0.141	1.628	1.524	1.425		1.628
	4.	0.144	1.571	1.449	1.309		1.571
Cjj81-176_SerA::Km #1	1.	0.112	0.102	0.094	0.089		0.102
	2.	0.131	0.584	0.521	0.484		0.584
	3.	0.125	1.51	1.411	1.31		1.51
	4.	0.127	0.632	0.558	0.557		0.632
