# Supplementary material for: Metabolic and fitness determinants for in vitro growth and intestinal colonization of the bacterial pathogen Campylobacter jejuni
Source: PLoS Biol. 2017 May 19;15(5):e2001390. doi: 10.1371/journal.pbio.2001390 (PMC5438104; doi:10.1371/journal.pbio.2001390)
Supplement: S13 Table — (XLSX) [file pbio.2001390.s030.xlsx]

## Sheet: values
Cjj81-176
	Metabolite		0h						Average 0h	Average 0h	STDEV	STDEV %		24h						Average 24h	Average %	STDEV	STDEV %
16.04.2012
			A1	A2	B1	B2	C1	C2						A1	A2	B1	B2	C1	C2
	alanine		4.32031e+07	4.48254e+07	5.87499e+07	5.23096e+07	5.11292e+07	5.27548e+07	5.04953e+07	100	5.69668e+06	11.2816		3.70988e+07	5.89952e+07	4.71259e+07	5.72223e+07	3.86747e+07	4.93079e+07	4.80708e+07	95.1985	9.10151e+06	18.0245
	arginine		364966	610990	837005	804131	788755	728145	688999	100	177611	25.7781		581250	862943	725891	918133	315185	752557	692660	100.531	218827	31.7601
	aspartate		2.07137e+07	2.18416e+07	2.84872e+07	2.55105e+07	2.68715e+07	2.85948e+07	2.53366e+07	100	3.36198e+06	13.2693		963818	1.43518e+06	1.33756e+06	1.61359e+06	1.06665e+06	1.30323e+06	1.28667e+06	5.07832	238509	0.941365
	cysteine		2.0508e+07	1.84776e+07	2.09165e+07	2.04513e+07	2.08593e+07	2.15015e+07	2.04524e+07	100	1.03776e+06	5.07401		4.6314e+06	6.61247e+06	5.58324e+06	4.23154e+06	4.27502e+06	5.91074e+06	5.2074e+06	25.4611	976072	4.77241
	glutamate		1.50512e+07	1.50497e+07	1.60439e+07	1.5867e+07	1.53354e+07	1.4459e+07	1.5301e+07	100	584464	3.81977		314387	382641	360712	328869	246345	297573	321754	2.10283	48168.8	0.314808
	glycine		6.34472e+06	6.67974e+06	7.16556e+06	7.23582e+06	7.36515e+06	7.22775e+06	7.00313e+06	100	400032	5.71219		5.59202e+06	8.91628e+06	8.19997e+06	8.41399e+06	6.48393e+06	8.2032e+06	7.6349e+06	109.021	1.29532e+06	18.4963
	isoleucine		2.13612e+07	2.17353e+07	2.81715e+07	2.72029e+07	2.69275e+07	2.6566e+07	2.53274e+07	100	2.97773e+06	11.757		2.05341e+07	3.87718e+07	2.78176e+07	2.98045e+07	2.11721e+07	3.32853e+07	2.85642e+07	112.78	7.03853e+06	27.7902
	leucine		4.22096e+07	3.98306e+07	5.11178e+07	5.63536e+07	4.99957e+07	4.8236e+07	4.79572e+07	100	6.06299e+06	12.6425		3.75208e+07	5.90563e+07	5.24702e+07	5.35544e+07	3.84582e+07	4.8957e+07	4.83361e+07	100.79	8.65069e+06	18.0384
	lysine		1.70528e+07	1.50969e+07	1.97907e+07	1.91185e+07	1.86567e+07	1.795e+07	1.79443e+07	100	1.68507e+06	9.3906		1.22585e+07	1.84557e+07	1.68528e+07	1.86192e+07	1.20088e+07	1.59002e+07	1.56825e+07	87.3958	2.93092e+06	16.3335
	methionine		1.98439e+06	1.95891e+06	2.21304e+06	2.1178e+06	2.07319e+06	2.30729e+06	2.1091e+06	100	133832	6.34544		1.19802e+06	1.86588e+06	1.71654e+06	1.77909e+06	1.28771e+06	1.67594e+06	1.5872e+06	75.2547	275771	13.0753
	phenylalanine		3.57512e+06	3.98305e+06	4.49687e+06	4.47383e+06	4.2714e+06	4.30283e+06	4.18385e+06	100	350647	8.38098		3.26291e+06	4.72189e+06	4.25517e+06	4.36875e+06	3.48334e+06	4.17979e+06	4.04531e+06	96.6887	557219	13.3184
	proline		1.29325e+08	1.27698e+08	1.59906e+08	1.7214e+08	1.52682e+08	1.40136e+08	1.46981e+08	100	1.76801e+07	12.0288		1.87281e+06	3.78811e+07	2.39651e+06	2.62193e+06	19030.8	3.40247e+07	1.3136e+07	8.93722	1.77395e+07	12.0693
	serine		1.08549e+07	1.09806e+07	1.3364e+07	1.36646e+07	1.32352e+07	1.43104e+07	1.2735e+07	100	1.45636e+06	11.4359		284190	342156	294450	320147	270525	299571	301840	2.37017	25738.8	0.202111
	threonine		3.15629e+06	3.25342e+06	4.2576e+06	3.63397e+06	3.84933e+06	3.71681e+06	3.64457e+06	100	403601	11.074		1.85673e+06	2.54923e+06	2.2812e+06	2.34028e+06	1.74498e+06	2.14755e+06	2.15333e+06	59.0832	304233	8.34756
	tryptophan		7.82142e+07	7.45499e+07	9.10335e+07	9.02644e+07	8.20436e+07	9.23665e+07	8.47454e+07	100	7.50979e+06	8.86159		6.0017e+07	8.82328e+07	8.04395e+07	8.89021e+07	6.59562e+07	7.98898e+07	7.72396e+07	91.1431	1.18157e+07	13.9426
	tyrosine		1.7133e+07	1.6428e+07	1.88548e+07	1.84881e+07	1.89516e+07	1.78931e+07	1.79581e+07	100	1.00977e+06	5.62293		1.24668e+07	1.84832e+07	1.71689e+07	1.63871e+07	1.30633e+07	1.66006e+07	1.5695e+07	87.3978	2.39134e+06	13.3162
	valine		2.99341e+07	3.05121e+07	4.04654e+07	3.82505e+07	3.71044e+07	3.77724e+07	3.56732e+07	100	4.37349e+06	12.2599		2.82051e+07	4.54474e+07	3.80353e+07	4.28266e+07	3.03023e+07	3.95951e+07	3.7402e+07	104.846	6.84622e+06	19.1915
25.04.2012	alanine		3.96866e+07	4.72789e+07	3.66893e+07	3.21549e+07	3.00077e+07	3.75875e+07	3.72341e+07	100	6.08858e+06	16.3522		1.89791e+07	2.57675e+07	1.87387e+07	3.48227e+07	2.59349e+07	2.16735e+07	2.43194e+07	65.3147	6.0281e+06	16.1897
	arginine		260769	374709	325007	237933	215566	315566	288258	100	60236.8	20.8968		141596	185712	45051.3	337766	238356	70091.4	169762	58.8924	109055	37.8325
	aspartate		1.56785e+07	2.03321e+07	1.75733e+07	1.34126e+07	1.28746e+07	1.94411e+07	1.6552e+07	100	3.09262e+06	18.6842		192639	328087	292926	761669	403750	304173	380541	2.29906	198678	1.20032
	cysteine		4.5539e+06	6.42844e+06	5.05256e+06	3.64722e+06	3.2984e+06	5.5594e+06	4.75665e+06	100	1.17688e+06	24.7418		91629.7	488984	323644	1.46442e+06	584857	362169	552617	11.6178	477008	10.0282
	glutamate		1.06103e+07	1.22908e+07	9.82944e+06	8.97312e+06	7.56944e+06	1.00828e+07	9.89265e+06	100	1.58424e+06	16.0143		91886	133675	87698.5	193617	116986	57572.4	113573	1.14805	47114.1	0.476254
	glycine		4.3025e+06	5.34862e+06	4.33952e+06	3.63503e+06	3.42612e+06	4.57456e+06	4.27106e+06	100	689549	16.1447		2.23126e+06	3.16716e+06	2.52206e+06	4.8979e+06	3.45247e+06	2.92509e+06	3.19932e+06	74.907	940353	22.0168
	isoleucine		1.16573e+07	1.64786e+07	1.19878e+07	1.00616e+07	9.55071e+06	1.23788e+07	1.20191e+07	100	2.45248e+06	20.4048		6.93787e+06	9.08392e+06	8.56792e+06	1.76965e+07	1.14568e+07	9.38635e+06	1.05216e+07	87.5402	3.80446e+06	31.6534
	leucine		2.21571e+07	2.71282e+07	2.4748e+07	1.9254e+07	1.94401e+07	2.47421e+07	2.29116e+07	100	3.1781e+06	13.8711		1.24856e+07	1.6267e+07	1.27335e+07	2.49077e+07	1.75266e+07	1.42333e+07	1.6359e+07	71.4004	4.62859e+06	20.202
	lysine		1.19019e+07	1.40327e+07	1.1194e+07	9.57192e+06	9.15815e+06	1.19104e+07	1.12949e+07	100	1.77694e+06	15.7323		5.42805e+06	6.93266e+06	5.55313e+06	1.12218e+07	8.15475e+06	6.50796e+06	7.29973e+06	64.6288	2.16468e+06	19.1652
	methionine		1.18477e+06	1.43739e+06	1.19896e+06	995870	892295	1.27783e+06	1.16452e+06	100	195676	16.8031		306582	489943	344604	1.10956e+06	526939	376923	525759	45.1481	298369	25.6216
	phenylalanine		5.07735e+06	6.12119e+06	4.93037e+06	4.59415e+06	4.27619e+06	4.94895e+06	4.99137e+06	100	625885	12.5394		2.80177e+06	3.51709e+06	2.75129e+06	4.94562e+06	3.60188e+06	2.93068e+06	3.42472e+06	68.6129	829301	16.6147
	proline		7.49443e+07	9.56644e+07	9.55554e+07	6.56072e+07	6.44143e+07	9.87734e+07	8.24932e+07	100	1.59882e+07	19.3813		1.95812e+07	2.24929e+07	4.07816e+06	1.30294e+07	9.96196e+06	4.16349e+06	1.22178e+07	14.8107	7.70286e+06	9.33757
	serine		1.08763e+07	1.30626e+07	1.14529e+07	9.19607e+06	9.54255e+06	1.23475e+07	1.10797e+07	100	1.52517e+06	13.7655		121738	243071	178954	334337	66843.6	134431	179896	1.62366	95993.8	0.866397
	threonine		2.6625e+06	3.35582e+06	2.68049e+06	2.44917e+06	2.24938e+06	2.97671e+06	2.72901e+06	100	392269	14.374		406110	870461	620641	1.69329e+06	978836	790620	893326	32.7344	440468	16.1402
	tryptophan		4.49993e+07	5.52361e+07	4.35085e+07	3.60266e+07	3.54773e+07	4.91402e+07	4.40647e+07	100	7.61706e+06	17.2861		1.67888e+07	2.21526e+07	1.95507e+07	3.79554e+07	2.61025e+07	2.18731e+07	2.40705e+07	54.6254	7.4683e+06	16.9485
	tyrosine		1.46223e+07	1.97532e+07	1.50642e+07	1.22451e+07	1.16156e+07	1.71499e+07	1.5075e+07	100	3.04542e+06	20.2017		5.26307e+06	7.9874e+06	7.6173e+06	1.54189e+07	8.97124e+06	7.77994e+06	8.83964e+06	58.6376	3.44788e+06	22.8715
	valine		1.5064e+07	2.13657e+07	1.89185e+07	1.37136e+07	1.43531e+07	2.02179e+07	1.72721e+07	100	3.29256e+06	19.0628		1.03495e+07	1.31663e+07	1.02323e+07	2.23877e+07	1.58019e+07	1.29242e+07	1.41437e+07	81.8871	4.53545e+06	26.2588
2012-05-21	alanine		6.65252	7.40536	7.64087	7.69886	6.92837	7.74729	7.34554	100	0.454168	6.18291		7.97888	8.59425	8.34813	11.617	9.79909	9.8087	9.35767	127.393	1.34207	18.2706
	arginine		0.583863	0.6206	0.754174	0.7613	0.48347	0.883749	0.681193	100	0.144922	21.2747		0.125833	0.141685	0.12294	0.428604	0.159825	0.13775	0.186106	27.3206	0.119524	17.5463
	aspartate		10.2164	13.2513	13.514	14.4477	10.4033	13.9891	12.637	100	1.84944	14.6352		0.447946	0.521658	0.40002	0.915839	0.426489	0.423862	0.522636	4.13577	0.19709	1.55963
	cysteine		4.99967	7.67911	9.70988	10.5978	6.74333	10.1992	8.32149	100	2.21687	26.6403		0.988482	1.25202	0.73941	1.81602	0.920619	0.838541	1.09252	13.1289	0.39458	4.74169
	glutamate		17.6637	18.9683	21.7178	21.5587	15.5977	17.647	18.8589	100	2.40859	12.7716		0.174379	0.194263	0.129064	0.348932	0.131056	0.122855	0.183425	0.972617	0.0859749	0.455885
	glycine		7.14754	9.88737	10.3415	10.7646	8.34499	10.0743	9.42671	100	1.3873	14.7167		5.84307	7.60293	6.11434	11.1373	7.09651	6.99781	7.46532	79.1933	1.91383	20.3022
	isoleucine		4.1987	5.34195	6.30066	6.83857	5.41082	7.03686	5.85459	100	1.07393	18.3434		4.65025	5.26299	5.17599	8.25103	5.43688	6.21229	5.83157	99.6068	1.28865	22.0109
	leucine		12.7192	16.2735	17.7916	18.5405	14.411	17.1879	16.154	100	2.20437	13.646		12.615	12.9805	13.1528	18.8319	13.9233	13.9222	14.2376	88.137	2.31065	14.3039
	lysine		10.958	11.2915	12.3242	12.097	9.2937	12.7001	11.4441	100	1.23792	10.8171		5.42644	5.46874	5.8481	8.76302	5.95365	5.87211	6.22201	54.3689	1.26423	11.047
	methionine		2.04777	3.21912	3.3796	3.90849	2.60809	3.78372	3.1578	100	0.713108	22.5825		1.31262	1.82488	1.29675	2.84536	1.51092	1.45156	1.70702	54.0572	0.589457	18.6667
	phenylalanine		2.41997	2.92212	3.6567	3.64402	3.08287	4.43584	3.36025	100	0.704037	20.9519		1.3749	1.67017	1.38666	2.98279	1.57687	1.50295	1.74906	52.0513	0.614797	18.2961
	proline		21.5227	27.4959	27.8371	29.8968	23.8457	27.4714	26.3449	100	3.06386	11.6298		8.94683	11.2146	2.03646	6.74082	4.58034	2.54835	6.01124	22.8175	3.63492	13.7974
	serine		3.75706	4.80112	6.10118	6.10502	4.03607	6.199	5.16657	100	1.1152	21.5849		0.0771212	0.0989553	0.0633191	0.161396	0.0820721	0.0739016	0.0927942	1.79605	0.0355822	0.6887
	threonine		1.69591	2.48886	2.7652	3.18879	2.23895	3.1148	2.58209	100	0.565183	21.8886		0.830516	1.15459	0.806332	2.0121	1.01766	0.95551	1.12945	43.7418	0.450825	17.4597
	tryptophan		13.2675	24.0752	27.8866	28.9591	20.6948	29.0993	23.9971	100	6.19383	25.8108		7.05164	8.09099	8.68721	23.7102	11.1679	10.2948	11.5005	47.9244	6.16395	25.6863
	tyrosine		5.33551	7.84419	9.58113	9.03826	7.29408	9.44242	8.08926	100	1.62683	20.111		2.95341	3.70993	3.64752	7.74042	4.46741	4.21556	4.45571	55.0818	1.69194	20.9159
	valine		6.65252	7.40536	7.64087	7.69886	6.92837	7.74729	7.34554	100	0.454168	6.18291		6.60491	7.56512	7.24591	9.54227	8.2706	8.47859	7.95123	108.246	1.0364	14.1092
The values describe the areas below the metabolite pleaks as calculated by the program "Metabolite Detector"

## Sheet: FigS3_calculations-graph_uptake
	0h							24h
														Significance
	AVERAGE %	2012-04-16	2012-04-25	2012-05-21	AVERAGE [%]			AVERAGE %	2012-04-16	2012-04-25	2012-05-21	AVERAGE [%]
	alanine	100	100	100	100			alanine	95.1985	65.3147	127.393	95.9686		0.842937	ns
	arginine	100	100	100	100			arginine	100.531	58.8924	27.3206	62.2481		0.216917	ns
	aspartate	100	100	100	100			aspartate	5.07832	2.29906	4.13577	3.83771		7.20034e-05	***
	cysteine	100	100	100	100			cysteine	25.4611	11.6178	13.1289	16.7359		0.00276117	**
	glutamate	100	100	100	100			glutamate	2.10283	1.14805	0.972617	1.40783		1.26865e-05	***
	glycine	100	100	100	100			glycine	109.021	74.907	79.1933	87.7072		0.370485	ns
	isoleucine	100	100	100	100			isoleucine	112.78	87.5402	99.6068	99.9756		0.997635	ns
	leucine	100	100	100	100			leucine	100.79	71.4004	88.137	86.7759		0.260475	ns
	lysine	100	100	100	100			lysine	87.3958	64.6288	54.3689	68.7978		0.0854724	ns
	methionine	100	100	100	100			methionine	75.2547	45.1481	54.0572	58.1533		0.0426384	*
	phenylalanine	100	100	100	100			phenylalanine	96.6887	68.6129	52.0513	72.451		0.16876	ns
	proline	100	100	100	100			proline	8.93722	14.8107	22.8175	15.5218		0.00225972	**
	serine	100	100	100	100			serine	2.37017	1.62366	1.79605	1.92996		5.29463e-06	***
	threonine	100	100	100	100			threonine	59.0832	32.7344	43.7418	45.1865		0.018881	*
	tryptophan	100	100	100	100			tryptophan	91.1431	54.6254	47.9244	64.5643		0.11861	ns
	tyrosine	100	100	100	100			tyrosine	87.3978	58.6376	55.0818	67.039		0.0843369	ns
	valine	100	100	100	100			valine	104.846	81.8871	108.246	98.3264		0.858477	ns
	STDEV %				STDEV [%]			STDEV %				STDEV [%]
	alanine	11.2816	16.3522	6.18291	11.2722			alanine	18.0245	16.1897	18.2706	17.4949
	arginine	25.7781	20.8968	21.2747	22.6499			arginine	31.7601	37.8325	17.5463	29.0463
	aspartate	13.2693	18.6842	14.6352	15.5296			aspartate	0.941365	1.20032	1.55963	1.23377
	cysteine	5.07401	24.7418	26.6403	18.8187			cysteine	4.77241	10.0282	4.74169	6.51411
	glutamate	3.81977	16.0143	12.7716	10.8686			glutamate	0.314808	0.476254	0.455885	0.415649
	glycine	5.71219	16.1447	14.7167	12.1912			glycine	18.4963	22.0168	20.3022	20.2718
	isoleucine	11.757	20.4048	18.3434	16.8351			isoleucine	27.7902	31.6534	22.0109	27.1515
	leucine	12.6425	13.8711	13.646	13.3866			leucine	18.0384	20.202	14.3039	17.5147
	lysine	9.3906	15.7323	10.8171	11.98			lysine	16.3335	19.1652	11.047	15.5152
	methionine	6.34544	16.8031	22.5825	15.2437			methionine	13.0753	25.6216	18.6667	19.1212
	phenylalanine	8.38098	12.5394	20.9519	13.9574			phenylalanine	13.3184	16.6147	18.2961	16.0764
	proline	12.0288	19.3813	11.6298	14.3466			proline	12.0693	9.33757	13.7974	11.7348
	serine	11.4359	13.7655	21.5849	15.5954			serine	0.202111	0.866397	0.6887	0.585736
	threonine	11.074	14.374	21.8886	15.7789			threonine	8.34756	16.1402	17.4597	13.9825
	tryptophan	8.86159	17.2861	25.8108	17.3195			tryptophan	13.9426	16.9485	25.6863	18.8591
	tyrosine	5.62293	20.2017	20.111	15.3119			tyrosine	13.3162	22.8715	20.9159	19.0345
	valine	12.2599	19.0628	6.18291	12.5019			valine	19.1915	26.2588	14.1092	19.8532
