# Supplementary material for: Metabolic and fitness determinants for in vitro growth and intestinal colonization of the bacterial pathogen Campylobacter jejuni
Source: PLoS Biol. 2017 May 19;15(5):e2001390. doi: 10.1371/journal.pbio.2001390 (PMC5438104; doi:10.1371/journal.pbio.2001390)
Supplement: S14 Table — (XLSX) [file pbio.2001390.s031.xlsx]

## Sheet: Fig. 7D
CFU of C. jejuni mutants and WT isolated from mouse cecum (see Fig. 7D)
		Brucella Broth plate (WT + mutant)	Brucella Broth plate + Antibiotics (mutant only)	log10(mutant/WT)
ΔktrA	mouse 1	57	0	-3.75588
	mouse 2	643	0	-4.80821
	mouse 3	37	0	-3.56821
	mouse 4	259	0	-4.4133
	mouse 5	134	0	-4.12711
ΔktrA+ktrA	mouse 1	9	1	-0.90309
	mouse 2	4	1	-0.477121
	mouse 3	3	1	-0.30103
	mouse 4	26	1	-1.39794
	mouse 5	677	58	-1.02826
	mouse 6	448	37	-1.04564
ΔkdpA	mouse 1	51	7	-0.80118
	mouse 2	313	43	-0.79964
	mouse 3	236	137	0.144834
	mouse 4	499	486	1.58082
	mouse 5	545	251	-0.06769
	mouse 6	121	31	-0.45513

## Sheet: S4 Fig.
CFU of commensal bacteria in mice feces before and after antibiotic treatment (see S4 Fig.)
Before antibiotic treatment
	weight (mg)			CFU calculation
	Ep tube	tube+feces	feces	Aerobic_8X104 dilution	Before dilution	Anaerobic_8X104 dilution	Before dilution
Mouse 1	1050	1065	15	422	2250000000	473	2.52267e+09
Mouse 2	1009	1046	37	897	1940000000	503	1.08757e+09
Mouse 3	1017	1029	12	423	2820000000	707	4.71333e+09
Mouse 4	1036	1045	9	266	2360000000	618	5.49333e+09
Mouse 5	1049	1060	11	914	6650000000	480	3.49091e+09
3 weeks after antibiotic treatment
	weight (mg)			CFU calculation
	Ep tube	tube+feces	feces	Aerobic_20X dilution	Before dilution	Anaerobic_20X dilution	Before dilution
Mouse 1	1027	1073	46	51	1020	27	540
Mouse 2	1031	1075	44	127	2540	36	720
Mouse 3	1047	1085	38	105	2100	39	780
Mouse 4	1014	1054	40	43	860	7	140
Mouse 5	1008	1059	51	95	1900	34	680

## Sheet: S14 Fig.
CFU of C. jejuni ackA mutant and WT isolated from mouse cecum (see S14 Fig.)
		Brucella Broth plate (WT + mutant)	Brucella Broth plate + Antibiotics (mutant only)	log10(mutant/WT)
ΔackA	mouse 1	394	2	-1.9785
	mouse 2	629	10	-1.95293
	mouse 3	184	1	-1.80845
	mouse 4	299	1	-2.86289
	mouse 5	275	1	-2.90786
	mouse 6	680	5	-2.79508
